# Supplementary material for: Silencing of Sphingosine kinase 1 Affects Maturation Pathways in Mouse Neonatal Cardiomyocytes
Source: Int J Mol Sci. 2021 Mar 31;22(7):3616. doi: 10.3390/ijms22073616 (PMC8037404; doi:10.3390/ijms22073616)
Supplement: Supplementary file 1 [file ijms-22-03616-s001.zip]

Archive with 1 entries (1 files):
- ijms-1153756-supplementary.xlsx
