# Supplementary material for: Silencing of Sphingosine kinase 1 Affects Maturation Pathways in Mouse Neonatal Cardiomyocytes
Source: Int J Mol Sci. 2021 Mar 31;22(7):3616. doi: 10.3390/ijms22073616 (PMC8037404; doi:10.3390/ijms22073616)
Supplement: Supplementary file 1 [file ijms-22-03616-s001.zip › ijms-1153756-supplementary.xlsx]

## Sheet: RNASeq-results
Ensembl ID	Gene symbol	log2FoldChange	pvalue	padj
ENSMUSG00000017756	Slc12a7	-1.4886	2.3949e-80	3.40819e-76
ENSMUSG00000029202	Pds5a	-1.82749	2.62736e-77	1.8695e-73
ENSMUSG00000020841	Cpd	1.11625	4.4477e-72	2.10984e-68
ENSMUSG00000030654	Arl6ip1	-1.63911	3.94765e-69	1.40447e-65
ENSMUSG00000020986	Sec23a	1.20993	2.25469e-59	6.41729e-56
ENSMUSG00000024661	Fth1	0.933054	6.65093e-58	1.57749e-54
ENSMUSG00000040086	Tnni3k	-1.28897	4.59609e-56	9.34385e-53
ENSMUSG00000038602	Slc35f1	2.4578	3.72365e-52	6.62391e-49
ENSMUSG00000032418	Me1	-1.22303	6.18927e-52	9.78661e-49
ENSMUSG00000019370	Calm3	-1.1333	2.32693e-49	3.31145e-46
ENSMUSG00000032267	Usp28	-1.11831	6.16867e-49	7.98058e-46
ENSMUSG00000040253	Gbp7	-1.64966	7.18185e-49	8.51707e-46
ENSMUSG00000019817	Plagl1	1.19768	3.34338e-48	3.65998e-45
ENSMUSG00000022744	Cldnd1	-1.24945	4.88236e-47	4.96292e-44
ENSMUSG00000024350	Dnajc18	-1.64737	5.16673e-46	4.90185e-43
ENSMUSG00000051236	Msrb3	0.936352	1.29778e-45	1.1543e-42
ENSMUSG00000004535	Tax1bp1	-1.14307	1.30167e-44	1.08965e-41
ENSMUSG00000025968	Ndufs1	0.865164	1.40352e-44	1.10964e-41
ENSMUSG00000022105	Rb1	-1.43409	6.76176e-44	5.06456e-41
ENSMUSG00000032570	Atp2c1	-1.59768	5.88643e-43	4.18849e-40
ENSMUSG00000041870	Ankrd13a	-1.1798	2.76409e-42	1.87313e-39
ENSMUSG00000046324	Ermp1	-2.09732	1.09006e-41	7.05118e-39
ENSMUSG00000020220	Vps13d	-1.14393	1.27398e-41	7.59978e-39
ENSMUSG00000031232	Magt1	-1.25105	1.28167e-41	7.59978e-39
ENSMUSG00000039473	Ubn1	-1.0274	2.10203e-41	1.19656e-38
ENSMUSG00000030884	Uqcrc2	-1.04639	3.03215e-40	1.65963e-37
ENSMUSG00000020362	Cnot6	-1.18309	1.16852e-38	6.15895e-36
ENSMUSG00000032397	Tipin	-1.47371	1.80565e-38	9.17723e-36
ENSMUSG00000021585	Cast	-0.852881	1.07451e-36	5.27287e-34
ENSMUSG00000039899	Fgl2	-0.832141	1.29671e-36	6.15116e-34
ENSMUSG00000035683	Melk	-1.43789	3.03826e-36	1.39476e-33
ENSMUSG00000032547	Ryk	1.02977	3.52099e-36	1.56585e-33
ENSMUSG00000032420	Nt5e	0.905205	5.02e-36	2.16484e-33
ENSMUSG00000096210	H1f0	0.946251	5.86058e-36	2.453e-33
ENSMUSG00000033352	Map2k4	0.962992	1.00379e-35	4.0814e-33
ENSMUSG00000022234	Cct5	-0.917483	2.26189e-35	8.94136e-33
ENSMUSG00000038564	Ift172	-1.70673	5.86272e-35	2.25493e-32
ENSMUSG00000020250	Txnrd1	-1.02041	2.30442e-34	8.63005e-32
ENSMUSG00000030872	Gga2	-1.07419	6.95337e-34	2.53727e-31
ENSMUSG00000062014	Gmfb	-1.19921	9.66225e-34	3.43759e-31
ENSMUSG00000029669	Tspan12	-1.24664	1.08505e-33	3.7662e-31
ENSMUSG00000035150	Eif2s3x	0.859079	2.39185e-33	8.1044e-31
ENSMUSG00000085438	1700020I14Rik	-0.917973	4.40636e-33	1.4583e-30
ENSMUSG00000052298	Cdc42se2	1.07419	1.5713e-32	5.08209e-30
ENSMUSG00000029017	Pmpcb	-0.988268	1.54963e-31	4.9006e-29
ENSMUSG00000027884	Clcc1	-1.35655	1.8273e-31	5.65312e-29
ENSMUSG00000028212	Ccne2	-1.14201	1.90553e-31	5.76969e-29
ENSMUSG00000030465	Psd3	-0.984279	9.95073e-31	2.95018e-28
ENSMUSG00000021009	Ptpn21	-1.15199	2.94574e-30	8.55528e-28
ENSMUSG00000002831	Plin4	-1.45735	1.59751e-29	4.54683e-27
ENSMUSG00000001376	Vps50	-1.22729	7.41614e-29	2.04157e-26
ENSMUSG00000040118	Cacna2d1	0.761119	7.45989e-29	2.04157e-26
ENSMUSG00000026889	Rbm18	0.999743	9.0397e-29	2.42724e-26
ENSMUSG00000025757	Hspa4l	-2.69632	2.04377e-28	5.3861e-26
ENSMUSG00000104453	Gm37829	-1.26287	2.7377e-28	7.08369e-26
ENSMUSG00000029918	Mrps33	-1.52921	1.76979e-27	4.49747e-25
ENSMUSG00000025173	Wdr45b	-1.00708	3.39096e-27	8.46611e-25
ENSMUSG00000054604	Cggbp1	-0.897291	5.06606e-27	1.24302e-24
ENSMUSG00000002870	Mcm2	-0.923919	5.61919e-27	1.33278e-24
ENSMUSG00000004843	Chmp2b	1.04737	5.59302e-27	1.33278e-24
ENSMUSG00000063882	Uqcrh	-0.711444	7.14336e-27	1.66651e-24
ENSMUSG00000032959	Pebp1	-0.750243	1.08685e-26	2.49467e-24
ENSMUSG00000038481	Cdk19	-1.36473	1.46389e-26	3.30677e-24
ENSMUSG00000021770	Samd8	-1.17049	1.50395e-26	3.34418e-24
ENSMUSG00000037257	Aagab	-1.10966	1.89182e-26	4.14192e-24
ENSMUSG00000032803	Cdv3	0.73368	1.34589e-25	2.90202e-23
ENSMUSG00000000171	Sdhd	-0.753283	1.56797e-25	3.33042e-23
ENSMUSG00000031347	Cetn2	-1.70684	1.65353e-25	3.4605e-23
ENSMUSG00000052459	Atp6v1a	-1.02153	1.71901e-25	3.5454e-23
ENSMUSG00000024387	Csnk2b	-0.981139	2.40234e-25	4.88396e-23
ENSMUSG00000009549	Srp14	1.10057	2.57837e-25	5.168e-23
ENSMUSG00000026585	Kifap3	-1.11644	3.53204e-25	6.98117e-23
ENSMUSG00000034220	Gpc1	0.816054	3.94384e-25	7.68833e-23
ENSMUSG00000019920	Lims1	-0.891677	4.20264e-25	8.08213e-23
ENSMUSG00000021614	Vcan	0.673663	1.14721e-24	2.17679e-22
ENSMUSG00000038612	Mcl1	-0.791266	1.21861e-24	2.28185e-22
ENSMUSG00000023367	Tmem176a	-0.946042	1.25858e-24	2.32609e-22
ENSMUSG00000031563	Wwc2	-0.692957	1.41471e-24	2.58112e-22
ENSMUSG00000022742	Cpox	0.90138	1.49757e-24	2.69772e-22
ENSMUSG00000031672	Got2	0.652988	1.9379e-24	3.44729e-22
ENSMUSG00000011148	Adssl1	-1.19875	1.99477e-24	3.50463e-22
ENSMUSG00000024143	Rhoq	0.677499	2.6734e-24	4.63966e-22
ENSMUSG00000053617	Sh3pxd2a	-0.72561	3.49787e-24	5.99738e-22
ENSMUSG00000028639	Ybx1	0.626949	5.40084e-24	9.14993e-22
ENSMUSG00000032560	Dnajc13	0.771295	5.58681e-24	9.35363e-22
ENSMUSG00000027080	Med19	-1.53973	5.70766e-24	9.44485e-22
ENSMUSG00000024472	Dcp2	-0.883123	5.96136e-24	9.75128e-22
ENSMUSG00000066735	Vkorc1l1	-1.14655	8.60615e-24	1.39175e-21
ENSMUSG00000031176	Dynlt3	-0.96238	1.04844e-23	1.67644e-21
ENSMUSG00000028036	Ptgfr	1.25149	1.5896e-23	2.51351e-21
ENSMUSG00000024974	Smc3	-0.742027	1.8081e-23	2.8276e-21
ENSMUSG00000019179	Mdh2	0.617065	1.98904e-23	3.07675e-21
ENSMUSG00000042225	Ammecr1	-1.00004	2.40837e-23	3.68532e-21
ENSMUSG00000061273	Mmgt1	-1.02841	2.44975e-23	3.70877e-21
ENSMUSG00000016757	Ttll12	-1.32121	2.76888e-23	4.14778e-21
ENSMUSG00000038383	Pigu	-1.28099	3.63613e-23	5.39019e-21
ENSMUSG00000063406	Tmed5	-1.05106	4.2361e-23	6.21483e-21
ENSMUSG00000039987	Phtf2	0.697236	5.05695e-23	7.34341e-21
ENSMUSG00000003949	Hlf	0.896802	5.69863e-23	8.19163e-21
ENSMUSG00000036985	Zdhhc9	-1.27148	5.9134e-23	8.41537e-21
ENSMUSG00000007659	Bcl2l1	-0.884963	7.00206e-23	9.86597e-21
ENSMUSG00000070570	Slc17a7	1.0249	9.61813e-23	1.34192e-20
ENSMUSG00000041530	Ago1	-1.08897	1.06843e-22	1.47619e-20
ENSMUSG00000072946	Ptgr2	-0.80977	1.09497e-22	1.49832e-20
ENSMUSG00000028312	Smc2	-0.836442	1.1328e-22	1.53403e-20
ENSMUSG00000068614	Actc1	0.531528	1.14263e-22	1.53403e-20
ENSMUSG00000024598	Fbn2	0.729386	1.99867e-22	2.65823e-20
ENSMUSG00000041958	Pigs	-1.0078	2.83157e-22	3.73112e-20
ENSMUSG00000033386	Frrs1	-0.998255	3.14694e-22	4.10863e-20
ENSMUSG00000059325	Hopx	0.812247	3.44196e-22	4.45296e-20
ENSMUSG00000091337	Eid1	-0.884483	3.76798e-22	4.83082e-20
ENSMUSG00000050592	Fam78a	0.626264	4.94359e-22	6.28145e-20
ENSMUSG00000027177	Hipk3	-0.702829	4.99305e-22	6.28815e-20
ENSMUSG00000039115	Itga9	0.627952	7.57702e-22	9.45864e-20
ENSMUSG00000039515	Ptpa	-0.826115	7.92316e-22	9.80474e-20
ENSMUSG00000035834	Polr3g	-1.69591	1.19684e-21	1.46829e-19
ENSMUSG00000046985	Tapt1	-0.918774	1.24668e-21	1.51636e-19
ENSMUSG00000032338	Hcn4	1.04906	1.33455e-21	1.60949e-19
ENSMUSG00000029007	Agtrap	-0.920567	1.4421e-21	1.72458e-19
ENSMUSG00000020777	Acox1	0.670757	3.45345e-21	4.09551e-19
ENSMUSG00000020649	Rrm2	-0.824085	6.00757e-21	7.0656e-19
ENSMUSG00000028613	Lrp8	-1.4099	6.55836e-21	7.65017e-19
ENSMUSG00000024639	Gnaq	-0.810125	8.04084e-21	9.30318e-19
ENSMUSG00000001211	Agpat3	-0.698727	9.03966e-21	1.03745e-18
ENSMUSG00000040725	Hnrnpul1	-0.652936	1.32199e-20	1.50506e-18
ENSMUSG00000020218	Wif1	1.17246	1.46563e-20	1.65534e-18
ENSMUSG00000022677	Fopnl	1.0066	1.48303e-20	1.66181e-18
ENSMUSG00000024687	Osbp	0.678533	1.76988e-20	1.96775e-18
ENSMUSG00000057143	Trim12c	-0.796588	1.89972e-20	2.09573e-18
ENSMUSG00000008136	Fhl2	0.541273	2.09712e-20	2.2957e-18
ENSMUSG00000017776	Crk	0.61826	2.53411e-20	2.7529e-18
ENSMUSG00000001847	Rac1	-0.746714	2.72836e-20	2.94147e-18
ENSMUSG00000032218	Ccnb2	-1.25121	2.99301e-20	3.20252e-18
ENSMUSG00000015243	Abca1	-0.753935	3.57135e-20	3.79283e-18
ENSMUSG00000075307	Klhl41	-0.865502	4.26219e-20	4.49298e-18
ENSMUSG00000028572	Hook1	-1.10265	5.17519e-20	5.4153e-18
ENSMUSG00000046434	Hnrnpa1	-0.792866	5.66517e-20	5.88475e-18
ENSMUSG00000019978	Epb41l2	-0.814411	7.03459e-20	7.25429e-18
ENSMUSG00000014599	Csf1	-0.651463	7.47517e-20	7.65318e-18
ENSMUSG00000033938	Ndufb7	-0.702632	7.54958e-20	7.67415e-18
ENSMUSG00000032735	Ablim3	0.78573	8.32901e-20	8.40639e-18
ENSMUSG00000028675	Pnrc2	-0.751224	1.23645e-19	1.23915e-17
ENSMUSG00000033272	Slc35a4	-0.884871	1.26223e-19	1.25614e-17
ENSMUSG00000033417	Cacul1	-0.833282	1.4938e-19	1.47627e-17
ENSMUSG00000009073	Nf2	-0.662742	1.60653e-19	1.57673e-17
ENSMUSG00000060429	Sntb1	0.69532	1.66358e-19	1.62153e-17
ENSMUSG00000024059	Clip4	0.532626	2.2144e-19	2.14375e-17
ENSMUSG00000026749	Nek6	-1.16175	2.2498e-19	2.1633e-17
ENSMUSG00000022789	Dnm1l	0.640208	2.56873e-19	2.45339e-17
ENSMUSG00000066705	Fxyd6	-0.640806	2.78085e-19	2.63829e-17
ENSMUSG00000020116	Pno1	-0.987934	2.8764e-19	2.71086e-17
ENSMUSG00000025321	Itgb8	-1.29383	3.96379e-19	3.7111e-17
ENSMUSG00000021270	Hsp90aa1	0.527812	4.30956e-19	4.00846e-17
ENSMUSG00000037720	Tmem33	-0.897534	4.56256e-19	4.21622e-17
ENSMUSG00000015944	Gatsl2	1.17317	5.83797e-19	5.36001e-17
ENSMUSG00000040048	Ndufb10	-0.647218	5.97232e-19	5.44821e-17
ENSMUSG00000031841	Cdh13	-0.725568	6.85224e-19	6.21109e-17
ENSMUSG00000032085	Tagln	0.63094	7.00943e-19	6.31336e-17
ENSMUSG00000020946	Gosr2	-0.767227	1.35852e-18	1.21592e-16
ENSMUSG00000022035	Ccdc25	0.808063	4.75123e-18	4.22592e-16
ENSMUSG00000002781	Tmem143	1.28973	5.512e-18	4.87213e-16
ENSMUSG00000039361	Picalm	-0.720981	5.8993e-18	5.18228e-16
ENSMUSG00000024896	Minpp1	0.93541	6.87087e-18	5.99873e-16
ENSMUSG00000026623	Lpgat1	-0.621225	1.08089e-17	9.37933e-16
ENSMUSG00000109324	Prmt1	-0.708217	1.23329e-17	1.06369e-15
ENSMUSG00000055943	Emc7	-0.795888	1.26176e-17	1.08169e-15
ENSMUSG00000059852	Kcng2	0.665357	1.70519e-17	1.45309e-15
ENSMUSG00000028085	Gatb	-1.33376	1.87259e-17	1.58624e-15
ENSMUSG00000022799	Arhgap31	0.561503	1.8928e-17	1.59387e-15
ENSMUSG00000023043	Krt18	-1.17926	2.07872e-17	1.74013e-15
ENSMUSG00000019877	Serinc1	0.50726	2.10368e-17	1.75073e-15
ENSMUSG00000027022	Xirp2	-0.794407	2.16911e-17	1.79469e-15
ENSMUSG00000021094	Dhrs7	-0.75773	2.57317e-17	2.1167e-15
ENSMUSG00000004317	Clcn5	-0.865986	2.7447e-17	2.23199e-15
ENSMUSG00000022010	Tsc22d1	0.557821	2.73361e-17	2.23199e-15
ENSMUSG00000021339	Mrs2	-0.611712	2.93154e-17	2.37039e-15
ENSMUSG00000030306	Tmtc1	-0.887633	3.82464e-17	3.07506e-15
ENSMUSG00000021559	Dapk1	0.722681	4.1834e-17	3.34461e-15
ENSMUSG00000021556	Golm1	-1.05806	5.30905e-17	4.22084e-15
ENSMUSG00000028886	Eya3	-0.739742	5.74363e-17	4.51599e-15
ENSMUSG00000048285	Frmd6	0.583158	5.74375e-17	4.51599e-15
ENSMUSG00000039629	Strip2	0.522881	6.07096e-17	4.74702e-15
ENSMUSG00000028249	Sdcbp	0.543372	7.02947e-17	5.46647e-15
ENSMUSG00000032336	Nptn	-0.637364	7.49269e-17	5.79502e-15
ENSMUSG00000024521	Pmaip1	-0.798192	8.95535e-17	6.88884e-15
ENSMUSG00000022309	Angpt1	0.855831	1.15516e-16	8.83822e-15
ENSMUSG00000001729	Akt1	0.632713	1.1856e-16	9.01218e-15
ENSMUSG00000024210	Ip6k3	-0.855177	1.19056e-16	9.01218e-15
ENSMUSG00000026781	Acbd5	-0.771566	1.19815e-16	9.02161e-15
ENSMUSG00000022800	Fyttd1	0.540435	1.41289e-16	1.05826e-14
ENSMUSG00000033419	Snap91	-0.77965	1.76882e-16	1.31791e-14
ENSMUSG00000050332	Amer1	-0.899959	1.9471e-16	1.44318e-14
ENSMUSG00000026234	Ncl	0.500734	2.47565e-16	1.82544e-14
ENSMUSG00000039168	Dap	-0.869807	2.81177e-16	2.06259e-14
ENSMUSG00000020949	Fkbp3	-0.631335	3.04708e-16	2.2124e-14
ENSMUSG00000024498	Tcerg1	0.626056	3.04481e-16	2.2124e-14
ENSMUSG00000020601	Trib2	0.554016	3.09251e-16	2.23399e-14
ENSMUSG00000021831	Ero1l	-0.868008	4.08156e-16	2.93357e-14
ENSMUSG00000030061	Uba3	-0.67303	4.1556e-16	2.97178e-14
ENSMUSG00000021258	Ccnk	-1.04606	4.65475e-16	3.31208e-14
ENSMUSG00000039704	Lmbrd2	0.777715	4.69746e-16	3.32585e-14
ENSMUSG00000028394	Pole3	-0.854172	4.87946e-16	3.4376e-14
ENSMUSG00000007656	Arpp19	-0.691051	5.549e-16	3.89004e-14
ENSMUSG00000032328	Tmem30a	-0.686987	6.66439e-16	4.64906e-14
ENSMUSG00000022360	Atad2	-0.643557	6.82409e-16	4.73725e-14
ENSMUSG00000031558	Slit2	0.785017	7.37311e-16	5.09353e-14
ENSMUSG00000049470	Aff4	-0.582293	7.84195e-16	5.39125e-14
ENSMUSG00000018547	Pip4k2b	0.846037	9.39047e-16	6.4248e-14
ENSMUSG00000024817	Uhrf2	-0.753924	1.11852e-15	7.61609e-14
ENSMUSG00000022840	Adcy5	0.514968	1.53716e-15	1.04168e-13
ENSMUSG00000062421	Arf2	-0.722238	1.62704e-15	1.09736e-13
ENSMUSG00000047747	Rnf150	-0.854206	1.8801e-15	1.26206e-13
ENSMUSG00000021390	Ogn	-1.94638	1.93887e-15	1.2954e-13
ENSMUSG00000030421	Uri1	-0.816253	2.08538e-15	1.38678e-13
ENSMUSG00000015542	Nat9	-1.66501	2.37398e-15	1.57135e-13
ENSMUSG00000001630	Stk38l	-0.771102	3.00053e-15	1.97688e-13
ENSMUSG00000020176	Grb10	0.442411	3.06222e-15	2.00822e-13
ENSMUSG00000022472	Desi1	-0.743976	3.20043e-15	2.08924e-13
ENSMUSG00000006205	Htra1	-0.509169	5.11097e-15	3.3212e-13
ENSMUSG00000025903	Lypla1	-0.830295	5.99675e-15	3.87908e-13
ENSMUSG00000025190	Got1	0.486339	6.35357e-15	4.09129e-13
ENSMUSG00000056234	Ncoa4	-0.732943	6.44276e-15	4.13004e-13
ENSMUSG00000023972	Ptk7	-0.671431	6.61292e-15	4.22011e-13
ENSMUSG00000015579	Nkx2-5	0.785509	1.03807e-14	6.595e-13
ENSMUSG00000042828	Trim72	0.499297	1.14477e-14	7.24056e-13
ENSMUSG00000074746	Pdzd8	0.704273	1.82576e-14	1.14966e-12
ENSMUSG00000037235	Mxd4	0.606973	1.89677e-14	1.18911e-12
ENSMUSG00000040653	Ppp1r14c	0.464543	1.92614e-14	1.20223e-12
ENSMUSG00000024811	Tnks2	-0.54759	2.01548e-14	1.2525e-12
ENSMUSG00000025544	Tm9sf2	-0.568501	2.04785e-14	1.26215e-12
ENSMUSG00000027510	Rbm38	0.659659	2.04874e-14	1.26215e-12
ENSMUSG00000026576	Atp1b1	0.460178	2.49862e-14	1.53267e-12
ENSMUSG00000047139	Cd24a	0.627194	2.69916e-14	1.64487e-12
ENSMUSG00000063888	Rpl7l1	0.624114	2.70466e-14	1.64487e-12
ENSMUSG00000078234	Klhdc7a	-0.870371	2.73798e-14	1.65805e-12
ENSMUSG00000051412	Vamp7	-0.870511	3.10124e-14	1.87008e-12
ENSMUSG00000048376	F2r	-0.806176	3.84365e-14	2.30798e-12
ENSMUSG00000038506	Dcun1d2	0.717058	3.94246e-14	2.35736e-12
ENSMUSG00000032667	Pon2	-0.743416	4.24649e-14	2.52852e-12
ENSMUSG00000026112	Coa5	-0.627893	4.51914e-14	2.67966e-12
ENSMUSG00000027663	Zmat3	-0.692913	4.90499e-14	2.89638e-12
ENSMUSG00000031924	Cyb5b	-0.524092	6.25656e-14	3.67922e-12
ENSMUSG00000029176	Anapc4	0.70104	6.59579e-14	3.86274e-12
ENSMUSG00000021643	Serf1	-1.75482	6.83244e-14	3.98494e-12
ENSMUSG00000027108	Ola1	0.660146	7.385e-14	4.28712e-12
ENSMUSG00000027993	Trim2	1.05221	7.41081e-14	4.28712e-12
ENSMUSG00000046562	Unc119b	0.881775	7.65467e-14	4.41027e-12
ENSMUSG00000036545	Adamts2	0.637893	1.05761e-13	6.0689e-12
ENSMUSG00000072966	Gprasp2	1.09108	1.12047e-13	6.37819e-12
ENSMUSG00000093904	Tomm20	-0.622002	1.11861e-13	6.37819e-12
ENSMUSG00000061666	Gdpd1	-1.22053	1.13989e-13	6.46285e-12
ENSMUSG00000005034	Prkacb	0.571014	1.17165e-13	6.61656e-12
ENSMUSG00000049800	Sertad2	0.693268	1.18468e-13	6.6637e-12
ENSMUSG00000026484	Rnf2	0.658628	1.33905e-13	7.50238e-12
ENSMUSG00000023150	Ivns1abp	-0.4363	1.4325e-13	7.99445e-12
ENSMUSG00000027309	4930402H24Rik	0.530896	1.46024e-13	8.11744e-12
ENSMUSG00000028830	AU040320	-0.702976	1.70802e-13	9.45792e-12
ENSMUSG00000032187	Smarca4	0.495277	1.72456e-13	9.51249e-12
ENSMUSG00000025702	March8	-0.650695	2.1101e-13	1.15941e-11
ENSMUSG00000021012	Zc3h14	-0.553731	2.218e-13	1.21401e-11
ENSMUSG00000027499	Pkia	-0.626595	2.38822e-13	1.30217e-11
ENSMUSG00000028527	Ak4	-1.17915	2.6079e-13	1.41653e-11
ENSMUSG00000021595	Nsun2	0.59642	2.67864e-13	1.44942e-11
ENSMUSG00000052062	Pard3b	1.40076	3.68844e-13	1.98827e-11
ENSMUSG00000015536	Mocs2	-0.851105	3.94859e-13	2.12047e-11
ENSMUSG00000026469	Xpr1	-0.654829	4.13945e-13	2.2146e-11
ENSMUSG00000040850	Psme4	0.428396	4.28691e-13	2.28491e-11
ENSMUSG00000020493	Prr11	-0.691775	4.6965e-13	2.49387e-11
ENSMUSG00000038740	Mvb12b	-0.897239	5.3513e-13	2.83102e-11
ENSMUSG00000036257	Pnpla8	0.495238	5.42303e-13	2.85834e-11
ENSMUSG00000024812	Tjp2	-0.64045	5.94595e-13	3.12239e-11
ENSMUSG00000022314	Rad21	-0.469819	6.96974e-13	3.64656e-11
ENSMUSG00000049550	Clip1	-0.47073	8.41152e-13	4.38477e-11
ENSMUSG00000034290	Nek9	0.448714	8.66552e-13	4.50069e-11
ENSMUSG00000039782	Cpeb2	-0.590856	8.7546e-13	4.53043e-11
ENSMUSG00000010277	2610507B11Rik	-0.473935	9.41443e-13	4.85423e-11
ENSMUSG00000059447	Hadhb	-0.542953	1.06963e-12	5.49529e-11
ENSMUSG00000036620	Mgat4b	0.536061	1.10913e-12	5.67773e-11
ENSMUSG00000061878	Sphk1	-1.92584	1.32182e-12	6.74221e-11
ENSMUSG00000069662	Marcks	-0.712553	1.48145e-12	7.52948e-11
ENSMUSG00000052707	Tnrc6a	0.672001	1.48677e-12	7.52961e-11
ENSMUSG00000023959	Clic5	-0.603913	1.58797e-12	8.01363e-11
ENSMUSG00000096054	Syne1	0.509669	1.83215e-12	9.2132e-11
ENSMUSG00000003161	Sri	-0.728498	1.87507e-12	9.39584e-11
ENSMUSG00000020462	Cfap36	-0.818045	1.89935e-12	9.45999e-11
ENSMUSG00000026675	Hsd17b7	0.606249	1.90117e-12	9.45999e-11
ENSMUSG00000021003	Galc	-0.790755	2.00723e-12	9.95293e-11
ENSMUSG00000014303	Glis2	-0.596555	2.48103e-12	1.22596e-10
ENSMUSG00000059974	Ntm	0.759616	2.64673e-12	1.30331e-10
ENSMUSG00000049092	Gpr137c	-1.54943	3.20188e-12	1.57124e-10
ENSMUSG00000037926	Ssh2	-0.483715	3.25726e-12	1.59292e-10
ENSMUSG00000038482	Tfdp1	0.539152	3.54696e-12	1.72865e-10
ENSMUSG00000001870	Ltbp1	0.5635	4.13352e-12	2.00765e-10
ENSMUSG00000043391	2510009E07Rik	-0.724049	4.29143e-12	2.07726e-10
ENSMUSG00000007613	Tgfbr1	-0.778509	4.35199e-12	2.09943e-10
ENSMUSG00000042115	Klhdc8a	0.560182	4.56091e-12	2.19278e-10
ENSMUSG00000028514	Usp24	-0.450227	4.91671e-12	2.35588e-10
ENSMUSG00000028005	Gucy1b1	-0.541025	5.9593e-12	2.84586e-10
ENSMUSG00000021702	Thbs4	0.426771	6.21815e-12	2.95057e-10
ENSMUSG00000075254	Heg1	0.479748	6.22003e-12	2.95057e-10
ENSMUSG00000076431	Sox4	0.458013	7.36339e-12	3.48134e-10
ENSMUSG00000038014	Fam120a	-0.472842	8.16316e-12	3.84669e-10
ENSMUSG00000063684	Gm13910	-0.562777	8.3509e-12	3.92217e-10
ENSMUSG00000021484	Lman2	0.481627	8.45049e-12	3.95588e-10
ENSMUSG00000060166	Zdhhc8	-0.713449	9.04399e-12	4.21984e-10
ENSMUSG00000031584	Gsr	0.721018	9.30369e-12	4.32682e-10
ENSMUSG00000062169	Cnih4	-0.558133	9.72015e-12	4.50578e-10
ENSMUSG00000019998	Stx7	0.559568	1.02962e-11	4.75732e-10
ENSMUSG00000028339	Col15a1	0.486135	1.25426e-11	5.77651e-10
ENSMUSG00000042607	Asb4	-1.12704	1.34283e-11	6.16447e-10
ENSMUSG00000038967	Pdk2	0.481545	1.35117e-11	6.18281e-10
ENSMUSG00000032867	Fbxw8	-0.582413	1.39864e-11	6.37949e-10
ENSMUSG00000035629	Rubcn	-0.592871	1.48102e-11	6.73369e-10
ENSMUSG00000034201	Gas2l1	1.08672	1.52436e-11	6.90866e-10
ENSMUSG00000032475	Nck1	-0.680937	1.73103e-11	7.82042e-10
ENSMUSG00000008575	Nfib	0.413506	1.74833e-11	7.87356e-10
ENSMUSG00000002107	Celf2	-0.518789	1.79144e-11	8.04226e-10
ENSMUSG00000069045	Ddx3y	0.615089	1.99987e-11	8.94972e-10
ENSMUSG00000018102	Hist1h2bc	0.686871	2.10914e-11	9.40913e-10
ENSMUSG00000056536	Pign	-0.662362	2.26055e-11	1.00531e-09
ENSMUSG00000015932	Dstn	-0.465044	2.43644e-11	1.08016e-09
ENSMUSG00000028278	Rragd	-0.586415	2.55316e-11	1.12838e-09
ENSMUSG00000060090	Rp2	-0.845392	2.83404e-11	1.24865e-09
ENSMUSG00000039988	Ankrd13c	-0.680992	3.12311e-11	1.37176e-09
ENSMUSG00000032625	Thsd7a	0.704356	3.326e-11	1.45621e-09
ENSMUSG00000040964	Arhgef10l	-0.561853	3.33584e-11	1.45621e-09
ENSMUSG00000002428	Hltf	-0.644201	3.48322e-11	1.51589e-09
ENSMUSG00000020864	Ankrd40	0.45828	3.49749e-11	1.51746e-09
ENSMUSG00000002985	Apoe	0.448331	3.832e-11	1.65754e-09
ENSMUSG00000028156	Eif4e	-0.509953	4.02165e-11	1.73431e-09
ENSMUSG00000030208	Emp1	0.415675	4.08357e-11	1.75569e-09
ENSMUSG00000002100	Mybpc3	0.351264	4.18318e-11	1.7931e-09
ENSMUSG00000030074	Gxylt2	-0.890831	4.31295e-11	1.84317e-09
ENSMUSG00000017466	Timp2	0.42412	4.46837e-11	1.90387e-09
ENSMUSG00000018481	Appbp2	-0.522307	4.77472e-11	2.02833e-09
ENSMUSG00000036678	Aaas	-0.733318	5.43737e-11	2.30295e-09
ENSMUSG00000043131	Mob1a	-0.541479	6.11904e-11	2.58398e-09
ENSMUSG00000054814	Usp46	0.546636	6.56224e-11	2.76294e-09
ENSMUSG00000042302	Ehbp1	0.431936	6.62243e-11	2.78005e-09
ENSMUSG00000019132	BC005537	-0.431191	6.72824e-11	2.81616e-09
ENSMUSG00000038170	Pde4dip	-0.384518	6.88909e-11	2.87503e-09
ENSMUSG00000051235	Gen1	-0.770947	7.37021e-11	3.06683e-09
ENSMUSG00000022803	Popdc2	0.375213	7.82955e-11	3.24846e-09
ENSMUSG00000029777	Gars	-0.406555	8.54274e-11	3.53256e-09
ENSMUSG00000046722	Cdc42se1	-0.554913	8.56394e-11	3.53256e-09
ENSMUSG00000032249	Anp32a	-0.457504	8.76632e-11	3.60559e-09
ENSMUSG00000021978	Extl3	0.48114	8.84618e-11	3.62795e-09
ENSMUSG00000020171	Yeats4	0.718199	9.10709e-11	3.72422e-09
ENSMUSG00000024053	Emilin2	-0.538998	9.43622e-11	3.84776e-09
ENSMUSG00000017760	Ctsa	-0.492256	9.5101e-11	3.86681e-09
ENSMUSG00000043019	Edem3	-0.548383	9.66721e-11	3.91949e-09
ENSMUSG00000022197	Pdzd2	0.531112	1.00071e-10	4.04577e-09
ENSMUSG00000034342	Cbl	-0.562342	1.03305e-10	4.16469e-09
ENSMUSG00000034042	Gpbp1l1	-0.541564	1.04955e-10	4.21927e-09
ENSMUSG00000028868	Wasf2	-0.592225	1.12758e-10	4.52015e-09
ENSMUSG00000035439	Haus8	-0.552024	1.14111e-10	4.55775e-09
ENSMUSG00000043262	Uevld	-0.768533	1.14336e-10	4.55775e-09
ENSMUSG00000025862	Stag2	0.44274	1.22711e-10	4.87794e-09
ENSMUSG00000039395	Mreg	-0.850408	1.36785e-10	5.41077e-09
ENSMUSG00000044496	2510039O18Rik	0.61988	1.36876e-10	5.41077e-09
ENSMUSG00000031732	Phlpp2	-1.03789	1.54855e-10	6.10456e-09
ENSMUSG00000037145	2210407C18Rik	0.431077	1.58887e-10	6.2462e-09
ENSMUSG00000034781	Gna11	-0.504158	1.59371e-10	6.24797e-09
ENSMUSG00000001482	Def8	-0.596005	1.66058e-10	6.49225e-09
ENSMUSG00000035901	Dennd5a	0.3934	1.75773e-10	6.85323e-09
ENSMUSG00000050144	Slc25a44	-0.632169	1.86674e-10	7.25837e-09
ENSMUSG00000013698	Pea15a	-0.484748	1.87787e-10	7.28173e-09
ENSMUSG00000043557	Mdga1	0.535289	1.96116e-10	7.58403e-09
ENSMUSG00000020154	Ptprb	-0.686826	2.03449e-10	7.84628e-09
ENSMUSG00000031731	Ap1g1	-0.59228	2.10788e-10	8.10736e-09
ENSMUSG00000032601	Prkar2a	-0.528945	2.25337e-10	8.6436e-09
ENSMUSG00000021666	Gfm2	0.591102	2.31697e-10	8.86366e-09
ENSMUSG00000034928	Rnf44	0.528952	2.41758e-10	9.22374e-09
ENSMUSG00000022895	Ets2	-0.612543	2.47919e-10	9.43353e-09
ENSMUSG00000022255	Mtdh	0.50309	2.55785e-10	9.70685e-09
ENSMUSG00000007877	Tcap	0.626443	2.58976e-10	9.80185e-09
ENSMUSG00000037826	Ppm1k	-0.797898	2.67453e-10	1.00958e-08
ENSMUSG00000032123	Dpagt1	-0.829979	2.76549e-10	1.04115e-08
ENSMUSG00000021371	Mcur1	-0.576509	2.79167e-10	1.04824e-08
ENSMUSG00000029513	Prkab1	-0.581657	2.88336e-10	1.07982e-08
ENSMUSG00000044734	Serpinb1a	-0.958844	3.01556e-10	1.12636e-08
ENSMUSG00000018995	Nars2	-1.14514	3.19722e-10	1.19109e-08
ENSMUSG00000020186	Csrp2	0.520174	3.38344e-10	1.25717e-08
ENSMUSG00000020469	Myl7	-0.387	3.47368e-10	1.28734e-08
ENSMUSG00000021822	Plau	-0.580125	3.64406e-10	1.34698e-08
ENSMUSG00000034855	Cxcl10	-0.863657	3.82945e-10	1.41059e-08
ENSMUSG00000040520	Manea	0.579114	3.83599e-10	1.41059e-08
ENSMUSG00000020189	Osbpl8	-0.520621	4.00562e-10	1.46864e-08
ENSMUSG00000026926	Pmpca	-0.450954	4.02481e-10	1.46864e-08
ENSMUSG00000037533	Rapgef6	-0.576304	4.0191e-10	1.46864e-08
ENSMUSG00000015829	Tnr	-1.16119	4.40509e-10	1.6033e-08
ENSMUSG00000022865	Cxadr	-0.606926	4.49288e-10	1.63108e-08
ENSMUSG00000009575	Cbx5	-0.412899	4.59648e-10	1.66444e-08
ENSMUSG00000033565	Rbfox2	0.389332	4.65668e-10	1.68196e-08
ENSMUSG00000028517	Plpp3	0.413734	4.77295e-10	1.71959e-08
ENSMUSG00000027030	Stk39	0.467882	4.89823e-10	1.75584e-08
ENSMUSG00000036825	Ssx2ip	0.832455	4.89223e-10	1.75584e-08
ENSMUSG00000038239	Hrc	-0.438287	5.02743e-10	1.79762e-08
ENSMUSG00000039191	Rbpj	0.490356	5.09665e-10	1.81781e-08
ENSMUSG00000021215	Net1	-0.731985	5.13142e-10	1.82563e-08
ENSMUSG00000023092	Fhl1	-1.34288	5.14476e-10	1.82581e-08
ENSMUSG00000062661	Ncs1	0.534901	5.19664e-10	1.83964e-08
ENSMUSG00000057322	Rpl38	-0.531945	5.43022e-10	1.91756e-08
ENSMUSG00000079614	Seh1l	0.566657	5.80278e-10	2.04405e-08
ENSMUSG00000078453	Abracl	-0.673605	5.94901e-10	2.09038e-08
ENSMUSG00000026158	Ogfrl1	0.462457	6.04726e-10	2.11967e-08
ENSMUSG00000029458	Brap	0.590615	6.16752e-10	2.15651e-08
ENSMUSG00000074212	Dnajb14	-0.614187	6.3326e-10	2.20881e-08
ENSMUSG00000038663	Fsd2	-0.431967	6.54088e-10	2.27587e-08
ENSMUSG00000028191	Bcl10	-0.654346	6.72541e-10	2.33437e-08
ENSMUSG00000062797	Hikeshi	-0.845016	6.91352e-10	2.39383e-08
ENSMUSG00000036120	Rfxank	-0.613402	7.50858e-10	2.59356e-08
ENSMUSG00000028656	Cap1	-0.435394	7.69694e-10	2.65218e-08
ENSMUSG00000048832	Vps37c	-0.725692	8.32706e-10	2.86238e-08
ENSMUSG00000090066	1110002E22Rik	-0.482912	8.43614e-10	2.89288e-08
ENSMUSG00000027193	Api5	0.483873	8.49676e-10	2.8997e-08
ENSMUSG00000032384	Csnk1g1	-0.662813	8.479e-10	2.8997e-08
ENSMUSG00000026999	Nup35	-0.812278	8.68226e-10	2.95591e-08
ENSMUSG00000030168	Adipor2	-0.419603	8.79682e-10	2.98777e-08
ENSMUSG00000020638	Cmpk2	-0.771786	8.85552e-10	3.00054e-08
ENSMUSG00000009739	Pou6f1	0.815589	9.62706e-10	3.25422e-08
ENSMUSG00000022858	Tra2b	-0.500942	1.04029e-09	3.50815e-08
ENSMUSG00000028944	Prkag2	0.464344	1.24348e-09	4.18346e-08
ENSMUSG00000025742	Prps2	-0.562849	1.2724e-09	4.27065e-08
ENSMUSG00000036902	Neto2	0.615563	1.30723e-09	4.37722e-08
ENSMUSG00000036402	Gng12	-0.471039	1.31048e-09	4.37779e-08
ENSMUSG00000005936	Kctd20	-0.52664	1.32076e-09	4.40181e-08
ENSMUSG00000039405	Prss23	0.432063	1.42487e-09	4.73769e-08
ENSMUSG00000031523	Dlc1	0.476293	1.48483e-09	4.92555e-08
ENSMUSG00000042473	Tbc1d8b	-0.609947	1.51441e-09	5.01198e-08
ENSMUSG00000032231	Anxa2	-0.422952	1.6173e-09	5.34009e-08
ENSMUSG00000001542	Ell2	-0.621019	1.62855e-09	5.36479e-08
ENSMUSG00000012535	Tnpo3	0.427551	1.64856e-09	5.41815e-08
ENSMUSG00000044197	Gpr146	-0.462454	1.67012e-09	5.46407e-08
ENSMUSG00000051234	Rnf7	0.542758	1.67021e-09	5.46407e-08
ENSMUSG00000000787	Ddx3x	0.36812	1.6772e-09	5.47436e-08
ENSMUSG00000028521	Slc35d1	-0.779772	1.70306e-09	5.54605e-08
ENSMUSG00000051346	Spryd4	-0.705109	1.90499e-09	6.18949e-08
ENSMUSG00000027082	Tfpi	-0.579961	1.99696e-09	6.4735e-08
ENSMUSG00000014349	Ube2z	-0.481674	2.23704e-09	7.23531e-08
ENSMUSG00000029250	Polr2b	-0.469878	2.40887e-09	7.77339e-08
ENSMUSG00000053819	Camk2d	0.367752	2.61218e-09	8.41039e-08
ENSMUSG00000040152	Thbs1	-0.438053	2.6643e-09	8.55883e-08
ENSMUSG00000022885	St6gal1	-0.855397	2.80905e-09	9.00351e-08
ENSMUSG00000033453	Adamts15	0.67284	2.82047e-09	9.0198e-08
ENSMUSG00000017057	Il13ra1	-0.503529	2.85581e-09	9.11235e-08
ENSMUSG00000031938	4931406C07Rik	-0.765508	2.86635e-09	9.12551e-08
ENSMUSG00000022297	Fzd6	0.569749	3.08941e-09	9.81369e-08
ENSMUSG00000035284	Vps13c	-0.532681	3.32384e-09	1.05349e-07
ENSMUSG00000026617	Bpnt1	0.566788	3.40022e-09	1.0753e-07
ENSMUSG00000027375	Mal	-2.48448	3.46e-09	1.09178e-07
ENSMUSG00000000628	Hk2	-0.483836	3.9302e-09	1.2374e-07
ENSMUSG00000022332	Khdrbs3	-0.506909	3.95442e-09	1.24228e-07
ENSMUSG00000074476	Spc24	-0.849843	4.08985e-09	1.282e-07
ENSMUSG00000001436	Slc19a1	-1.61572	4.12686e-09	1.29076e-07
ENSMUSG00000050989	Selenon	-0.648964	4.16174e-09	1.29881e-07
ENSMUSG00000028469	Npr2	0.614761	4.33914e-09	1.34948e-07
ENSMUSG00000029577	Ube3b	-0.471352	4.34308e-09	1.34948e-07
ENSMUSG00000001150	Mcm3ap	-0.526373	4.92787e-09	1.52785e-07
ENSMUSG00000025221	Kcnip2	1.30526	5.01917e-09	1.55278e-07
ENSMUSG00000032293	Ireb2	-0.534426	5.08985e-09	1.56909e-07
ENSMUSG00000060450	Rnf14	0.412122	5.09396e-09	1.56909e-07
ENSMUSG00000018166	Erbb3	-1.11105	5.15355e-09	1.58402e-07
ENSMUSG00000021417	Eci2	-0.490056	5.5641e-09	1.70652e-07
ENSMUSG00000022601	Zbtb11	-0.611901	5.76799e-09	1.76525e-07
ENSMUSG00000023940	Sgo1	-0.591904	5.91534e-09	1.80646e-07
ENSMUSG00000001228	Uhrf1	-0.50285	6.2256e-09	1.89714e-07
ENSMUSG00000020658	Efr3b	-0.8779	6.42495e-09	1.95371e-07
ENSMUSG00000001768	Rin2	-0.523267	6.48971e-09	1.96919e-07
ENSMUSG00000039952	Dag1	0.339957	6.63712e-09	2.00537e-07
ENSMUSG00000056124	B4galt6	0.568129	6.63325e-09	2.00537e-07
ENSMUSG00000024085	Man2a1	0.435693	6.72885e-09	2.02878e-07
ENSMUSG00000037110	Ralgapa2	0.432436	7.48193e-09	2.25106e-07
ENSMUSG00000042647	Acad12	-0.930026	7.55833e-09	2.26925e-07
ENSMUSG00000060716	Plekhh1	0.804801	7.73825e-09	2.31838e-07
ENSMUSG00000032238	Rora	-0.62479	8.14035e-09	2.43373e-07
ENSMUSG00000087141	Plcxd2	-0.680358	8.37249e-09	2.49788e-07
ENSMUSG00000057329	Bcl2	-0.960004	8.63073e-09	2.56954e-07
ENSMUSG00000054793	Cadm4	0.708426	8.77458e-09	2.60691e-07
ENSMUSG00000031508	Ankrd10	0.42997	9.14128e-09	2.7102e-07
ENSMUSG00000027692	Tnik	-0.563184	9.20795e-09	2.72429e-07
ENSMUSG00000025228	Actr1a	0.367548	9.92807e-09	2.93125e-07
ENSMUSG00000036580	Spg20	-0.556169	1.01433e-08	2.9886e-07
ENSMUSG00000038174	Fam126b	-0.750568	1.08662e-08	3.19498e-07
ENSMUSG00000017667	Zfp334	0.898184	1.12265e-08	3.29411e-07
ENSMUSG00000025006	Sorbs1	0.434515	1.14683e-08	3.35814e-07
ENSMUSG00000044795	Cyb5d1	-0.995913	1.17518e-08	3.43409e-07
ENSMUSG00000032009	Sesn3	-0.568275	1.22028e-08	3.55858e-07
ENSMUSG00000021868	Ppif	0.441952	1.2451e-08	3.62352e-07
ENSMUSG00000021156	Zmynd11	0.406511	1.31429e-08	3.81708e-07
ENSMUSG00000027955	Fam198b	-0.487577	1.34076e-08	3.88603e-07
ENSMUSG00000037896	Rcor1	0.457594	1.40319e-08	4.05869e-07
ENSMUSG00000026558	Uck2	-0.368587	1.57223e-08	4.52924e-07
ENSMUSG00000060187	Lrrc10	0.449446	1.57193e-08	4.52924e-07
ENSMUSG00000048799	Cep120	-0.56603	1.58884e-08	4.56784e-07
ENSMUSG00000039005	Tlr4	-0.617084	1.63117e-08	4.68007e-07
ENSMUSG00000041577	Prelp	0.451227	1.63873e-08	4.6923e-07
ENSMUSG00000034850	Tmem127	-0.485654	1.69507e-08	4.84389e-07
ENSMUSG00000040204	Pclaf	-0.503628	1.77046e-08	5.04919e-07
ENSMUSG00000022353	Mtss1	0.613176	1.78839e-08	5.09012e-07
ENSMUSG00000027204	Fbn1	0.346414	1.9127e-08	5.43307e-07
ENSMUSG00000027792	Bche	-0.456056	2.11114e-08	5.98478e-07
ENSMUSG00000026223	Itm2c	-0.388011	2.13669e-08	6.04516e-07
ENSMUSG00000041431	Ccnb1	-0.645201	2.16258e-08	6.10627e-07
ENSMUSG00000025986	Slc39a10	-0.728459	2.24896e-08	6.33761e-07
ENSMUSG00000021745	Ptprg	-0.519796	2.28694e-08	6.43191e-07
ENSMUSG00000027864	Ptgfrn	0.43272	2.39475e-08	6.72183e-07
ENSMUSG00000020866	Cacna1g	0.476453	2.40838e-08	6.74679e-07
ENSMUSG00000030613	Ccdc90b	-0.779521	2.49151e-08	6.96595e-07
ENSMUSG00000023886	Smoc2	0.644784	2.5111e-08	7.00695e-07
ENSMUSG00000026176	Ctdsp1	0.458821	2.52472e-08	7.03117e-07
ENSMUSG00000028207	Asph	-0.354727	2.55417e-08	7.0993e-07
ENSMUSG00000117975		-0.510021	2.59165e-08	7.18944e-07
ENSMUSG00000052957	Gas1	0.735228	2.95173e-08	8.17238e-07
ENSMUSG00000006356	Crip2	0.307881	2.97174e-08	8.198e-07
ENSMUSG00000040560	Wdr7	-0.606495	2.9725e-08	8.198e-07
ENSMUSG00000029101	Rgs12	-0.577747	3.0039e-08	8.26857e-07
ENSMUSG00000047284	Neurl4	-0.576394	3.01433e-08	8.28125e-07
ENSMUSG00000018326	Ywhab	-0.400945	3.2513e-08	8.91509e-07
ENSMUSG00000048578	Mlec	-0.358955	3.29597e-08	9.02017e-07
ENSMUSG00000040723	Rcsd1	0.365426	3.35336e-08	9.15962e-07
ENSMUSG00000036452	Arhgap26	0.50094	3.41026e-08	9.29721e-07
ENSMUSG00000027200	Sema6d	0.423115	3.49159e-08	9.50074e-07
ENSMUSG00000033285	Wdr3	-0.656133	3.71505e-08	1.00895e-06
ENSMUSG00000047085	Lrrc4b	0.652392	3.72825e-08	1.01061e-06
ENSMUSG00000050912	Tmem123	-0.450765	3.82313e-08	1.03435e-06
ENSMUSG00000038670	Mybpc2	-0.843183	3.88322e-08	1.04862e-06
ENSMUSG00000042271	Nxt2	-0.789335	4.03496e-08	1.08753e-06
ENSMUSG00000034263	Ints14	0.538915	4.12171e-08	1.10881e-06
ENSMUSG00000026384	Ptpn4	-0.58041	4.16266e-08	1.11771e-06
ENSMUSG00000058655	Eif4b	-0.329571	4.25585e-08	1.14058e-06
ENSMUSG00000021072	Tmx1	0.363924	4.34824e-08	1.16316e-06
ENSMUSG00000068699	Flnc	-0.377713	4.36388e-08	1.16515e-06
ENSMUSG00000037411	Serpine1	-0.45638	4.39765e-08	1.17196e-06
ENSMUSG00000058145	Adamts17	1.03024	4.41409e-08	1.17415e-06
ENSMUSG00000024533	Spire1	-1.04256	4.43666e-08	1.17795e-06
ENSMUSG00000024944	Arl2	-0.717592	4.47771e-08	1.18663e-06
ENSMUSG00000075701	Selenos	0.576163	4.51607e-08	1.19458e-06
ENSMUSG00000025198	Erlin1	-0.693059	4.56085e-08	1.20418e-06
ENSMUSG00000031790	Mmp15	-0.424706	4.60585e-08	1.21381e-06
ENSMUSG00000029787	Avl9	-0.671657	4.9009e-08	1.28918e-06
ENSMUSG00000031791	Tmem38a	-0.353691	5.01256e-08	1.31525e-06
ENSMUSG00000067336	Bmpr2	-0.465781	5.01849e-08	1.31525e-06
ENSMUSG00000026768	Itga8	0.73556	5.43224e-08	1.42107e-06
ENSMUSG00000043587	Pxylp1	0.64561	5.48146e-08	1.43131e-06
ENSMUSG00000020914	Top2a	-0.435983	5.52652e-08	1.44044e-06
ENSMUSG00000032381	Fam96a	-0.451398	5.54612e-08	1.4429e-06
ENSMUSG00000002984	Tomm40	0.490926	5.74053e-08	1.49076e-06
ENSMUSG00000021557	Agtpbp1	-0.515291	5.89541e-08	1.52819e-06
ENSMUSG00000027669	Gnb4	-0.843807	6.08297e-08	1.57394e-06
ENSMUSG00000035885	Cox8a	-0.402282	6.19727e-08	1.6006e-06
ENSMUSG00000004056	Akt2	0.388944	6.43603e-08	1.65926e-06
ENSMUSG00000020522	Mfap3	0.529606	6.50483e-08	1.67396e-06
ENSMUSG00000012422	Tmem167	-0.459688	6.62709e-08	1.70235e-06
ENSMUSG00000031734	Irx3	0.44969	6.84994e-08	1.75642e-06
ENSMUSG00000024213	Nudt3	0.411338	6.87033e-08	1.75848e-06
ENSMUSG00000058070	Eml1	-0.430592	6.95461e-08	1.77367e-06
ENSMUSG00000058922	Gm10052	-0.921738	6.94651e-08	1.77367e-06
ENSMUSG00000026361	Cdc73	-0.546469	6.99793e-08	1.78153e-06
ENSMUSG00000037902	Sirpa	0.440992	7.19119e-08	1.82746e-06
ENSMUSG00000026305	Lrrfip1	0.339953	7.31864e-08	1.85653e-06
ENSMUSG00000029798	Herc6	-0.762125	7.41054e-08	1.8765e-06
ENSMUSG00000048232	Fbxo10	0.679775	7.43608e-08	1.87962e-06
ENSMUSG00000029020	Mfn2	0.312428	7.79506e-08	1.96687e-06
ENSMUSG00000032487	Ptgs2	-0.714291	7.81019e-08	1.9672e-06
ENSMUSG00000015889	Lta4h	-0.49062	8.00859e-08	2.01157e-06
ENSMUSG00000026455	Klhl12	-0.631153	8.01462e-08	2.01157e-06
ENSMUSG00000021969	Zdhhc20	-0.493374	8.13179e-08	2.03407e-06
ENSMUSG00000050503	Fbxl22	0.494561	8.13287e-08	2.03407e-06
ENSMUSG00000027111	Itga6	-0.67961	8.45074e-08	2.10987e-06
ENSMUSG00000031309	Rps6ka3	-0.40933	8.97139e-08	2.23594e-06
ENSMUSG00000020137	Thap2	-0.604409	9.08807e-08	2.26105e-06
ENSMUSG00000022965	Ifngr2	0.324726	9.12207e-08	2.26555e-06
ENSMUSG00000041028	Ghitm	-0.308526	9.37746e-08	2.32492e-06
ENSMUSG00000029840	Mtpn	-0.447171	1.03343e-07	2.5577e-06
ENSMUSG00000040511	Pvr	-0.511087	1.03728e-07	2.56276e-06
ENSMUSG00000029131	Dnajb6	0.466199	1.11462e-07	2.74906e-06
ENSMUSG00000030766	Arhgap17	-0.715224	1.12854e-07	2.77859e-06
ENSMUSG00000001802	Lrp3	0.716447	1.16809e-07	2.87101e-06
ENSMUSG00000014602	Kif1a	0.588747	1.20319e-07	2.95218e-06
ENSMUSG00000015094	Npdc1	0.716513	1.21031e-07	2.96452e-06
ENSMUSG00000036087	Slain2	0.422298	1.29662e-07	3.17048e-06
ENSMUSG00000049643	2310022A10Rik	-0.489077	1.30314e-07	3.18096e-06
ENSMUSG00000023025	Larp4	-0.558077	1.30763e-07	3.18646e-06
ENSMUSG00000027162	Lin7c	0.497628	1.38097e-07	3.35369e-06
ENSMUSG00000061778	Mospd2	-0.64514	1.37998e-07	3.35369e-06
ENSMUSG00000058290	Espl1	-0.828141	1.39771e-07	3.38854e-06
ENSMUSG00000021192	Golga5	0.609855	1.44334e-07	3.49323e-06
ENSMUSG00000021366	Hivep1	-0.556201	1.44949e-07	3.49622e-06
ENSMUSG00000031400	G6pdx	-0.529626	1.44772e-07	3.49622e-06
ENSMUSG00000062373	Tmem65	0.366257	1.46032e-07	3.51639e-06
ENSMUSG00000050541	Adra1b	0.436933	1.47147e-07	3.53725e-06
ENSMUSG00000046785	Epm2aip1	0.407051	1.56959e-07	3.76674e-06
ENSMUSG00000029270	Fam69a	0.582923	1.64708e-07	3.94605e-06
ENSMUSG00000029675	Eln	0.419706	1.65007e-07	3.94657e-06
ENSMUSG00000042035	Igsf3	0.551182	1.66071e-07	3.96536e-06
ENSMUSG00000030022	Adamts9	0.479416	1.68228e-07	4.01015e-06
ENSMUSG00000009378	Slc16a12	0.713149	1.6885e-07	4.01825e-06
ENSMUSG00000026600	Soat1	-0.492949	1.69997e-07	4.03877e-06
ENSMUSG00000025133	Ints4	-0.518258	1.72499e-07	4.08458e-06
ENSMUSG00000039943	Plcb4	0.410234	1.72498e-07	4.08458e-06
ENSMUSG00000022887	Masp1	-0.526784	1.74507e-07	4.12527e-06
ENSMUSG00000032060	Cryab	-0.30515	1.81563e-07	4.28495e-06
ENSMUSG00000054196	Cthrc1	0.607541	1.8235e-07	4.29639e-06
ENSMUSG00000031647	Mfap3l	-0.596918	1.84851e-07	4.34813e-06
ENSMUSG00000031148	Gpkow	-0.46084	1.87352e-07	4.39967e-06
ENSMUSG00000004319	Clcn3	-0.545515	1.92169e-07	4.50536e-06
ENSMUSG00000029038	Ssu72	0.487208	1.95733e-07	4.58138e-06
ENSMUSG00000036499	Eea1	-0.42136	1.99395e-07	4.65942e-06
ENSMUSG00000049969	Plekhf2	-0.750242	2.06411e-07	4.81546e-06
ENSMUSG00000034612	Chst11	-0.627775	2.09503e-07	4.87961e-06
ENSMUSG00000032290	Ptpn9	-0.497216	2.12078e-07	4.93151e-06
ENSMUSG00000049556	Lingo1	1.19388	2.1338e-07	4.95369e-06
ENSMUSG00000022629	Kif21a	0.508058	2.17595e-07	5.04332e-06
ENSMUSG00000000811	Txnrd3	0.640569	2.22162e-07	5.1408e-06
ENSMUSG00000009630	Ppp2cb	-0.541957	2.25279e-07	5.20445e-06
ENSMUSG00000000957	Mmp14	-0.359678	2.40604e-07	5.5495e-06
ENSMUSG00000026819	Slc25a25	-0.563925	2.44012e-07	5.611e-06
ENSMUSG00000043252	Tmem64	-0.487082	2.44059e-07	5.611e-06
ENSMUSG00000029781	Fkbp9	0.35888	2.44982e-07	5.62312e-06
ENSMUSG00000051331	Cacna1c	0.30697	2.63038e-07	6.02786e-06
ENSMUSG00000008435	Rdh13	0.511787	2.63912e-07	6.03223e-06
ENSMUSG00000062647	Rpl7a	0.339346	2.64077e-07	6.03223e-06
ENSMUSG00000025511	Tspan4	-0.504622	2.77154e-07	6.32081e-06
ENSMUSG00000017485	Top2b	0.328019	2.84324e-07	6.47394e-06
ENSMUSG00000045962	Wnk1	0.316193	2.99529e-07	6.80926e-06
ENSMUSG00000086040	Wipf3	0.599593	3.00669e-07	6.82427e-06
ENSMUSG00000024112	Cacna1h	0.932052	3.10179e-07	7.02892e-06
ENSMUSG00000102869	2900097C17Rik	0.360651	3.13006e-07	7.0817e-06
ENSMUSG00000027660	Skil	-0.385465	3.25529e-07	7.35333e-06
ENSMUSG00000060261	Gtf2i	-0.340161	3.30004e-07	7.44262e-06
ENSMUSG00000037795	N4bp2	0.576345	3.32716e-07	7.49191e-06
ENSMUSG00000025743	Sdc3	0.317844	3.33966e-07	7.50817e-06
ENSMUSG00000019804	Snx3	-0.378896	3.35431e-07	7.52921e-06
ENSMUSG00000054693	Adam10	-0.396008	3.62795e-07	8.1306e-06
ENSMUSG00000021670	Hmgcr	-0.513095	3.66403e-07	8.19856e-06
ENSMUSG00000032120	C2cd2l	0.656337	3.71481e-07	8.29913e-06
ENSMUSG00000033306	Lpp	-0.357409	3.77216e-07	8.41406e-06
ENSMUSG00000028766	Alpl	-0.597859	3.88285e-07	8.6474e-06
ENSMUSG00000026283	Ing5	-0.696901	3.92686e-07	8.73175e-06
ENSMUSG00000036412	Arsi	-1.64743	4.05369e-07	8.9997e-06
ENSMUSG00000080935	Got2-ps1	0.583281	4.06227e-07	9.0047e-06
ENSMUSG00000028495	Rps6	0.31751	4.07308e-07	9.01462e-06
ENSMUSG00000037820	Tgm2	-0.340735	4.12773e-07	9.12139e-06
ENSMUSG00000069516	Lyz2	0.335372	4.19117e-07	9.24721e-06
ENSMUSG00000027306	Nusap1	-0.455907	4.24296e-07	9.347e-06
ENSMUSG00000036197	Gxylt1	-0.565781	4.39572e-07	9.66854e-06
ENSMUSG00000046699	Slitrk4	-0.451403	4.47662e-07	9.83129e-06
ENSMUSG00000017692	Rhbdl3	1.47698	4.51827e-07	9.90746e-06
ENSMUSG00000057897	Camk2b	-0.495733	4.55611e-07	9.97509e-06
ENSMUSG00000027257	Pacsin3	-0.43723	4.60561e-07	1.0068e-05
ENSMUSG00000030536	Iqgap1	-1.37413	4.64457e-07	1.01376e-05
ENSMUSG00000022914	Brwd1	-0.39183	4.67336e-07	1.01848e-05
ENSMUSG00000035941	Ibtk	-0.389418	4.7349e-07	1.03031e-05
ENSMUSG00000027641	Rbl1	-0.547607	4.82505e-07	1.04832e-05
ENSMUSG00000071180	Smim15	0.509488	4.95633e-07	1.07521e-05
ENSMUSG00000063568	Jazf1	-0.810784	5.05246e-07	1.09439e-05
ENSMUSG00000039910	Cited2	0.486098	5.12207e-07	1.10778e-05
ENSMUSG00000005124	Wisp1	-1.18347	5.17726e-07	1.11802e-05
ENSMUSG00000070509	Rgma	0.363163	5.18745e-07	1.11852e-05
ENSMUSG00000030753	Thap12	0.354172	5.5104e-07	1.18636e-05
ENSMUSG00000038544	Inip	-0.585475	5.69083e-07	1.22336e-05
ENSMUSG00000027381	Bcl2l11	0.600987	5.73904e-07	1.23186e-05
ENSMUSG00000043008	Klhl6	-0.505783	5.96847e-07	1.27918e-05
ENSMUSG00000070327	Rnf213	-0.379124	6.00677e-07	1.28545e-05
ENSMUSG00000063229	Ldha	0.297099	6.08025e-07	1.29922e-05
ENSMUSG00000097164	Cep83os	-0.679722	6.2027e-07	1.3234e-05
ENSMUSG00000000581	C1d	-0.496345	6.37119e-07	1.35731e-05
ENSMUSG00000033060	Lmo7	0.282795	6.48233e-07	1.37892e-05
ENSMUSG00000056116	H2-T22	-0.486032	6.56899e-07	1.39527e-05
ENSMUSG00000054099	Slc25a40	0.683014	6.66852e-07	1.4143e-05
ENSMUSG00000073409	H2-Q6	-0.815547	6.7329e-07	1.42583e-05
ENSMUSG00000035357	Pdzrn3	-0.449782	6.83436e-07	1.44517e-05
ENSMUSG00000020661	Dnmt3a	0.31202	7.01153e-07	1.47931e-05
ENSMUSG00000028370	Pappa	0.563943	7.01662e-07	1.47931e-05
ENSMUSG00000031342	Gpm6b	-0.932383	7.20236e-07	1.51623e-05
ENSMUSG00000037709	Fam13a	-0.580449	7.3668e-07	1.54855e-05
ENSMUSG00000027286	Lrrc57	-0.589128	7.3829e-07	1.54965e-05
ENSMUSG00000028136	Snx27	0.444825	7.47297e-07	1.56624e-05
ENSMUSG00000054855	Rnd1	-0.494218	7.78585e-07	1.62942e-05
ENSMUSG00000017837	Nkiras2	-0.464576	7.93816e-07	1.65885e-05
ENSMUSG00000075602	Ly6a	-0.868286	7.98987e-07	1.66721e-05
ENSMUSG00000001052	Sec24b	-0.4661	8.07298e-07	1.68209e-05
ENSMUSG00000020590	Snx13	-0.370442	8.12017e-07	1.68945e-05
ENSMUSG00000033214	Slitrk5	1.31978	8.1714e-07	1.69515e-05
ENSMUSG00000041180	Hectd2	0.615906	8.16657e-07	1.69515e-05
ENSMUSG00000011256	Adam19	-0.368039	8.25106e-07	1.70918e-05
ENSMUSG00000026605	Cenpf	-0.448546	8.36436e-07	1.73013e-05
ENSMUSG00000030541	Idh2	0.430279	8.5882e-07	1.77386e-05
ENSMUSG00000021458	2010111I01Rik	0.351119	8.89007e-07	1.83354e-05
ENSMUSG00000043881	Kbtbd7	0.621314	8.96126e-07	1.84555e-05
ENSMUSG00000029377	Ereg	0.636795	8.97756e-07	1.84624e-05
ENSMUSG00000035936	Aldh5a1	0.497677	9.13428e-07	1.87576e-05
ENSMUSG00000031461	Myom2	0.346971	9.79511e-07	2.00856e-05
ENSMUSG00000029723	Tsc22d4	0.30607	1.00387e-06	2.05556e-05
ENSMUSG00000022324	Matn2	0.539182	1.01286e-06	2.07098e-05
ENSMUSG00000028211	Trp53inp1	-0.312082	1.0199e-06	2.08239e-05
ENSMUSG00000000751	Rpa1	-0.346147	1.03599e-06	2.1122e-05
ENSMUSG00000024887	Asah2	0.523862	1.0553e-06	2.14849e-05
ENSMUSG00000027656	Wisp2	0.555957	1.1177e-06	2.27228e-05
ENSMUSG00000072964	Bhlhb9	0.394103	1.1251e-06	2.28406e-05
ENSMUSG00000022464	Slc38a4	-0.421561	1.14218e-06	2.31544e-05
ENSMUSG00000037656	Slc20a2	-0.330888	1.14482e-06	2.31749e-05
ENSMUSG00000025764	Jade1	-0.432173	1.14791e-06	2.32043e-05
ENSMUSG00000031673	Cdh11	0.451704	1.17913e-06	2.38017e-05
ENSMUSG00000027498	Cstf1	0.523258	1.21342e-06	2.44298e-05
ENSMUSG00000030894	Tpp1	-0.319564	1.21368e-06	2.44298e-05
ENSMUSG00000032279	Idh3a	0.304573	1.25119e-06	2.51492e-05
ENSMUSG00000027799	Nbea	0.331326	1.25519e-06	2.51941e-05
ENSMUSG00000026208	Des	-0.291256	1.26869e-06	2.54292e-05
ENSMUSG00000030029	Lrig1	-0.387733	1.27197e-06	2.5459e-05
ENSMUSG00000024908	Ppp6r3	-0.39664	1.27585e-06	2.54734e-05
ENSMUSG00000074925	Ptar1	-0.449299	1.27627e-06	2.54734e-05
ENSMUSG00000032997	Chpf	0.445904	1.29658e-06	2.58426e-05
ENSMUSG00000051220	Ercc6l	-0.555717	1.30223e-06	2.59189e-05
ENSMUSG00000049680	Urgcp	0.365279	1.34414e-06	2.67158e-05
ENSMUSG00000064370	mt-Cytb	0.32533	1.35144e-06	2.68233e-05
ENSMUSG00000035007	Rundc1	0.63352	1.39038e-06	2.75577e-05
ENSMUSG00000034445	Cyb561a3	-0.549651	1.39288e-06	2.7569e-05
ENSMUSG00000017376	Nlk	-0.5366	1.46317e-06	2.88801e-05
ENSMUSG00000023027	Atf1	-0.440043	1.46318e-06	2.88801e-05
ENSMUSG00000025239	Limd1	0.325999	1.47441e-06	2.90613e-05
ENSMUSG00000020205	Phlda1	0.429271	1.47653e-06	2.9063e-05
ENSMUSG00000022867	Usp25	0.393045	1.50945e-06	2.96699e-05
ENSMUSG00000031987	Egln1	0.383671	1.5213e-06	2.98616e-05
ENSMUSG00000026896	Ifih1	-0.467632	1.54443e-06	3.02739e-05
ENSMUSG00000027304	Rtf1	0.432892	1.58864e-06	3.10975e-05
ENSMUSG00000020422	Tns3	0.311304	1.64864e-06	3.22277e-05
ENSMUSG00000015312	Gadd45b	-0.530251	1.65815e-06	3.23691e-05
ENSMUSG00000024477	Pggt1b	-0.428615	1.66503e-06	3.2459e-05
ENSMUSG00000001829	Clpb	0.437717	1.6895e-06	3.2891e-05
ENSMUSG00000020674	Pxdn	0.324982	1.70697e-06	3.31857e-05
ENSMUSG00000031262	Cenpi	-0.589945	1.71982e-06	3.33899e-05
ENSMUSG00000105504	Gbp5	-0.895054	1.81283e-06	3.51477e-05
ENSMUSG00000020003	Pex7	0.595131	1.81851e-06	3.52098e-05
ENSMUSG00000042793	Lgr6	-0.492262	1.83877e-06	3.55537e-05
ENSMUSG00000012443	Kif11	-0.441853	1.89334e-06	3.65143e-05
ENSMUSG00000062077	Trim54	-0.730495	1.89358e-06	3.65143e-05
ENSMUSG00000002957	Ap2a2	-0.416087	1.91331e-06	3.68448e-05
ENSMUSG00000030996	Art1	-0.663573	1.92296e-06	3.69806e-05
ENSMUSG00000001995	Sipa1l2	0.325928	1.94826e-06	3.74166e-05
ENSMUSG00000079508	Apoo	0.411224	1.96255e-06	3.76402e-05
ENSMUSG00000003518	Dusp3	-0.421099	1.97008e-06	3.77339e-05
ENSMUSG00000001507	Itga3	-0.440296	1.99545e-06	3.8121e-05
ENSMUSG00000020483	Dynll2	-0.314436	1.99565e-06	3.8121e-05
ENSMUSG00000029767	Calu	0.275533	2.04833e-06	3.90748e-05
ENSMUSG00000025034	Trim8	-0.413857	2.05167e-06	3.90861e-05
ENSMUSG00000018983	E2f2	-0.771182	2.09007e-06	3.97645e-05
ENSMUSG00000027522	Stx16	-0.441097	2.09625e-06	3.98287e-05
ENSMUSG00000070348	Ccnd1	0.343759	2.11841e-06	4.0196e-05
ENSMUSG00000027303	Ptpra	-0.35131	2.12395e-06	4.02476e-05
ENSMUSG00000056429	Tgoln1	-0.332789	2.14475e-06	4.05876e-05
ENSMUSG00000026667	Uhmk1	-1.36946	2.17912e-06	4.11286e-05
ENSMUSG00000054752	Fsd1l	-0.533462	2.17721e-06	4.11286e-05
ENSMUSG00000005413	Hmox1	-0.438057	2.20176e-06	4.15009e-05
ENSMUSG00000041439	Mfsd6	-0.469049	2.22828e-06	4.19454e-05
ENSMUSG00000037940	Inpp4b	-0.51559	2.24271e-06	4.21611e-05
ENSMUSG00000033014	Trim33	0.454204	2.31229e-06	4.34118e-05
ENSMUSG00000053080	2700081O15Rik	0.468654	2.33657e-06	4.38099e-05
ENSMUSG00000019528	Gyg	-0.371438	2.37891e-06	4.45451e-05
ENSMUSG00000023852	Chd1	-0.400851	2.38827e-06	4.46615e-05
ENSMUSG00000035671	Zswim4	0.534037	2.43808e-06	4.55332e-05
ENSMUSG00000072902	Gm10435	0.484728	2.5314e-06	4.7214e-05
ENSMUSG00000024841	Eif1ad	0.459794	2.56913e-06	4.7855e-05
ENSMUSG00000033610	Pank1	0.461089	2.60671e-06	4.84916e-05
ENSMUSG00000022350	Washc5	-0.362778	2.64179e-06	4.90161e-05
ENSMUSG00000043061	Tmem18	-0.586668	2.63857e-06	4.90161e-05
ENSMUSG00000015363	Trabd	0.414287	2.69108e-06	4.97928e-05
ENSMUSG00000021754	Map3k1	-0.551266	2.69765e-06	4.97928e-05
ENSMUSG00000028161	Ppp3ca	0.330945	2.6884e-06	4.97928e-05
ENSMUSG00000038949	Cnst	0.406516	2.69472e-06	4.97928e-05
ENSMUSG00000043241	Upf2	-0.416513	2.71743e-06	5.00929e-05
ENSMUSG00000048920	Fkrp	0.44339	2.77576e-06	5.11021e-05
ENSMUSG00000030870	Ubfd1	-0.428499	2.8561e-06	5.25131e-05
ENSMUSG00000019996	Map7	0.698128	2.86375e-06	5.25859e-05
ENSMUSG00000027822	Slc33a1	-0.45796	2.94062e-06	5.39278e-05
ENSMUSG00000035686	Thrsp	-1.18668	2.95973e-06	5.42084e-05
ENSMUSG00000026773	Pfkfb3	-0.568503	2.99584e-06	5.47992e-05
ENSMUSG00000027962	Vcam1	-0.907584	3.00882e-06	5.49661e-05
ENSMUSG00000021646	Mccc2	-0.759433	3.02363e-06	5.51657e-05
ENSMUSG00000038156	Spon1	-0.613238	3.09387e-06	5.6375e-05
ENSMUSG00000014956	Ppp1cb	0.292746	3.2322e-06	5.8788e-05
ENSMUSG00000032114	Slc37a4	-0.496945	3.23456e-06	5.8788e-05
ENSMUSG00000020182	Ddc	-0.358437	3.28011e-06	5.95399e-05
ENSMUSG00000045287	Rtn4rl1	0.577332	3.43198e-06	6.22173e-05
ENSMUSG00000021811	Dnajc9	-0.467249	3.46258e-06	6.26921e-05
ENSMUSG00000001018	Snapin	-0.448484	3.4676e-06	6.27033e-05
ENSMUSG00000025059	Gk	-0.401518	3.48871e-06	6.30049e-05
ENSMUSG00000027242	Wdr76	-0.580274	3.4957e-06	6.30277e-05
ENSMUSG00000057229	Dmac2	0.567614	3.49883e-06	6.30277e-05
ENSMUSG00000034525	Ice1	0.353885	3.52147e-06	6.32753e-05
ENSMUSG00000057440	Mpp7	-0.491702	3.51982e-06	6.32753e-05
ENSMUSG00000022178	Ajuba	-0.549532	3.56393e-06	6.39575e-05
ENSMUSG00000028522	Mier1	-0.428132	3.58769e-06	6.43029e-05
ENSMUSG00000032679	Cd59a	0.375445	3.6833e-06	6.59334e-05
ENSMUSG00000036241	Ube2r2	0.313659	3.71896e-06	6.64882e-05
ENSMUSG00000040195	Nemp1	-0.595377	3.88431e-06	6.93572e-05
ENSMUSG00000036155	Mgat5	-0.397461	3.93686e-06	7.02073e-05
ENSMUSG00000035458	Tnni3	0.295803	3.98187e-06	7.09212e-05
ENSMUSG00000041762	Gpr155	-0.509855	4.00227e-06	7.11954e-05
ENSMUSG00000029246	Ppat	-0.419634	4.02466e-06	7.15043e-05
ENSMUSG00000070056	Mfhas1	0.318951	4.10815e-06	7.28967e-05
ENSMUSG00000031441	Atp11a	0.313992	4.13944e-06	7.33603e-05
ENSMUSG00000020542	Myocd	0.327062	4.18325e-06	7.40445e-05
ENSMUSG00000020640	Itsn2	-0.431664	4.23652e-06	7.48942e-05
ENSMUSG00000019787	Trdn	-0.305191	4.25694e-06	7.51619e-05
ENSMUSG00000058258	Idi1	-0.835294	4.32615e-06	7.62892e-05
ENSMUSG00000026222	Sp100	-0.555929	4.34921e-06	7.65064e-05
ENSMUSG00000028277	Ube2j1	-0.377584	4.34564e-06	7.65064e-05
ENSMUSG00000019990	Pde7b	0.542446	4.42832e-06	7.78017e-05
ENSMUSG00000034674	Tdg	-0.516547	4.46922e-06	7.84079e-05
ENSMUSG00000050043	Tmx2	-0.373051	4.47384e-06	7.84079e-05
ENSMUSG00000036097	Slf2	-0.354904	4.61398e-06	8.07645e-05
ENSMUSG00000015757	Ppil4	0.405103	4.7545e-06	8.31221e-05
ENSMUSG00000037570	Mcrs1	0.351729	4.79649e-06	8.37533e-05
ENSMUSG00000025795	Rassf3	0.294407	4.96868e-06	8.66535e-05
ENSMUSG00000028403	Zdhhc21	-0.483879	5.04085e-06	8.78046e-05
ENSMUSG00000021891	Mettl6	-0.524428	5.10721e-06	8.88518e-05
ENSMUSG00000027997	Casp6	0.695538	5.11768e-06	8.89252e-05
ENSMUSG00000029394	Cdk2ap1	-0.403129	5.13249e-06	8.90738e-05
ENSMUSG00000062949	Atp11c	-0.573751	5.15005e-06	8.92696e-05
ENSMUSG00000001334	Fndc5	0.408762	5.30895e-06	9.1912e-05
ENSMUSG00000031885	Cbfb	0.353622	5.41129e-06	9.35699e-05
ENSMUSG00000006476	Nsmf	0.495488	5.44971e-06	9.41199e-05
ENSMUSG00000033658	Ddx19b	0.468254	5.45664e-06	9.41253e-05
ENSMUSG00000028226	Mmp16	0.783384	5.54009e-06	9.53337e-05
ENSMUSG00000055320	Tead1	0.305589	5.53942e-06	9.53337e-05
ENSMUSG00000021373	Cap2	0.302711	5.62641e-06	9.67023e-05
ENSMUSG00000022855	Senp2	0.419457	5.63807e-06	9.67858e-05
ENSMUSG00000006494	Pdk1	-0.908961	5.68249e-06	9.74308e-05
ENSMUSG00000022021	Diaph3	-0.438797	5.76116e-06	9.86607e-05
ENSMUSG00000041229	Phf8	-0.480709	5.92108e-06	0.000101278
ENSMUSG00000039252	Lgi2	-0.966727	5.97377e-06	0.000102056
ENSMUSG00000022231	Sema5a	0.39578	6.00078e-06	0.000102395
ENSMUSG00000025264	Tsr2	-0.636572	6.01183e-06	0.00010246
ENSMUSG00000044201	Cdc25c	-1.04132	6.08517e-06	0.000103586
ENSMUSG00000025162	Csnk1d	-0.358768	6.127e-06	0.000104174
ENSMUSG00000022672	Prkdc	-0.436751	6.21249e-06	0.000105501
ENSMUSG00000037857	Nufip2	-0.372077	6.23407e-06	0.000105741
ENSMUSG00000026235	Epha4	0.542673	6.27705e-06	0.000106344
ENSMUSG00000029090	Adgra3	0.371453	6.5307e-06	0.000110509
ENSMUSG00000026748	Plxdc2	0.466736	6.90958e-06	0.000116782
ENSMUSG00000020413	Hus1	-0.595612	7.02962e-06	0.000118529
ENSMUSG00000025132	Arhgdia	-0.313197	7.02901e-06	0.000118529
ENSMUSG00000109336	Samd4b	0.326113	7.084e-06	0.000119305
ENSMUSG00000044864	Ankrd50	0.35401	7.09698e-06	0.000119382
ENSMUSG00000090958	Lrrc32	-0.355752	7.16169e-06	0.000120328
ENSMUSG00000034807	Colgalt1	-0.321982	7.19483e-06	0.000120743
ENSMUSG00000063273	Naa15	-0.376262	7.23055e-06	0.000121199
ENSMUSG00000006931	P3h4	-0.499395	7.32256e-06	0.000122453
ENSMUSG00000034520	Gjc1	0.355041	7.3212e-06	0.000122453
ENSMUSG00000034457	Eda2r	-0.338198	7.36495e-06	0.000123017
ENSMUSG00000000266	Mid2	-0.375608	7.41253e-06	0.000123667
ENSMUSG00000011960	Ccnt1	-0.354263	7.48621e-06	0.00012475
ENSMUSG00000032449	Slc25a36	-0.379278	7.53706e-06	0.00012545
ENSMUSG00000031555	Adam9	-0.297811	7.58963e-06	0.000126178
ENSMUSG00000046798	Cldn12	-0.426321	7.67358e-06	0.000127424
ENSMUSG00000041220	Elovl6	0.526423	7.75173e-06	0.000128572
ENSMUSG00000025428	Atp5a1	0.238633	7.80403e-06	0.000129289
ENSMUSG00000006576	Slc4a3	0.355635	7.87721e-06	0.000130305
ENSMUSG00000020532	Acaca	-0.498556	7.88369e-06	0.000130305
ENSMUSG00000017418	Arl5b	0.396945	7.896e-06	0.000130357
ENSMUSG00000031776	Arl2bp	0.365201	8.09535e-06	0.000133494
ENSMUSG00000030103	Bhlhe40	-0.360591	8.21173e-06	0.000135256
ENSMUSG00000001911	Nfix	0.340243	8.23783e-06	0.000135529
ENSMUSG00000025157	Zdhhc16	0.541876	8.38107e-06	0.000137726
ENSMUSG00000026782	Abi2	-0.483358	8.47669e-06	0.000139137
ENSMUSG00000022265	Ank	0.337834	8.65518e-06	0.000141903
ENSMUSG00000026604	Ptpn14	0.355353	8.67224e-06	0.000142019
ENSMUSG00000048429	Timm29	0.358123	8.80282e-06	0.000143992
ENSMUSG00000035242	Oaz1	0.298577	8.97117e-06	0.000146577
ENSMUSG00000027016	Zfp385b	0.748347	9.09255e-06	0.00014839
ENSMUSG00000019539	Rcn3	0.40105	9.18849e-06	0.000149784
ENSMUSG00000041476	Smpx	0.279549	9.19908e-06	0.000149785
ENSMUSG00000024645	Timm21	0.513861	9.26745e-06	0.000150726
ENSMUSG00000000915	Hip1r	-0.538143	9.28425e-06	0.000150827
ENSMUSG00000019773	Fbxo5	-0.539377	9.30006e-06	0.000150854
ENSMUSG00000075700	Selenot	-0.376388	9.30715e-06	0.000150854
ENSMUSG00000031166	Wdr13	0.329344	9.36998e-06	0.0001517
ENSMUSG00000021764	Ndufs4	-0.364573	9.49638e-06	0.000153397
ENSMUSG00000024014	Pim1	0.452232	9.4907e-06	0.000153397
ENSMUSG00000029405	G3bp2	-0.329215	9.55979e-06	0.000154246
ENSMUSG00000035770	Dync1li2	-0.308078	9.64123e-06	0.000155384
ENSMUSG00000025887	Casp12	-0.448947	9.67859e-06	0.00015581
ENSMUSG00000038538	Ubn2	-0.452233	9.73424e-06	0.000156529
ENSMUSG00000109203	Gm32849	2.13237	9.82787e-06	0.000157856
ENSMUSG00000028116	Myoz2	0.294094	1.01396e-05	0.00016268
ENSMUSG00000042015	Wdr41	0.492124	1.02924e-05	0.000164945
ENSMUSG00000045636	Mtus1	0.277817	1.03417e-05	0.000165549
ENSMUSG00000000134	Tfe3	-0.502598	1.05136e-05	0.000167799
ENSMUSG00000014668	Chfr	-0.405607	1.05176e-05	0.000167799
ENSMUSG00000022801	Lrch3	-0.426941	1.05072e-05	0.000167799
ENSMUSG00000026511	Srp9	0.519179	1.09357e-05	0.000174273
ENSMUSG00000054091	1810037I17Rik	-0.43243	1.12568e-05	0.00017919
ENSMUSG00000031954	Cfdp1	-0.413391	1.12878e-05	0.000179483
ENSMUSG00000024640	Psat1	-0.419438	1.13626e-05	0.00018047
ENSMUSG00000023953	Polh	-0.434629	1.15493e-05	0.000183231
ENSMUSG00000049422	Chchd10	-0.334182	1.16049e-05	0.000183909
ENSMUSG00000074218	Cox7a1	0.397397	1.16541e-05	0.000184482
ENSMUSG00000022884	Eif4a2	-0.271773	1.21663e-05	0.000192375
ENSMUSG00000038143	Stox2	0.397389	1.21832e-05	0.000192429
ENSMUSG00000034460	Six4	-0.714166	1.23978e-05	0.000195602
ENSMUSG00000058056	Palld	0.280745	1.25035e-05	0.000197051
ENSMUSG00000013089	Etv5	0.490706	1.25387e-05	0.000197388
ENSMUSG00000031327	Chic1	-1.00937	1.26983e-05	0.000199679
ENSMUSG00000097652	Mhrt	0.473108	1.28259e-05	0.000201462
ENSMUSG00000044700	Tmem201	0.36263	1.29878e-05	0.000203782
ENSMUSG00000026753	Ppp6c	-0.438178	1.35336e-05	0.000212111
ENSMUSG00000020044	Timp3	0.271543	1.3667e-05	0.000213966
ENSMUSG00000006262	Mob1b	-0.380429	1.36884e-05	0.000214066
ENSMUSG00000028159	Dapp1	-0.453478	1.3722e-05	0.00021412
ENSMUSG00000039740	Alg2	0.585235	1.37079e-05	0.00021412
ENSMUSG00000020128	Vps54	-0.398476	1.38146e-05	0.00021533
ENSMUSG00000047694	Yipf6	-0.505379	1.39279e-05	0.000216858
ENSMUSG00000029019	Nppb	-0.463667	1.41056e-05	0.000219145
ENSMUSG00000030965	Abraxas2	-0.43851	1.41013e-05	0.000219145
ENSMUSG00000025408	Ddit3	-0.424476	1.42216e-05	0.000220706
ENSMUSG00000057346	Apol9a	-0.594164	1.45439e-05	0.000225462
ENSMUSG00000059586	Nsmce2	-0.42749	1.47286e-05	0.000228077
ENSMUSG00000047648	Fbxo30	-0.374344	1.50571e-05	0.00023291
ENSMUSG00000021268	Meg3	0.470569	1.5248e-05	0.000235352
ENSMUSG00000026159	Agfg1	-0.377829	1.52343e-05	0.000235352
ENSMUSG00000028776	Tinagl1	-0.362422	1.53115e-05	0.000236076
ENSMUSG00000031785	Adgrg1	-0.585514	1.54536e-05	0.000238008
ENSMUSG00000028919	Arhgef19	0.741345	1.5476e-05	0.000238096
ENSMUSG00000036718	Micall2	-0.529342	1.55793e-05	0.000239415
ENSMUSG00000049804	Armcx4	-0.399437	1.55954e-05	0.000239415
ENSMUSG00000020993	Trappc6b	-0.425952	1.56917e-05	0.000240634
ENSMUSG00000032633	Flcn	0.458786	1.58274e-05	0.000242454
ENSMUSG00000029221	Slc30a9	0.295175	1.58808e-05	0.00024301
ENSMUSG00000031527	Eri1	-0.39273	1.60219e-05	0.000244906
ENSMUSG00000089715	Cbx6	0.290996	1.60611e-05	0.000245242
ENSMUSG00000024427	Spry4	0.431529	1.66495e-05	0.000253954
ENSMUSG00000018442	Derl2	-0.415897	1.68757e-05	0.000257129
ENSMUSG00000024181	Mrpl28	0.415394	1.73642e-05	0.000264289
ENSMUSG00000028600	Podn	0.316649	1.77151e-05	0.000269342
ENSMUSG00000029467	Atp2a2	0.229402	1.78355e-05	0.000270883
ENSMUSG00000020544	Cox11	-0.58542	1.80536e-05	0.000273903
ENSMUSG00000002266	Zim1	-0.820835	1.82827e-05	0.000276894
ENSMUSG00000026003	Acadl	0.253868	1.82897e-05	0.000276894
ENSMUSG00000054414	Slc30a7	-0.445276	1.83296e-05	0.000277203
ENSMUSG00000047963	Stbd1	-0.310454	1.84992e-05	0.000279471
ENSMUSG00000038991	Txndc5	0.286812	1.85273e-05	0.0002796
ENSMUSG00000038497	Tmco3	0.426819	1.9516e-05	0.000294208
ENSMUSG00000035024	Ncapd3	-0.408526	2.00568e-05	0.000302041
ENSMUSG00000004151	Etv1	0.472359	2.03072e-05	0.000305488
ENSMUSG00000031955	Bcar1	-0.323075	2.05808e-05	0.000309278
ENSMUSG00000051674	Dcun1d4	0.391086	2.06234e-05	0.00030959
ENSMUSG00000033059	Pygb	-0.266802	2.09274e-05	0.000313822
ENSMUSG00000030313	Dennd5b	0.413448	2.10631e-05	0.000315525
ENSMUSG00000071337	Tia1	0.41208	2.12386e-05	0.00031782
ENSMUSG00000002007	Srpk3	-0.666884	2.12986e-05	0.000318383
ENSMUSG00000051316	Taf7	0.504544	2.14727e-05	0.000320649
ENSMUSG00000061607	Mdc1	-0.324086	2.17437e-05	0.000324354
ENSMUSG00000028053	Ash1l	0.272086	2.20904e-05	0.000329181
ENSMUSG00000021716	Srek1ip1	0.426541	2.21589e-05	0.000329857
ENSMUSG00000026335	Pam	0.256142	2.22806e-05	0.000331322
ENSMUSG00000024308	Tapbp	-0.309149	2.23913e-05	0.000332621
ENSMUSG00000028962	Slc4a2	-0.333141	2.24819e-05	0.000333619
ENSMUSG00000024063	Lbh	0.29189	2.33214e-05	0.000345716
ENSMUSG00000032199	Polr2m	0.255341	2.33968e-05	0.000346121
ENSMUSG00000039275	Foxk2	0.330495	2.33974e-05	0.000346121
ENSMUSG00000054280	Prr14l	-0.396699	2.34563e-05	0.000346632
ENSMUSG00000053279	Aldh1a1	-0.508039	2.36281e-05	0.000348809
ENSMUSG00000024781	Lipa	0.326582	2.36697e-05	0.00034906
ENSMUSG00000022322	Shcbp1	-0.529213	2.39075e-05	0.000352202
ENSMUSG00000027406	Idh3b	0.28634	2.40326e-05	0.000353679
ENSMUSG00000021908	Gm6768	-0.640815	2.43243e-05	0.000357602
ENSMUSG00000027848	Olfml3	-0.555102	2.4464e-05	0.000359285
ENSMUSG00000001416	Cct3	0.280844	2.47167e-05	0.000362622
ENSMUSG00000031095	Cul4b	-0.361897	2.47904e-05	0.000363329
ENSMUSG00000020248	Nfyb	-0.487592	2.50943e-05	0.000367404
ENSMUSG00000035311	Gnptab	0.302728	2.55249e-05	0.000373324
ENSMUSG00000024772	Ehd1	0.357308	2.58906e-05	0.000377981
ENSMUSG00000041846	Ppp4r3a	-0.337109	2.58964e-05	0.000377981
ENSMUSG00000029390	Tmed2	0.274973	2.63186e-05	0.00038375
ENSMUSG00000051224	Tceanc	-1.18248	2.63563e-05	0.000383907
ENSMUSG00000039031	Arhgap18	-0.479282	2.63866e-05	0.000383955
ENSMUSG00000021579	Lrrc14b	0.411918	2.64867e-05	0.000385017
ENSMUSG00000062981	Mrpl42	0.344682	2.6723e-05	0.000388057
ENSMUSG00000027340	Slc23a2	-0.357471	2.715e-05	0.000393854
ENSMUSG00000039976	Tbc1d16	0.396218	2.71804e-05	0.000393894
ENSMUSG00000038024	Dennd4c	-0.386278	2.73173e-05	0.000395476
ENSMUSG00000040782	Cop1	-0.333794	2.79609e-05	0.000404382
ENSMUSG00000042323	Pbrm1	-0.356089	2.803e-05	0.000404969
ENSMUSG00000038717	Atp5l	0.283632	2.85287e-05	0.000411756
ENSMUSG00000021814	Anxa7	0.274138	2.88933e-05	0.000416596
ENSMUSG00000028382	Ptbp3	-0.36032	2.91591e-05	0.000420003
ENSMUSG00000058239	Usf2	0.390745	2.9268e-05	0.000421146
ENSMUSG00000026930	Gpsm1	0.343778	2.95559e-05	0.000424858
ENSMUSG00000033411	Ctdspl2	-0.429665	2.96433e-05	0.000425685
ENSMUSG00000031796	Cfap20	0.47156	3.00412e-05	0.000430964
ENSMUSG00000030528	Blm	-0.457375	3.03604e-05	0.000434666
ENSMUSG00000038777	Sema6c	1.0185	3.03314e-05	0.000434666
ENSMUSG00000064367	mt-Nd5	0.267661	3.04071e-05	0.000434898
ENSMUSG00000035726	Supt16	-0.297181	3.04513e-05	0.000435093
ENSMUSG00000036403	Cep135	-0.544576	3.0761e-05	0.000439077
ENSMUSG00000022721	Trmt2a	-0.582567	3.10243e-05	0.000442391
ENSMUSG00000029772	Ahcyl2	-0.508295	3.15867e-05	0.00044996
ENSMUSG00000024456	Diaph1	-0.380896	3.17771e-05	0.000452219
ENSMUSG00000018932	Map2k3	0.423863	3.19646e-05	0.000454433
ENSMUSG00000027774	Gfm1	-0.283541	3.21067e-05	0.000455998
ENSMUSG00000021290	2010107E04Rik	0.28112	3.22248e-05	0.000457219
ENSMUSG00000036564	Ndrg4	0.273278	3.2277e-05	0.000457504
ENSMUSG00000026005	Rpe	-0.396875	3.24392e-05	0.000459346
ENSMUSG00000045954	Cavin2	-0.337125	3.33759e-05	0.000472139
ENSMUSG00000026365	Cfh	-0.39835	3.3506e-05	0.00047351
ENSMUSG00000036529	Sbf1	0.333841	3.3626e-05	0.000474733
ENSMUSG00000047735	Samd9l	-0.505892	3.37836e-05	0.000476486
ENSMUSG00000028607	Cpt2	0.307112	3.43751e-05	0.000484349
ENSMUSG00000041957	Pkp2	-0.25461	3.44172e-05	0.000484462
ENSMUSG00000002233	Rhoc	-0.294587	3.47893e-05	0.000489216
ENSMUSG00000074749	Kiz	0.492337	3.49549e-05	0.00049106
ENSMUSG00000000085	Scmh1	0.330556	3.5245e-05	0.000494646
ENSMUSG00000030681	Mvp	-0.32709	3.53653e-05	0.000495847
ENSMUSG00000028456	Unc13b	-0.374498	3.62486e-05	0.00050773
ENSMUSG00000050737	Ptges	-0.940917	3.67249e-05	0.000513896
ENSMUSG00000027715	Ccna2	-0.37766	3.71396e-05	0.000519188
ENSMUSG00000006800	Sulf2	0.249447	3.73072e-05	0.00052102
ENSMUSG00000018167	Stard3	0.57224	3.75529e-05	0.000523937
ENSMUSG00000041653	Pnpla3	1.12353	3.7738e-05	0.000526004
ENSMUSG00000060671	Atp8b2	0.372346	3.78671e-05	0.000527287
ENSMUSG00000033713	Foxn3	-0.380038	3.82769e-05	0.000531952
ENSMUSG00000045667	Smtnl2	-0.410836	3.82739e-05	0.000531952
ENSMUSG00000022146	Osmr	-0.320163	3.87533e-05	0.000538047
ENSMUSG00000019927	Ube2d1	0.426136	3.91381e-05	0.000542859
ENSMUSG00000079144	A130010J15Rik	0.803911	3.92206e-05	0.000543475
ENSMUSG00000024858	Grk2	0.348431	3.93246e-05	0.000544385
ENSMUSG00000030516	Tjp1	0.260119	3.96062e-05	0.000547752
ENSMUSG00000029992	Gfpt1	-0.413385	3.9761e-05	0.000548293
ENSMUSG00000042686	Jph1	-0.627414	3.97557e-05	0.000548293
ENSMUSG00000062526	Mppe1	-0.563893	3.97518e-05	0.000548293
ENSMUSG00000037313	Tacc3	-0.478997	4.02888e-05	0.000555033
ENSMUSG00000023908	Pkmyt1	-0.722694	4.09774e-05	0.000563974
ENSMUSG00000032410	Xrn1	0.34867	4.12658e-05	0.000567395
ENSMUSG00000021959	Lats2	0.366326	4.16795e-05	0.000571213
ENSMUSG00000024970	AI846148	0.587621	4.17012e-05	0.000571213
ENSMUSG00000027452	Acss1	0.447809	4.16951e-05	0.000571213
ENSMUSG00000033257	Ttll4	-0.381127	4.17041e-05	0.000571213
ENSMUSG00000079588	Tmem182	0.328443	4.24486e-05	0.000580852
ENSMUSG00000037373	Ctbp1	0.289247	4.32157e-05	0.00059078
ENSMUSG00000020280	Pus10	-0.605523	4.36716e-05	0.000596439
ENSMUSG00000035929	H2-Q4	-0.433333	4.43986e-05	0.000605788
ENSMUSG00000027828	Ssr3	0.25131	4.44705e-05	0.000606187
ENSMUSG00000038403	Hfe2	-0.311907	4.46516e-05	0.000608074
ENSMUSG00000031660	Brd7	0.278647	4.49431e-05	0.000611458
ENSMUSG00000038323	1700066M21Rik	-0.654236	4.58407e-05	0.000623074
ENSMUSG00000029196	Tada2b	0.443724	4.67653e-05	0.00063443
ENSMUSG00000032352	Lrrc1	0.438157	4.67337e-05	0.00063443
ENSMUSG00000022894	Adamts5	0.417256	4.74378e-05	0.000642941
ENSMUSG00000033557	Fam20b	-0.336573	4.75128e-05	0.000643344
ENSMUSG00000031605	Klhl2	-0.521208	4.83734e-05	0.000654374
ENSMUSG00000099647	Gm5776	-1.23869	4.84208e-05	0.000654393
ENSMUSG00000020097	Sgpl1	-0.336163	4.87165e-05	0.000657444
ENSMUSG00000057469	E2f6	0.317306	4.87389e-05	0.000657444
ENSMUSG00000022964	Tmem50b	0.320956	4.88006e-05	0.000657582
ENSMUSG00000033039	Micall1	0.28071	4.88416e-05	0.000657582
ENSMUSG00000032562	Gnai2	-0.253818	5.05819e-05	0.000679727
ENSMUSG00000047746	Fbxo40	-0.379225	5.05707e-05	0.000679727
ENSMUSG00000044702	Palb2	-0.913039	5.07794e-05	0.000681737
ENSMUSG00000027832	Ptx3	-0.576661	5.1312e-05	0.00068759
ENSMUSG00000058799	Nap1l1	-0.260103	5.1288e-05	0.00068759
ENSMUSG00000026848	Tor1b	0.371454	5.19948e-05	0.000696085
ENSMUSG00000005233	Spc25	-0.413369	5.38207e-05	0.000719852
ENSMUSG00000050565	Tor1aip2	-0.28942	5.76951e-05	0.000770947
ENSMUSG00000039067	Psmd7	-0.286041	5.8101e-05	0.000775642
ENSMUSG00000026510	Trp53bp2	0.426002	5.83175e-05	0.000777804
ENSMUSG00000021481	Zfp346	-0.399438	5.84288e-05	0.000778558
ENSMUSG00000021377	Dek	-0.299379	5.87245e-05	0.000781084
ENSMUSG00000025232	Hexa	-0.296106	5.87282e-05	0.000781084
ENSMUSG00000045817	Zfp36l2	0.413913	5.94702e-05	0.000790215
ENSMUSG00000040659	Efhd2	-0.364294	5.95962e-05	0.000791151
ENSMUSG00000048100	Taf13	0.463756	5.96527e-05	0.000791162
ENSMUSG00000042688	Mapk6	0.281311	5.98867e-05	0.000793527
ENSMUSG00000002997	Prkar2b	-0.668361	6.03888e-05	0.000799436
ENSMUSG00000047388	Atmin	0.386019	6.05775e-05	0.000801189
ENSMUSG00000005802	Slc30a4	-0.429053	6.07023e-05	0.000801944
ENSMUSG00000029775	Klhdc10	0.345663	6.07473e-05	0.000801944
ENSMUSG00000050697	Prkaa1	0.328531	6.10918e-05	0.000805743
ENSMUSG00000007589	Tinf2	-0.498782	6.14083e-05	0.000809168
ENSMUSG00000018042	Cyb5r3	-0.299451	6.15194e-05	0.000809882
ENSMUSG00000027996	Sfrp2	0.801826	6.16867e-05	0.000811334
ENSMUSG00000024581	Napg	-0.43699	6.21762e-05	0.000817017
ENSMUSG00000015837	Sqstm1	-0.243672	6.23893e-05	0.000819061
ENSMUSG00000034910	Pygo1	0.687643	6.30965e-05	0.000827581
ENSMUSG00000062691	Cebpzos	0.573266	6.32837e-05	0.000829273
ENSMUSG00000073489	Ifi204	-0.464189	6.40725e-05	0.000838837
ENSMUSG00000048277	Syngr2	-0.314613	6.4784e-05	0.000846595
ENSMUSG00000050821	Fam131a	-0.768714	6.47772e-05	0.000846595
ENSMUSG00000027188	Pamr1	-0.851421	6.57128e-05	0.000857944
ENSMUSG00000026728	Vim	0.22269	6.58264e-05	0.000858639
ENSMUSG00000021219	Rgs6	0.35293	6.63726e-05	0.000864179
ENSMUSG00000033031	C330027C09Rik	-0.36152	6.63201e-05	0.000864179
ENSMUSG00000005410	Mcm5	-0.338235	6.65309e-05	0.000865449
ENSMUSG00000041842	Fhdc1	0.689422	6.68472e-05	0.000868769
ENSMUSG00000072623	Zfp9	0.537374	6.85401e-05	0.000889958
ENSMUSG00000031352	Hccs	0.35763	6.87845e-05	0.000892317
ENSMUSG00000038668	Lpar1	-0.518509	6.98882e-05	0.00090581
ENSMUSG00000027247	Arhgap1	-0.322259	7.03566e-05	0.000911051
ENSMUSG00000028399	Ptprd	0.312937	7.12225e-05	0.000921425
ENSMUSG00000025351	Cd63	-0.266039	7.24314e-05	0.000936213
ENSMUSG00000040188	Scamp2	-0.423923	7.27774e-05	0.000939832
ENSMUSG00000039318	Rab3gap2	-0.338209	7.33383e-05	0.000946217
ENSMUSG00000074634	Tmem267	0.717635	7.38131e-05	0.00095148
ENSMUSG00000035765	Dym	-0.444441	7.43815e-05	0.00095794
ENSMUSG00000028233	Tgs1	-0.362574	7.45472e-05	0.000959205
ENSMUSG00000022034	Esco2	-0.39824	7.5082e-05	0.000964343
ENSMUSG00000048486	Fitm2	0.3279	7.50491e-05	0.000964343
ENSMUSG00000022995	Enah	-0.29924	7.53338e-05	0.000966704
ENSMUSG00000022358	Fbxo32	0.287662	7.59924e-05	0.000974278
ENSMUSG00000056515	Rab31	0.313439	7.61125e-05	0.000974938
ENSMUSG00000052155	Acvr2a	-0.396747	7.63793e-05	0.000977476
ENSMUSG00000001419	Mef2d	0.271406	7.66275e-05	0.000979771
ENSMUSG00000013846	St3gal1	-0.353945	7.76419e-05	0.00099185
ENSMUSG00000038582	Pptc7	0.371226	7.78046e-05	0.000993038
ENSMUSG00000027624	Epb41l1	0.383395	7.86489e-05	0.00100291
ENSMUSG00000054027	Nt5dc3	0.372602	7.88833e-05	0.001005
ENSMUSG00000031154	Otud5	-0.386999	7.91484e-05	0.00100748
ENSMUSG00000058420	Syt17	1.16879	7.92371e-05	0.00100771
ENSMUSG00000042604	Kcna4	-1.00678	7.97679e-05	0.00101355
ENSMUSG00000019854	Reps1	0.394065	8.18767e-05	0.00103942
ENSMUSG00000056724	Nbeal2	-0.695971	8.23817e-05	0.0010449
ENSMUSG00000033032	Afap1l1	0.229166	8.30439e-05	0.00105236
ENSMUSG00000024594	Prrc1	0.355091	8.32266e-05	0.00105374
ENSMUSG00000054203	Ifi205	-0.779589	8.35309e-05	0.00105665
ENSMUSG00000062510	Nsl1	-0.598247	8.42132e-05	0.00106433
ENSMUSG00000031750	Il34	0.827703	8.4364e-05	0.00106529
ENSMUSG00000030530	Furin	0.26654	8.4659e-05	0.00106807
ENSMUSG00000003934	Efnb3	0.438959	8.54768e-05	0.00107553
ENSMUSG00000021313	Ryr2	0.232508	8.54234e-05	0.00107553
ENSMUSG00000025417	Pip4k2c	-0.347482	8.54548e-05	0.00107553
ENSMUSG00000039239	Tgfb2	0.319458	8.56322e-05	0.00107653
ENSMUSG00000030614	Tmem126b	0.416753	8.7902e-05	0.00110312
ENSMUSG00000049871	Nlrc3	-0.836323	8.78986e-05	0.00110312
ENSMUSG00000026499	Acbd3	0.322241	8.81503e-05	0.00110526
ENSMUSG00000030162	Olr1	-0.819012	8.92857e-05	0.00111851
ENSMUSG00000021583	Erap1	-0.330805	8.93768e-05	0.00111866
ENSMUSG00000024480	Ap3s1	-0.360791	8.96231e-05	0.00112076
ENSMUSG00000034218	Atm	-0.377022	9.04194e-05	0.00112973
ENSMUSG00000025246	Tbl1x	-0.250249	9.0781e-05	0.00113266
ENSMUSG00000031823	Zdhhc7	-0.441889	9.08134e-05	0.00113266
ENSMUSG00000026895	Ndufa8	0.272661	9.09353e-05	0.00113319
ENSMUSG00000057137	Tmem140	-0.627098	9.21046e-05	0.00114627
ENSMUSG00000090799	Klhl33	0.604804	9.21464e-05	0.00114627
ENSMUSG00000053646	Plxnb1	-0.407486	9.30355e-05	0.00115632
ENSMUSG00000022253	Nadk2	-0.389704	9.3355e-05	0.00115863
ENSMUSG00000063663	Brwd3	-0.459457	9.34657e-05	0.00115863
ENSMUSG00000090290	Tarbp1	-0.565079	9.34546e-05	0.00115863
ENSMUSG00000029432	Nipsnap2	0.233398	9.37453e-05	0.00116109
ENSMUSG00000016534	Lamp2	-0.247571	9.40812e-05	0.00116423
ENSMUSG00000021127	Zfp36l1	-0.289345	9.43753e-05	0.00116686
ENSMUSG00000027206	Cops2	0.264676	9.50348e-05	0.00117399
ENSMUSG00000030722	Nfatc2ip	-0.596933	9.58652e-05	0.0011823
ENSMUSG00000056144	Trim34a	-0.43499	9.58731e-05	0.0011823
ENSMUSG00000039958	Etfbkmt	0.570699	9.72765e-05	0.00119856
ENSMUSG00000052920	Prkg1	-0.497871	9.85823e-05	0.0012136
ENSMUSG00000020926	Adam11	-0.576977	9.9915e-05	0.00122895
ENSMUSG00000046351	Zfp322a	0.317165	0.000100743	0.00123806
ENSMUSG00000027784	Ppm1l	0.367327	0.00010122	0.00124285
ENSMUSG00000051278	Zgrf1	-0.463427	0.000102445	0.00125681
ENSMUSG00000041308	Sntb2	0.340626	0.00010348	0.00126841
ENSMUSG00000037474	Dtl	-0.407703	0.000104901	0.00128472
ENSMUSG00000031109	Enox2	-0.507241	0.000105252	0.00128791
ENSMUSG00000026383	Epb41l5	-0.66514	0.000106213	0.00129855
ENSMUSG00000033124	Atg9a	0.363705	0.000107156	0.00130896
ENSMUSG00000006731	B4galnt1	0.447186	0.000107365	0.00131039
ENSMUSG00000020925	Ccdc43	-0.493293	0.000108091	0.00131812
ENSMUSG00000075232	Amd1	-0.353421	0.000108385	0.00132057
ENSMUSG00000018770	Atp5g3	0.217941	0.00010907	0.00132778
ENSMUSG00000033623	Pcgf3	-0.29576	0.000109344	0.00132998
ENSMUSG00000026683	Nuf2	-0.376713	0.000110481	0.00134266
ENSMUSG00000018476	Kdm6b	0.342005	0.000110594	0.00134288
ENSMUSG00000021549	Rasa1	0.28479	0.000111202	0.00134912
ENSMUSG00000086688	Gm11560	0.654681	0.000112184	0.00135987
ENSMUSG00000034595	Ppp1r18	-0.329053	0.000113592	0.00137577
ENSMUSG00000057069	Ero1lb	-0.793216	0.000114334	0.00138358
ENSMUSG00000106296	4632404M16Rik	0.80838	0.000115293	0.00139399
ENSMUSG00000067158	Col4a4	0.378259	0.000115836	0.00139938
ENSMUSG00000026564	Dusp27	-0.308418	0.000117429	0.00141741
ENSMUSG00000027323	Rad51	-0.413868	0.000118932	0.00143434
ENSMUSG00000031659	Adcy7	0.509051	0.000121663	0.00146604
ENSMUSG00000004939	Nmrk2	-0.708808	0.000122174	0.00147094
ENSMUSG00000037573	Tob1	0.28948	0.000122758	0.00147673
ENSMUSG00000028541	B4galt2	0.587416	0.000123704	0.00148685
ENSMUSG00000028980	H6pd	-0.293998	0.000124098	0.00149032
ENSMUSG00000032185	Carm1	0.319963	0.00012453	0.00149425
ENSMUSG00000031633	Slc25a4	0.212917	0.000125091	0.00149972
ENSMUSG00000030652	Coq7	0.423131	0.000126026	0.00150966
ENSMUSG00000036206	Sh3bp4	0.428156	0.00012652	0.00151431
ENSMUSG00000047146	Tet1	-0.375358	0.000127497	0.00152472
ENSMUSG00000041695	Kcnj2	0.329882	0.000127673	0.00152554
ENSMUSG00000023460	Rab12	0.281898	0.000127835	0.00152619
ENSMUSG00000019951	Uhrf1bp1l	-0.318455	0.000128339	0.00153092
ENSMUSG00000003865	Gys1	0.295941	0.000128617	0.00153296
ENSMUSG00000000253	Gmpr	0.29482	0.000129666	0.00154417
ENSMUSG00000030180	Kdm5a	-0.269015	0.000130072	0.0015477
ENSMUSG00000029761	Cald1	-0.287729	0.000130387	0.00155016
ENSMUSG00000017858	Ift52	0.431189	0.000131376	0.00155931
ENSMUSG00000034255	Arhgap27	-0.719898	0.000131275	0.00155931
ENSMUSG00000039428	Tmem135	0.334356	0.000131737	0.00156229
ENSMUSG00000024743	Syt7	0.564389	0.000131945	0.00156345
ENSMUSG00000038126	Mphosph9	-0.490293	0.00013238	0.00156731
ENSMUSG00000037503	Fam168b	-0.314908	0.000132694	0.00156972
ENSMUSG00000027132	Katnbl1	-0.504391	0.000133184	0.0015742
ENSMUSG00000025488	Cox8b	0.312527	0.00013368	0.00157875
ENSMUSG00000034361	Cpne2	-0.574789	0.000134045	0.00158175
ENSMUSG00000003299	Mrpl4	0.361423	0.000134646	0.0015874
ENSMUSG00000031483	Erlin2	-0.384326	0.000134747	0.0015874
ENSMUSG00000042032	Mat2b	0.283465	0.000135976	0.00160056
ENSMUSG00000074802	Gas2l3	-0.406761	0.000137521	0.00161741
ENSMUSG00000021765	Fst	1.06789	0.000138057	0.00162103
ENSMUSG00000031696	Vps35	-0.29898	0.000138041	0.00162103
ENSMUSG00000022391	Rangap1	-0.294098	0.000138352	0.00162315
ENSMUSG00000071064	Zfp827	0.36125	0.000138939	0.0016287
ENSMUSG00000040488	Ltbp4	0.326042	0.000139764	0.00163703
ENSMUSG00000026341	Actr3	0.226535	0.000140867	0.00164859
ENSMUSG00000020089	Ppa1	-0.47242	0.000141291	0.00165219
ENSMUSG00000033910	Gucy1a1	0.289891	0.000142416	0.00166398
ENSMUSG00000028093	Acp6	0.408184	0.000142972	0.0016691
ENSMUSG00000022893	Adamts1	0.378821	0.000143375	0.00167243
ENSMUSG00000024008	Cpne5	1.65121	0.000144718	0.00168533
ENSMUSG00000028419	Chmp5	-0.369898	0.000144687	0.00168533
ENSMUSG00000033355	Rtp4	-0.384334	0.000144871	0.00168574
ENSMUSG00000017929	B4galt5	-0.349574	0.000145139	0.00168748
ENSMUSG00000029505	Ep400	-0.297148	0.000145269	0.00168761
ENSMUSG00000024413	Npc1	-0.34742	0.000147872	0.00171645
ENSMUSG00000025823	Pdia4	-0.29567	0.000148944	0.00172686
ENSMUSG00000053329	D10Jhu81e	0.281229	0.000149011	0.00172686
ENSMUSG00000022571	Pycrl	-0.687906	0.000153052	0.00177224
ENSMUSG00000000276	Dgke	0.435911	0.000154268	0.00178341
ENSMUSG00000024486	Hbegf	-0.355946	0.000154144	0.00178341
ENSMUSG00000035561	Aldh1b1	0.355958	0.000154494	0.00178458
ENSMUSG00000079477	Rab7	-0.246659	0.000154789	0.00178654
ENSMUSG00000028175	Depdc1a	-0.412757	0.000155122	0.00178894
ENSMUSG00000037174	Elf2	0.317605	0.000155915	0.00179662
ENSMUSG00000027742	Cog6	0.29095	0.00015655	0.00180248
ENSMUSG00000041390	Mdfic	-0.368861	0.000156804	0.00180395
ENSMUSG00000004791	Pgf	-0.874029	0.00015729	0.00180808
ENSMUSG00000023186	Vwa5a	-0.309942	0.000157728	0.00181165
ENSMUSG00000000959	Oxa1l	0.283609	0.000157925	0.00181244
ENSMUSG00000029778	Adcyap1r1	0.639259	0.000159527	0.00182936
ENSMUSG00000016427	Ndufa1	0.330225	0.000160084	0.00183279
ENSMUSG00000090157	Gm16534	0.715972	0.000160066	0.00183279
ENSMUSG00000060519	Tor3a	-0.391447	0.000160992	0.00184171
ENSMUSG00000030987	Stim1	0.420635	0.000163074	0.00186402
ENSMUSG00000020019	Ntn4	0.447953	0.000164956	0.00188304
ENSMUSG00000035161	Ints6	-0.372651	0.000165002	0.00188304
ENSMUSG00000041219	Arhgap11a	-0.345788	0.000165838	0.00189106
ENSMUSG00000096146	Kcnj11	0.343649	0.000166791	0.00190041
ENSMUSG00000020650	Bcap29	0.382413	0.000169953	0.00193489
ENSMUSG00000042331	Specc1	-0.356097	0.000172602	0.00196347
ENSMUSG00000025465	Echs1	0.263948	0.000174111	0.00197747
ENSMUSG00000028759	Hp1bp3	0.237964	0.000174061	0.00197747
ENSMUSG00000021701	Plk2	-0.261821	0.000175252	0.00198885
ENSMUSG00000038187	Btbd10	0.421687	0.000175762	0.00199304
ENSMUSG00000061603	Akap6	0.241524	0.000176335	0.00199795
ENSMUSG00000022205	Sub1	0.312336	0.000177564	0.00201028
ENSMUSG00000009376	Met	0.564851	0.000179012	0.00202321
ENSMUSG00000028756	Pink1	0.269793	0.000179134	0.00202321
ENSMUSG00000035666	Gtf3c4	-0.335056	0.000178951	0.00202321
ENSMUSG00000032540	Abhd5	-0.319961	0.000180854	0.00204102
ENSMUSG00000029916	Agk	0.494713	0.000182074	0.0020517
ENSMUSG00000039640	Mrpl12	0.281179	0.000182088	0.0020517
ENSMUSG00000030788	Rnf141	-0.379869	0.000189624	0.00213492
ENSMUSG00000049807	Arhgap23	-0.287515	0.000193172	0.00217314
ENSMUSG00000025939	Ube2w	-0.389303	0.000194478	0.00218517
ENSMUSG00000028614	Ndc1	-0.37231	0.000194548	0.00218517
ENSMUSG00000061462	Obscn	0.218786	0.000195204	0.00219081
ENSMUSG00000005580	Adcy9	0.39245	0.000196946	0.00220862
ENSMUSG00000027007	Ssfa2	-0.330712	0.000198176	0.00222067
ENSMUSG00000030353	Tead4	-1.14423	0.000199277	0.002231
ENSMUSG00000031932	Gpr83	2.23691	0.000199412	0.002231
ENSMUSG00000000631	Myo18a	-0.252514	0.000199912	0.002234
ENSMUSG00000027087	Itgav	-0.2817	0.000199994	0.002234
ENSMUSG00000038121	Fam210a	0.29572	0.00020088	0.00224201
ENSMUSG00000090394	4930523C07Rik	-0.439539	0.000201026	0.00224201
ENSMUSG00000032113	Chek1	-0.493568	0.000202819	0.00226023
ENSMUSG00000026853	Crat	0.241675	0.000205243	0.00228545
ENSMUSG00000035245	Eogt	-0.413083	0.000206608	0.00229885
ENSMUSG00000020092	Pald1	-0.348301	0.000207661	0.00230877
ENSMUSG00000022214	Dcaf11	0.285832	0.000207842	0.00230898
ENSMUSG00000000184	Ccnd2	-0.283395	0.000209346	0.00232387
ENSMUSG00000029012	Orc5	-0.508228	0.00021069	0.00233697
ENSMUSG00000015488	Cacfd1	0.356735	0.000210916	0.00233765
ENSMUSG00000003226	Ranbp2	0.226216	0.000211132	0.00233822
ENSMUSG00000044813	Shb	-0.397703	0.000211512	0.00234061
ENSMUSG00000032495	Lrrc2	-0.285169	0.000213129	0.00235667
ENSMUSG00000022770	Dlg1	-0.265443	0.00021483	0.00237364
ENSMUSG00000041625	Ggact	-0.629165	0.00021557	0.00237997
ENSMUSG00000020561	Twistnb	-0.448003	0.000215946	0.00238227
ENSMUSG00000031631	Cfap97	-0.422696	0.000216131	0.00238246
ENSMUSG00000038866	Zcchc2	-0.376811	0.00021756	0.00239636
ENSMUSG00000030770	Parva	0.241155	0.000217885	0.00239649
ENSMUSG00000050856	Atp5k	0.323827	0.000217908	0.00239649
ENSMUSG00000024816	Frmd8	-0.376571	0.000218393	0.00239996
ENSMUSG00000050029	Rap2c	0.298043	0.000220251	0.00241851
ENSMUSG00000021890	Eaf1	-0.32925	0.000220555	0.00241999
ENSMUSG00000067787	Blcap	0.34701	0.000222893	0.00244376
ENSMUSG00000059159	Gm8129	-1.66306	0.000224519	0.00245969
ENSMUSG00000025860	Xiap	-0.344882	0.000225879	0.00247268
ENSMUSG00000028434	Epb41l4b	1.18804	0.000228747	0.00250215
ENSMUSG00000028184	Adgrl2	0.283783	0.000230644	0.00252097
ENSMUSG00000079339	Ifit1bl1	-0.835785	0.000231461	0.00252795
ENSMUSG00000049580	Tsku	-0.473666	0.000232243	0.00253455
ENSMUSG00000029108	Pcdh7	-0.272804	0.000232472	0.0025351
ENSMUSG00000029314	Gpat3	-0.645139	0.000238666	0.00260066
ENSMUSG00000036273	Lrrk2	-0.348149	0.000241644	0.00263109
ENSMUSG00000048537	Phldb1	-0.258641	0.000242976	0.00264357
ENSMUSG00000038000	Acd	0.582897	0.000243913	0.00265006
ENSMUSG00000051890	Klhdc1	0.541681	0.000243945	0.00265006
ENSMUSG00000031592	Pcm1	-0.265489	0.00024778	0.00268968
ENSMUSG00000061723	Tnnt3	-2.17022	0.000249735	0.00270883
ENSMUSG00000079297	Gm2223	1.06053	0.000250397	0.00271393
ENSMUSG00000074886	Grk6	-0.372178	0.000251584	0.00272473
ENSMUSG00000038119	Cdon	-0.278979	0.000252997	0.00273593
ENSMUSG00000047888	Tnrc6b	-0.292218	0.000253003	0.00273593
ENSMUSG00000028834	Trim63	0.225011	0.000254893	0.00275428
ENSMUSG00000024219	Anks1	0.320217	0.000255211	0.00275562
ENSMUSG00000016559	H3f3b	-0.231069	0.000257883	0.00278236
ENSMUSG00000040666	Sh3bgr	0.205689	0.00025876	0.00278971
ENSMUSG00000023341	Mx2	-0.490231	0.000260323	0.00280443
ENSMUSG00000021087	Rtn1	-1.31966	0.000261607	0.00281401
ENSMUSG00000031543	Ank1	0.324534	0.000261578	0.00281401
ENSMUSG00000020363	Gfpt2	-0.351955	0.000261901	0.0028149
ENSMUSG00000027423	Snx5	-0.263418	0.000262086	0.0028149
ENSMUSG00000025958	Creb1	0.320478	0.000263116	0.00282384
ENSMUSG00000006715	Gmnn	-0.45145	0.000265999	0.00285047
ENSMUSG00000045752	Tssc4	-0.453967	0.000265903	0.00285047
ENSMUSG00000049606	Zfp644	0.293414	0.000267812	0.00286774
ENSMUSG00000058076	Sdhc	0.224996	0.00026994	0.00288835
ENSMUSG00000020453	Patz1	0.442018	0.000270269	0.00288971
ENSMUSG00000020328	Nudcd2	-0.342675	0.00027176	0.00290347
ENSMUSG00000055737	Ghr	0.236122	0.000272348	0.00290756
ENSMUSG00000019578	Ubxn6	0.373373	0.000276417	0.0029488
ENSMUSG00000031995	St14	-0.4755	0.000279918	0.0029839
ENSMUSG00000097908	4933404O12Rik	-0.955174	0.000284206	0.00302735
ENSMUSG00000037339	Fam53a	0.437188	0.000284508	0.0030283
ENSMUSG00000020644	Id2	0.457301	0.000286471	0.00304691
ENSMUSG00000040136	Abcc8	0.423011	0.00028805	0.00306142
ENSMUSG00000037434	Slc30a1	-0.48198	0.000288778	0.00306687
ENSMUSG00000031402	Mpp1	-0.387372	0.000290568	0.00308357
ENSMUSG00000022587	Ly6e	-0.331481	0.000291185	0.00308606
ENSMUSG00000032434	Cmtm6	-0.350781	0.000291453	0.00308606
ENSMUSG00000039187	Fanci	-0.563972	0.000291275	0.00308606
ENSMUSG00000018893	Mb	0.19489	0.000293897	0.00310962
ENSMUSG00000028273	Pdlim5	0.229815	0.000295332	0.00312249
ENSMUSG00000022305	Lrp12	0.476244	0.000296859	0.0031363
ENSMUSG00000020773	Trim47	-0.323767	0.00029817	0.00314782
ENSMUSG00000079020	Slc45a4	0.432215	0.000298578	0.00314978
ENSMUSG00000017631	Abr	0.290774	0.000299853	0.00315388
ENSMUSG00000018378	Cuedc1	0.330803	0.000299665	0.00315388
ENSMUSG00000022130	Tgds	-0.533963	0.000299456	0.00315388
ENSMUSG00000064345	mt-Nd2	0.189701	0.000299257	0.00315388
ENSMUSG00000023915	Tnfrsf21	0.504603	0.000301771	0.00317172
ENSMUSG00000086740	Gm17029	1.00838	0.000304321	0.00319616
ENSMUSG00000020869	Lrrc59	0.247385	0.000306392	0.00321554
ENSMUSG00000023232	Serinc2	-0.726436	0.000306867	0.00321815
ENSMUSG00000020720	Psmd12	-0.264091	0.000307934	0.00322459
ENSMUSG00000041733	Coq5	0.312088	0.000307736	0.00322459
ENSMUSG00000023007	Prpf40b	0.496054	0.000309548	0.0032391
ENSMUSG00000064351	mt-Co1	0.201285	0.0003116	0.00325818
ENSMUSG00000021591	Glrx	0.357387	0.000314601	0.00328714
ENSMUSG00000019971	Cep290	-0.462841	0.000314977	0.00328866
ENSMUSG00000013833	Med16	0.393013	0.000315216	0.00328874
ENSMUSG00000072980	Oip5	-0.608927	0.000317982	0.00331516
ENSMUSG00000000001	Gnai3	0.271372	0.000319578	0.00332936
ENSMUSG00000031575	Ash2l	0.31319	0.00032067	0.0033383
ENSMUSG00000027018	Hat1	-0.305983	0.000321027	0.00333957
ENSMUSG00000102742	Pcdhga11	1.10181	0.000323342	0.0033612
ENSMUSG00000001131	Timp1	-0.275289	0.0003271	0.00339778
ENSMUSG00000022698	Naa50	0.274039	0.000330399	0.00341957
ENSMUSG00000035493	Tgfbi	-0.461443	0.000330221	0.00341957
ENSMUSG00000036944	Tmem71	-0.627259	0.000330136	0.00341957
ENSMUSG00000047658	Gal3st3	-0.580573	0.000329545	0.00341957
ENSMUSG00000057156	Homez	-0.693841	0.000330109	0.00341957
ENSMUSG00000042650	Alkbh5	0.245175	0.000332065	0.00343431
ENSMUSG00000037458	Azin1	0.219764	0.000337114	0.0034818
ENSMUSG00000038729	Akap2	-0.281646	0.000337145	0.0034818
ENSMUSG00000026696	Vamp4	0.408339	0.000339941	0.00350316
ENSMUSG00000029676	Pot1a	0.541293	0.000339751	0.00350316
ENSMUSG00000057406	Nsd2	-0.279057	0.000339953	0.00350316
ENSMUSG00000037904	Ankrd9	0.657889	0.000340422	0.00350546
ENSMUSG00000039345	Mettl22	-0.558633	0.000340689	0.00350568
ENSMUSG00000015335	Zdhhc12	-0.648142	0.000341056	0.00350691
ENSMUSG00000024983	Vti1a	-0.532741	0.000343421	0.00352868
ENSMUSG00000025037	Maoa	-0.514737	0.000344914	0.00354146
ENSMUSG00000069114	Zbtb10	0.458127	0.000345847	0.00354848
ENSMUSG00000117692		-1.33318	0.000349329	0.00358163
ENSMUSG00000059901	Adamts14	0.430862	0.000350615	0.00359223
ENSMUSG00000085133	B930095G15Rik	0.576912	0.000352266	0.00360655
ENSMUSG00000035778	Ggta1	-0.32133	0.000353597	0.00361757
ENSMUSG00000060935	Tmem263	-0.397797	0.000354809	0.00362736
ENSMUSG00000020392	Cdkn2aipnl	-0.418125	0.000355305	0.00362982
ENSMUSG00000042055	Wdr11	-0.403034	0.000355583	0.00363006
ENSMUSG00000030265	Kras	-0.285986	0.00035688	0.00364069
ENSMUSG00000085151	1110018N20Rik	0.857924	0.000360738	0.00367741
ENSMUSG00000026496	Parp1	0.274919	0.000364924	0.00371476
ENSMUSG00000032462	Pik3cb	-0.355637	0.000364877	0.00371476
ENSMUSG00000040760	Appl1	-0.298287	0.000368716	0.00375068
ENSMUSG00000056486	Chn1	0.34268	0.000369106	0.00375196
ENSMUSG00000027365	Trpm7	-0.251841	0.000374525	0.00380432
ENSMUSG00000001349	Cnn1	-0.600407	0.000374885	0.00380527
ENSMUSG00000037486	Asxl2	-0.288238	0.000375829	0.00381213
ENSMUSG00000006221	Hspb7	-0.248314	0.000377598	0.00382735
ENSMUSG00000042348	Arl15	-0.527338	0.00037834	0.00383214
ENSMUSG00000112327	Gm36827	0.784815	0.000380188	0.00384812
ENSMUSG00000027099	Mtx2	0.261105	0.000380858	0.00385216
ENSMUSG00000029617	Ccz1	-0.365856	0.000383505	0.00387618
ENSMUSG00000044461	Shisa2	1.03152	0.000384239	0.00388025
ENSMUSG00000054484	Tmem62	-0.543246	0.000384453	0.00388025
ENSMUSG00000061232	H2-K1	-0.218593	0.000384978	0.0038828
ENSMUSG00000031299	Pdha1	0.217831	0.000385877	0.00388911
ENSMUSG00000058690	Ccser2	-0.265474	0.000387113	0.0038988
ENSMUSG00000042508	Dmtf1	-0.33941	0.000388727	0.00391229
ENSMUSG00000029126	Nsg1	0.766644	0.000390923	0.00393161
ENSMUSG00000031004	Mki67	-0.291374	0.000393712	0.00395686
ENSMUSG00000030264	Thumpd3	-0.400936	0.000394093	0.0039579
ENSMUSG00000068246	Apol9b	-0.453374	0.00039658	0.00398006
ENSMUSG00000034297	Med13	-0.277461	0.000397044	0.00398191
ENSMUSG00000079139	Gm4204	-0.346597	0.000397358	0.00398225
ENSMUSG00000034687	Fras1	-0.500889	0.000397943	0.00398531
ENSMUSG00000046707	Csnk2a2	0.315721	0.000400172	0.00400482
ENSMUSG00000069920	B3gnt9	0.679691	0.000400518	0.00400546
ENSMUSG00000028822	Tmem50a	0.316867	0.000400927	0.00400673
ENSMUSG00000000708	Kat2b	0.249241	0.000401383	0.00400848
ENSMUSG00000033624	Pdpr	0.30877	0.000405815	0.0040499
ENSMUSG00000040209	Zfp704	0.389202	0.000410322	0.00409201
ENSMUSG00000032932	Hspa13	0.307007	0.000411278	0.00409866
ENSMUSG00000047030	Spata2	0.381634	0.000415441	0.00413726
ENSMUSG00000006782	Cnp	-0.502633	0.000416174	0.00413877
ENSMUSG00000027546	Atp9a	0.267522	0.000415909	0.00413877
ENSMUSG00000027765	P2ry1	0.773655	0.000416581	0.00413992
ENSMUSG00000005836	Gata6	0.262251	0.000417386	0.00414213
ENSMUSG00000059741	Myl3	0.199357	0.000417192	0.00414213
ENSMUSG00000111080	Gm20300	-0.466299	0.000421094	0.00417602
ENSMUSG00000035203	Epn1	0.255715	0.000422212	0.00418128
ENSMUSG00000062070	Pgk1	-0.557636	0.000422192	0.00418128
ENSMUSG00000027655	Dhx35	0.477033	0.000422708	0.00418328
ENSMUSG00000028369	Svep1	0.462114	0.000424645	0.00419953
ENSMUSG00000022836	Mylk	0.381412	0.000425089	0.004201
ENSMUSG00000115388	Eppk1	-0.88918	0.000435028	0.00429625
ENSMUSG00000025332	Kdm5c	0.252228	0.000435424	0.00429717
ENSMUSG00000024007	Ppil1	0.381669	0.00043866	0.00432611
ENSMUSG00000027488	Snta1	-0.275945	0.00044077	0.0043439
ENSMUSG00000009647	Mcu	0.383529	0.000449618	0.00442804
ENSMUSG00000048416	Mlf1	0.23917	0.000452813	0.00445641
ENSMUSG00000030214	Plbd1	-0.504648	0.000457377	0.00449823
ENSMUSG00000024294	Mib1	-0.293514	0.000458943	0.00451051
ENSMUSG00000026255	Efhd1	0.497282	0.000459789	0.0045157
ENSMUSG00000029061	Mmp23	-0.479227	0.000461016	0.00452463
ENSMUSG00000072825	Cep170b	0.330001	0.000463573	0.00454659
ENSMUSG00000052135	Foxo6	0.48218	0.000467397	0.00458094
ENSMUSG00000079442	St6galnac4	-0.372747	0.000468147	0.00458514
ENSMUSG00000031367	Ap1s2	-0.315114	0.000469117	0.00458855
ENSMUSG00000035606	Ky	0.363269	0.000469141	0.00458855
ENSMUSG00000026113	Inpp4a	0.411242	0.000470147	0.00459524
ENSMUSG00000028557	Rnf11	-0.262528	0.000476006	0.0046493
ENSMUSG00000038838	Vars2	0.535459	0.000479353	0.00467558
ENSMUSG00000049502	Dtx3l	-0.334261	0.000479264	0.00467558
ENSMUSG00000034329	Brip1	-0.461435	0.000479777	0.00467651
ENSMUSG00000032253	Phip	-0.242059	0.00048019	0.00467734
ENSMUSG00000050840	Cdh20	0.460865	0.000483014	0.00470117
ENSMUSG00000069495	Epc2	-0.386036	0.000483298	0.00470117
ENSMUSG00000011257	Pabpc4	0.203432	0.00048413	0.00470605
ENSMUSG00000020594	Pum2	-0.242963	0.000484966	0.00471096
ENSMUSG00000029545	Acads	0.282505	0.000489475	0.00475152
ENSMUSG00000026663	Atf6	-0.230465	0.00049307	0.00478315
ENSMUSG00000039901	9130011E15Rik	-0.436242	0.000495145	0.00480001
ENSMUSG00000025170	Rab40b	0.69823	0.0004967	0.0048118
ENSMUSG00000035696	Rnf38	0.357165	0.000500642	0.00484669
ENSMUSG00000024829	Mrpl21	-0.412148	0.000501969	0.00485623
ENSMUSG00000045539	Sprr3	1.98028	0.000504507	0.00487747
ENSMUSG00000026014	Raph1	0.279265	0.000507686	0.00490488
ENSMUSG00000021714	Cenpk	-0.54191	0.00050928	0.00491361
ENSMUSG00000052446	Zfp961	-0.582858	0.000508976	0.00491361
ENSMUSG00000018819	Lsp1	-0.299303	0.000511615	0.00493279
ENSMUSG00000021375	Kif13a	0.221872	0.000515076	0.00496279
ENSMUSG00000034570	Inpp5j	-0.456055	0.000515567	0.00496416
ENSMUSG00000031266	Gla	-0.400646	0.000520895	0.00501207
ENSMUSG00000026796	Fam129b	-0.242435	0.000521713	0.00501655
ENSMUSG00000022442	Ttll1	0.424971	0.000523265	0.00502622
ENSMUSG00000035258	Abi3bp	0.910859	0.000523425	0.00502622
ENSMUSG00000051065	Mb21d2	0.619414	0.000524646	0.00503455
ENSMUSG00000038812	Trmt112	0.530472	0.000525091	0.00503542
ENSMUSG00000018974	Sart3	-0.345244	0.00052616	0.00504228
ENSMUSG00000032737	Inppl1	0.215276	0.00053144	0.00508945
ENSMUSG00000046794	Ppp1r3b	0.386371	0.000534786	0.00511805
ENSMUSG00000022665	Ccdc80	0.341798	0.000544967	0.00520771
ENSMUSG00000049313	Sorl1	-0.273952	0.000545253	0.00520771
ENSMUSG00000066357	Wdr6	0.306294	0.000545021	0.00520771
ENSMUSG00000051391	Ywhag	0.222782	0.000549158	0.00523798
ENSMUSG00000071856	Mcc	-0.47902	0.000548913	0.00523798
ENSMUSG00000073700	Klhl21	0.33342	0.000555925	0.00529898
ENSMUSG00000024411	Aqp4	-0.204532	0.000557223	0.00530779
ENSMUSG00000029735	Tpk1	-0.846418	0.000557793	0.00530967
ENSMUSG00000099081	Gm27624	-0.536041	0.000560055	0.00532763
ENSMUSG00000028330	Ncbp1	0.298	0.000564533	0.00536665
ENSMUSG00000048960	Prex2	-0.534248	0.000566832	0.00538491
ENSMUSG00000024187	Fam234a	0.296745	0.000568097	0.00539332
ENSMUSG00000028470	Hint2	0.397459	0.000572598	0.00543243
ENSMUSG00000021070	Bdkrb2	-0.752829	0.000576314	0.00546404
ENSMUSG00000010517	Faf1	-0.269709	0.000582245	0.00551659
ENSMUSG00000045411	2410002F23Rik	-0.402239	0.000585852	0.00554707
ENSMUSG00000026479	Lamc2	-0.271787	0.000587397	0.00555801
ENSMUSG00000058793	Cds2	0.230703	0.000588365	0.00556347
ENSMUSG00000027349	Fam98b	-0.358575	0.000589046	0.00556621
ENSMUSG00000033207	Mamdc2	-0.704885	0.000592187	0.00559218
ENSMUSG00000026779	Mastl	-0.380022	0.000592934	0.00559552
ENSMUSG00000028218	Fam92a	0.342315	0.000598752	0.00564658
ENSMUSG00000039050	Osbpl2	0.289036	0.000599138	0.00564658
ENSMUSG00000093930	Hmgcs1	0.28189	0.00060174	0.00566735
ENSMUSG00000006335	Tfpt	-0.669165	0.000605329	0.00569362
ENSMUSG00000020634	Ubxn2a	-0.298289	0.000605128	0.00569362
ENSMUSG00000030494	Rhpn2	1.13582	0.000606954	0.00570512
ENSMUSG00000026103	Gls	0.240915	0.000612462	0.0057531
ENSMUSG00000000399	Ndufa9	0.216703	0.00061291	0.00575351
ENSMUSG00000043535	Setx	-0.250964	0.000616846	0.00578665
ENSMUSG00000021901	Bap1	0.269711	0.000620396	0.00581611
ENSMUSG00000023991	Foxp4	0.388383	0.000621165	0.00581949
ENSMUSG00000029655	N4bp2l2	-0.368321	0.000628288	0.00588234
ENSMUSG00000041997	Tlk1	0.256972	0.000628867	0.0058839
ENSMUSG00000021140	Pcnx	-0.238346	0.000632478	0.00591379
ENSMUSG00000042228	Lyn	-0.346917	0.000635317	0.00593644
ENSMUSG00000000126	Wnt9a	-0.743417	0.000640674	0.00598257
ENSMUSG00000018604	Tbx3	0.719462	0.00064922	0.0060584
ENSMUSG00000024614	Tmx3	-0.282634	0.00064967	0.00605862
ENSMUSG00000030447	Cyfip1	-0.276951	0.000654583	0.00610043
ENSMUSG00000037003	Tns2	-0.320756	0.000655673	0.0061066
ENSMUSG00000074896	Ifit3	-0.865149	0.000658141	0.00612557
ENSMUSG00000030031	Kbtbd8	-1.06385	0.000659436	0.00613362
ENSMUSG00000027602	Map1lc3a	0.261721	0.00066381	0.00617026
ENSMUSG00000030203	Dusp16	-0.318018	0.000670629	0.00622958
ENSMUSG00000025364	Pa2g4	-0.262831	0.00067559	0.00627157
ENSMUSG00000028063	Lmna	-0.222017	0.000682022	0.00632715
ENSMUSG00000026213	Stk11ip	0.465973	0.000685787	0.00635794
ENSMUSG00000034889	Cactin	0.432898	0.000688716	0.00638094
ENSMUSG00000039983	Ccdc32	0.487224	0.000697266	0.00645594
ENSMUSG00000020844	Nxn	0.364069	0.000701848	0.00649415
ENSMUSG00000032402	Smad3	-0.289853	0.000705583	0.00652446
ENSMUSG00000041120	Nbl1	0.508029	0.000708975	0.00655158
ENSMUSG00000022285	Ywhaz	-0.235264	0.000715059	0.00659495
ENSMUSG00000030545	Pex11a	-0.785791	0.000714934	0.00659495
ENSMUSG00000038780	Smurf1	0.270847	0.000714992	0.00659495
ENSMUSG00000041763	Tpp2	-0.235136	0.000722473	0.00665901
ENSMUSG00000031921	Terf2	0.421804	0.000727941	0.00670506
ENSMUSG00000044951	Mylk4	0.485874	0.000730719	0.0067263
ENSMUSG00000014195	Dnajc7	0.232108	0.000735923	0.00676814
ENSMUSG00000060301	2610008E11Rik	-0.307178	0.000736216	0.00676814
ENSMUSG00000024054	Smchd1	0.264616	0.000739323	0.00678356
ENSMUSG00000038462	Uqcrfs1	0.207454	0.000738929	0.00678356
ENSMUSG00000040652	Oaz2	0.226872	0.00073899	0.00678356
ENSMUSG00000018774	Cd68	0.34198	0.000740755	0.00678987
ENSMUSG00000025492	Ifitm3	-0.228285	0.000740964	0.00678987
ENSMUSG00000001403	Ube2c	-0.390672	0.000742255	0.00679732
ENSMUSG00000040219	Ttc12	0.437651	0.000747015	0.00683651
ENSMUSG00000001891	Ugp2	-0.256886	0.000748618	0.00684678
ENSMUSG00000051817	Sox12	0.407427	0.000750005	0.00685506
ENSMUSG00000040446	Rprd1a	-0.301945	0.000753012	0.00687812
ENSMUSG00000064179	Tnnt1	-0.244293	0.000761692	0.00695294
ENSMUSG00000074001	Klhl40	-0.707267	0.000763091	0.00696125
ENSMUSG00000021576	Pdcd6	-0.373294	0.000767562	0.00699609
ENSMUSG00000028669	Pithd1	-0.56461	0.000767893	0.00699609
ENSMUSG00000038485	Socs7	-0.325764	0.000769736	0.00700839
ENSMUSG00000044770	Scml4	0.634956	0.000770266	0.00700873
ENSMUSG00000022797	Tfrc	0.247342	0.000771087	0.00701172
ENSMUSG00000023905	Tnfrsf12a	-0.25128	0.000774143	0.00703501
ENSMUSG00000038845	Phb	0.232846	0.000778806	0.00707287
ENSMUSG00000036099	Vezt	0.37228	0.00078192	0.0070921
ENSMUSG00000040183	Ankrd6	-0.981912	0.00078164	0.0070921
ENSMUSG00000036180	Gatad2a	0.278418	0.000782776	0.00709534
ENSMUSG00000049907	Rasl11b	-0.317947	0.000792003	0.00717322
ENSMUSG00000115610	CT025533.2	0.461731	0.000792376	0.00717322
ENSMUSG00000038047	Haus6	-0.33114	0.000793616	0.00717987
ENSMUSG00000068745	Mybphl	-0.400385	0.000796292	0.00719951
ENSMUSG00000113346	Eprn	0.366017	0.000799283	0.00722196
ENSMUSG00000061374	Fiz1	0.426391	0.000810873	0.00732204
ENSMUSG00000018339	Gpx3	-0.240482	0.000811543	0.00732344
ENSMUSG00000027763	Mbnl1	-0.234656	0.000816157	0.00736041
ENSMUSG00000034459	Ifit1	-0.6694	0.000818395	0.00737592
ENSMUSG00000042523	Dnal1	-0.521673	0.000819776	0.0073837
ENSMUSG00000020032	Nuak1	-0.260009	0.000823367	0.00740666
ENSMUSG00000027109	Sp3	0.236002	0.000823272	0.00740666
ENSMUSG00000038495	Otud7b	-0.269712	0.000824146	0.00740898
ENSMUSG00000031826	Usp10	0.301251	0.00082704	0.00743031
ENSMUSG00000035373	Ccl7	-0.280969	0.000829408	0.0074435
ENSMUSG00000040697	Dnajc16	-0.322201	0.000829555	0.0074435
ENSMUSG00000034614	Pik3ip1	-0.383155	0.000832204	0.00745773
ENSMUSG00000040661	Rad54l2	0.364299	0.000832713	0.00745773
ENSMUSG00000042215	Bag2	-0.304573	0.000831822	0.00745773
ENSMUSG00000050890	Pdik1l	0.403428	0.000833353	0.00745877
ENSMUSG00000000532	Acvr1b	0.374356	0.000842511	0.007536
ENSMUSG00000039357	Fut11	0.406958	0.000849187	0.00759095
ENSMUSG00000068923	Syt11	-0.572363	0.000858785	0.00767192
ENSMUSG00000115924	AL583891.1	0.991525	0.000863988	0.00771356
ENSMUSG00000035673	Sbno2	-0.25143	0.000867937	0.00774396
ENSMUSG00000020354	Sgcd	-0.361052	0.000869344	0.00775165
ENSMUSG00000028228	Cpne3	-0.271036	0.000884663	0.0078833
ENSMUSG00000050088	1600012H06Rik	-0.428647	0.000886836	0.00789278
ENSMUSG00000073176	Zfp449	-0.569951	0.000886805	0.00789278
ENSMUSG00000029816	Gpnmb	0.215226	0.0008905	0.00792044
ENSMUSG00000021036	Sptlc2	-0.255852	0.000892504	0.00793331
ENSMUSG00000032977	Fam207a	0.446029	0.00089324	0.00793489
ENSMUSG00000040007	Bahd1	0.371166	0.000893884	0.00793566
ENSMUSG00000028034	Fubp1	0.240318	0.000897128	0.00795949
ENSMUSG00000021794	Glud1	0.243593	0.000899355	0.00797428
ENSMUSG00000059923	Grb2	0.222748	0.000901917	0.00799202
ENSMUSG00000037260	Hgsnat	0.396576	0.000904185	0.00800713
ENSMUSG00000067719	Gm10221	0.321273	0.000905757	0.00801314
ENSMUSG00000090100	Ttbk2	0.313789	0.00090599	0.00801314
ENSMUSG00000033379	Atp6v0b	-0.309614	0.000911239	0.00804956
ENSMUSG00000037740	Mrps26	0.38555	0.000910854	0.00804956
ENSMUSG00000031451	Gas6	0.261782	0.000916112	0.00808758
ENSMUSG00000024600	Slc27a6	2.03218	0.000917838	0.0080978
ENSMUSG00000026526	Fh1	0.203724	0.000930151	0.00820135
ENSMUSG00000044627	Swi5	0.33333	0.000931878	0.00821149
ENSMUSG00000022960	Donson	-0.566291	0.000934799	0.00823213
ENSMUSG00000038302	Afg1l	-0.373243	0.00093913	0.00826516
ENSMUSG00000030256	Bhlhe41	-0.335515	0.000941432	0.00828029
ENSMUSG00000028560	Usp1	-0.254584	0.000947547	0.00832893
ENSMUSG00000030435	U2af2	0.304335	0.000948437	0.00833161
ENSMUSG00000036768	Kif15	-0.404377	0.000949944	0.0083397
ENSMUSG00000029228	Lnx1	-0.290962	0.000950539	0.00833978
ENSMUSG00000031626	Sorbs2	0.191557	0.000954147	0.00836628
ENSMUSG00000031931	Ankrd49	-0.466495	0.00095533	0.00837149
ENSMUSG00000021987	Mtmr6	0.264463	0.000960004	0.00840539
ENSMUSG00000023944	Hsp90ab1	-0.182442	0.00096038	0.00840539
ENSMUSG00000015357	Clpx	0.266612	0.000962881	0.00841923
ENSMUSG00000037933	Bicd2	-0.209592	0.000963144	0.00841923
ENSMUSG00000003541	Ier3	-0.314604	0.000965091	0.00843107
ENSMUSG00000025413	Ttc4	-0.356991	0.000966425	0.00843237
ENSMUSG00000028884	Rpa2	-0.403711	0.000966106	0.00843237
ENSMUSG00000034544	Rsrc1	0.388295	0.000972562	0.00847553
ENSMUSG00000078920	Ifi47	-0.679089	0.000972237	0.00847553
ENSMUSG00000028832	Stmn1	-0.2485	0.000973829	0.00848137
ENSMUSG00000020440	Arf5	0.293481	0.000978789	0.00851935
ENSMUSG00000038225	Primpol	-0.538107	0.000982138	0.00854328
ENSMUSG00000029594	Rbm19	-0.393753	0.000985922	0.00857096
ENSMUSG00000086095	Gm15328	-0.554202	0.000987477	0.00857923
ENSMUSG00000050627	Gpd1l	-0.338088	0.000989451	0.00859114
ENSMUSG00000015749	Anp32e	-0.248858	0.000991189	0.00860098
ENSMUSG00000095478	Gm9824	-0.755194	0.00099275	0.00860928
ENSMUSG00000044966	Fbxo48	-0.903072	0.000993674	0.00861204
ENSMUSG00000020099	Unc5b	-0.234243	0.000997775	0.00864232
ENSMUSG00000026721	Rabgap1l	0.235985	0.000999386	0.00865101
ENSMUSG00000041779	Tram2	-0.448005	0.00100315	0.00867828
ENSMUSG00000026154	Sdhaf4	0.422927	0.00100888	0.00872255
ENSMUSG00000025940	Tmem70	0.285853	0.0010112	0.00873736
ENSMUSG00000026211	Obsl1	0.248234	0.00101188	0.00873793
ENSMUSG00000015880	Ncapg	-0.338098	0.00102002	0.00880282
ENSMUSG00000037990	Sh3rf3	1.20092	0.00102156	0.00881079
ENSMUSG00000042680	Garem1	0.279644	0.00102667	0.0088495
ENSMUSG00000046897	Zfp740	0.31304	0.00102807	0.0088562
ENSMUSG00000014313	Cox6c	0.21639	0.00103616	0.00892052
ENSMUSG00000024660	Incenp	-0.365357	0.00104511	0.00898667
ENSMUSG00000092060	Bend4	-0.295032	0.0010447	0.00898667
ENSMUSG00000116165	Pdxp	0.842993	0.00104613	0.00899001
ENSMUSG00000028780	Sema3c	0.314921	0.00104817	0.00900214
ENSMUSG00000051586	Mical3	0.234794	0.00105576	0.00906185
ENSMUSG00000034023	Fancd2	-0.428609	0.00105672	0.00906459
ENSMUSG00000038690	Atp5j2	0.233025	0.00105999	0.00908721
ENSMUSG00000020423	Btg2	-0.253217	0.00106125	0.00909237
ENSMUSG00000027326	Knl1	-0.315011	0.00106187	0.00909237
ENSMUSG00000010307	Tmem86a	-0.350798	0.0010654	0.00911704
ENSMUSG00000039501	Znfx1	-0.252132	0.00106678	0.00912344
ENSMUSG00000041351	Rap1gap	0.626919	0.00107154	0.00915859
ENSMUSG00000032786	Alas1	0.227919	0.00107335	0.00916853
ENSMUSG00000009681	Bcr	-0.327181	0.00107792	0.00920208
ENSMUSG00000045427	Hnrnph2	-0.230216	0.00109398	0.00933363
ENSMUSG00000027852	Nras	0.285484	0.00109527	0.00933901
ENSMUSG00000023963	Cyp39a1	-0.330208	0.00110056	0.00937851
ENSMUSG00000003031	Cdkn1b	0.269624	0.00110407	0.00939881
ENSMUSG00000027195	Hsd17b12	-0.295389	0.00110427	0.00939881
ENSMUSG00000042804	Gpr153	0.41628	0.00110911	0.00943437
ENSMUSG00000004085	Map3k20	0.222948	0.00111864	0.00950978
ENSMUSG00000033949	Trim36	0.932923	0.00112973	0.00959832
ENSMUSG00000001323	Srr	0.304625	0.00113891	0.00967058
ENSMUSG00000017453	Pipox	-0.892895	0.00114011	0.00967499
ENSMUSG00000024006	Stk38	0.257826	0.00115019	0.00974891
ENSMUSG00000063659	Zbtb18	0.299614	0.00114976	0.00974891
ENSMUSG00000031448	Adprhl1	0.236583	0.00115277	0.00976493
ENSMUSG00000005610	Eif4g2	0.192508	0.00116116	0.00983017
ENSMUSG00000020290	Xpo1	-0.22241	0.0011692	0.00989229
ENSMUSG00000080921	Rpl38-ps2	-0.541896	0.00117075	0.00989954
ENSMUSG00000001517	Foxm1	-0.392856	0.0011841	0.0100065
ENSMUSG00000029104	Htt	-0.260743	0.00118649	0.0100208
ENSMUSG00000067212	H2-T23	-0.311186	0.00119009	0.0100451
ENSMUSG00000041731	Pgm5	-0.264103	0.00119222	0.0100547
ENSMUSG00000041859	Mcm3	-0.261599	0.00119334	0.0100547
ENSMUSG00000050860	Phospho1	0.237365	0.00119296	0.0100547
ENSMUSG00000057778	Cyb5d2	-0.496998	0.00120048	0.0101089
ENSMUSG00000037989	Wnk2	0.752293	0.00121219	0.0102014
ENSMUSG00000026646	Suv39h2	-0.674812	0.00121785	0.010243
ENSMUSG00000039108	Lsm14b	0.28403	0.00121968	0.0102488
ENSMUSG00000042961	Egflam	-0.850889	0.00121997	0.0102488
ENSMUSG00000046020	Pofut1	-0.325202	0.00122141	0.0102548
ENSMUSG00000025789	St8sia2	1.90636	0.00122533	0.0102817
ENSMUSG00000053289	Ddx10	0.383699	0.00122898	0.0103062
ENSMUSG00000002297	Dbf4	-0.341253	0.0012309	0.0103139
ENSMUSG00000039202	Abhd2	-0.268263	0.00123134	0.0103139
ENSMUSG00000020605	Hs1bp3	-0.423554	0.00123351	0.0103259
ENSMUSG00000044792	Isca1	0.232203	0.00123614	0.0103419
ENSMUSG00000036073	Galt	0.357634	0.00123728	0.0103453
ENSMUSG00000007564	Ppp2r1a	0.19756	0.00123802	0.0103454
ENSMUSG00000063894	Zkscan8	-0.333857	0.00124191	0.0103718
ENSMUSG00000042155	Klhl23	0.302473	0.00124614	0.010401
ENSMUSG00000028378	Ptgr1	0.509954	0.00124827	0.0104127
ENSMUSG00000032733	Snx33	0.396193	0.00125562	0.0104679
ENSMUSG00000051413	Plagl2	-0.372863	0.00125809	0.0104824
ENSMUSG00000017778	Cox7c	0.203426	0.00126039	0.0104925
ENSMUSG00000061950	Ppp4r1	0.255869	0.00126079	0.0104925
ENSMUSG00000008763	Man1a2	0.242627	0.00126563	0.0105206
ENSMUSG00000037440	Vnn1	-0.558535	0.00126528	0.0105206
ENSMUSG00000001300	Efnb2	0.330283	0.00127011	0.0105516
ENSMUSG00000018796	Acsl1	0.216465	0.0012792	0.0106148
ENSMUSG00000073542	Cep76	-0.33067	0.00127885	0.0106148
ENSMUSG00000097993	Ptprv	0.95374	0.00128428	0.0106507
ENSMUSG00000029502	Golga3	0.235084	0.00128533	0.0106532
ENSMUSG00000017716	Birc5	-0.392355	0.00128946	0.0106812
ENSMUSG00000106795	Gm43050	0.586201	0.0013007	0.010768
ENSMUSG00000018920	Cxcl16	-0.392185	0.001302	0.0107726
ENSMUSG00000006445	Epha2	-0.356995	0.00130279	0.0107728
ENSMUSG00000060227	Casc4	0.28777	0.00130615	0.0107943
ENSMUSG00000005198	Polr2a	-0.239424	0.00132638	0.0109421
ENSMUSG00000022765	Snap29	-0.285687	0.00132781	0.0109421
ENSMUSG00000023994	Nfya	0.294303	0.00132498	0.0109421
ENSMUSG00000039414	Heatr5b	0.282888	0.00132788	0.0109421
ENSMUSG00000048249	Crebrf	-0.291766	0.00132692	0.0109421
ENSMUSG00000017499	Cdc6	-0.453276	0.00134501	0.0110769
ENSMUSG00000044477	Zfand3	0.231012	0.00134825	0.0110971
ENSMUSG00000098265	Gm27517	-0.544038	0.00134909	0.0110976
ENSMUSG00000006678	Pola1	-0.291478	0.0013503	0.0111011
ENSMUSG00000038007	Acer2	-0.618387	0.00136145	0.0111864
ENSMUSG00000026107	Nabp1	-0.282054	0.00136451	0.0112051
ENSMUSG00000024678	Ms4a4d	-0.752793	0.00136913	0.01123
ENSMUSG00000090523	Gypc	0.226742	0.00136898	0.01123
ENSMUSG00000048696	Mex3d	0.596178	0.00137006	0.0112312
ENSMUSG00000035310	Lin54	-0.337992	0.00137236	0.0112435
ENSMUSG00000030095	Tmem43	-0.295677	0.00137381	0.0112489
ENSMUSG00000025759	Mfsd8	-0.478607	0.00138136	0.0113043
ENSMUSG00000022994	Adcy6	0.2168	0.00138435	0.0113157
ENSMUSG00000026049	Tex30	-0.593237	0.00138381	0.0113157
ENSMUSG00000021109	Hif1a	0.205168	0.00139327	0.0113821
ENSMUSG00000014294	Ndufa2	0.273579	0.00140038	0.011427
ENSMUSG00000030245	Golt1b	0.301803	0.00140032	0.011427
ENSMUSG00000053841	Txlna	0.264021	0.00140404	0.0114504
ENSMUSG00000079685	Ulbp1	-0.283077	0.00141378	0.0115232
ENSMUSG00000000759	Tubgcp3	0.308802	0.00141706	0.0115429
ENSMUSG00000069206	Zfp874a	-0.442201	0.00141782	0.0115429
ENSMUSG00000000605	Clcn4	0.249138	0.00143021	0.0116371
ENSMUSG00000038776	Ephx1	-0.273694	0.00143469	0.0116669
ENSMUSG00000024764	Naa40	0.276432	0.00144393	0.0117297
ENSMUSG00000030602	Pak4	-0.420541	0.00144406	0.0117297
ENSMUSG00000042029	Ncapg2	-0.307347	0.00144714	0.011748
ENSMUSG00000026536	Mnda	-0.422816	0.00145526	0.0118072
ENSMUSG00000042446	Zmym4	0.270016	0.00146413	0.0118724
ENSMUSG00000031712	Il15	0.449442	0.00146529	0.011875
ENSMUSG00000069020	Urm1	-0.36885	0.00146931	0.0119008
ENSMUSG00000049892	Rasd1	0.515593	0.0014725	0.0119199
ENSMUSG00000027379	Bub1	-0.348349	0.00147371	0.0119229
ENSMUSG00000026873	Phf19	-0.592288	0.00147789	0.0119431
ENSMUSG00000047371	Zfp768	0.320506	0.00147785	0.0119431
ENSMUSG00000013275	Slc41a1	0.305899	0.00148506	0.0119943
ENSMUSG00000054808	Actn4	-0.196063	0.00148924	0.0120174
ENSMUSG00000069769	Msi2	0.218076	0.00148961	0.0120174
ENSMUSG00000013593	Ndufs2	0.189573	0.00149635	0.0120649
ENSMUSG00000040562	Gstm2	-0.298396	0.00150119	0.0120971
ENSMUSG00000020400	Tnip1	-0.309418	0.00150237	0.0120997
ENSMUSG00000053907	Mat2a	0.205037	0.00150341	0.0121013
ENSMUSG00000030662	Ipo5	-0.198665	0.00153749	0.0123685
ENSMUSG00000020902	Ntn1	0.238223	0.00155691	0.0125107
ENSMUSG00000067818	Myl9	-0.519932	0.00155632	0.0125107
ENSMUSG00000030591	Psmd8	-0.208003	0.00156652	0.0125808
ENSMUSG00000030172	Erc1	0.24565	0.00156871	0.0125913
ENSMUSG00000021403	Serpinb9b	-0.419935	0.00157169	0.0126037
ENSMUSG00000037072	Selenof	0.197224	0.00157203	0.0126037
ENSMUSG00000021645	Smn1	-0.492692	0.00157889	0.0126516
ENSMUSG00000033960	Jcad	-0.278603	0.00158295	0.012677
ENSMUSG00000029471	Camkk2	0.371349	0.00158543	0.0126897
ENSMUSG00000007029	Vars	-0.267944	0.00159506	0.0127595
ENSMUSG00000031529	Tnks	-0.238162	0.00160182	0.0128065
ENSMUSG00000017861	Mybl2	-0.46057	0.00160553	0.012829
ENSMUSG00000044934	Zfp367	-0.241663	0.00160816	0.0128428
ENSMUSG00000030760	Acer3	-0.411071	0.00160947	0.0128459
ENSMUSG00000070803	Cited4	0.377038	0.00161252	0.0128631
ENSMUSG00000023951	Vegfa	0.220352	0.00162592	0.0129627
ENSMUSG00000007836	Hnrnpa0	0.251932	0.0016318	0.0129909
ENSMUSG00000040225	Prrc2c	0.211209	0.00163296	0.0129909
ENSMUSG00000049999	Ppp1r3d	0.386997	0.00163311	0.0129909
ENSMUSG00000068748	Ptprz1	0.661739	0.00163222	0.0129909
ENSMUSG00000070867	Trabd2b	0.44385	0.00164123	0.0130483
ENSMUSG00000025579	Gaa	0.238578	0.00164429	0.0130652
ENSMUSG00000075289	Carns1	-0.285783	0.00164893	0.0130948
ENSMUSG00000016933	Plcg1	0.234001	0.00166133	0.013186
ENSMUSG00000074698	Csnk2a1	-0.251645	0.00166349	0.0131957
ENSMUSG00000000028	Cdc45	-0.385588	0.00166605	0.0132086
ENSMUSG00000034161	Scx	-0.78313	0.00167011	0.0132335
ENSMUSG00000061751	Kalrn	-0.264068	0.00167222	0.0132428
ENSMUSG00000031119	Gpc4	0.235674	0.00168324	0.0133227
ENSMUSG00000027639	Samhd1	-0.322245	0.00169736	0.013427
ENSMUSG00000062151	Unc13c	-0.396027	0.00170836	0.0135065
ENSMUSG00000022270	Fam134b	-0.27057	0.00171205	0.0135281
ENSMUSG00000046591	Ticrr	-0.485484	0.00171485	0.0135427
ENSMUSG00000027808	Serp1	-0.254498	0.00172554	0.0136196
ENSMUSG00000022263	Trio	0.238114	0.00172712	0.0136246
ENSMUSG00000021877	Arf4	0.194477	0.00173011	0.0136406
ENSMUSG00000044030	Irf2bp1	0.403087	0.00173729	0.0136896
ENSMUSG00000022505	Emp2	-0.227117	0.0017388	0.0136939
ENSMUSG00000032285	Dnaja4	0.247806	0.00174708	0.0137488
ENSMUSG00000038702	Dsel	0.520595	0.0017477	0.0137488
ENSMUSG00000027353	Mcm8	-0.448362	0.00175087	0.0137661
ENSMUSG00000032307	Ube2q2	0.290956	0.00175529	0.0137933
ENSMUSG00000001123	Lgals9	-0.277621	0.00175732	0.0138016
ENSMUSG00000046671	Mtfr1l	-0.264756	0.00175949	0.013811
ENSMUSG00000034566	Atp5h	0.198679	0.00176452	0.0138428
ENSMUSG00000027699	Ect2	-0.328027	0.00177015	0.0138793
ENSMUSG00000048096	Lmod1	0.618957	0.00177229	0.0138885
ENSMUSG00000031256	Cstf2	-0.322311	0.0017754	0.0139052
ENSMUSG00000053477	Tcf4	-0.212932	0.00178634	0.0139831
ENSMUSG00000028124	Gclm	-0.257113	0.00179125	0.0140139
ENSMUSG00000024560	Cxxc1	0.358987	0.00180247	0.0140908
ENSMUSG00000026229	Psmd1	-0.211417	0.00180306	0.0140908
ENSMUSG00000032388	Spg21	0.346758	0.00180764	0.0141189
ENSMUSG00000026185	Igfbp5	0.352428	0.00181261	0.0141499
ENSMUSG00000085939	Cd63-ps	-0.37877	0.00181825	0.0141861
ENSMUSG00000031201	Brcc3	-0.329147	0.00182638	0.0142418
ENSMUSG00000071317	Bves	0.222322	0.00184512	0.01438
ENSMUSG00000031274	Col4a5	-0.245717	0.00185359	0.0144381
ENSMUSG00000031292	Cdkl5	-0.36881	0.00186065	0.0144852
ENSMUSG00000022210	Dhrs4	0.298265	0.00186778	0.0145327
ENSMUSG00000038696	Mapkap1	-0.281474	0.00187286	0.0145643
ENSMUSG00000061536	Sec22c	-0.57075	0.00187842	0.0145996
ENSMUSG00000027313	Chac1	-0.369348	0.00188189	0.0146186
ENSMUSG00000067367	Lyar	-0.37486	0.00188611	0.0146433
ENSMUSG00000035385	Ccl2	-0.283094	0.00190603	0.0147899
ENSMUSG00000025810	Nrp1	0.216712	0.0019102	0.0148142
ENSMUSG00000071528	Usmg5	0.207143	0.00191767	0.014864
ENSMUSG00000024259	Slc25a46	0.257241	0.00192754	0.0149324
ENSMUSG00000025102	3110040N11Rik	0.55974	0.00193249	0.0149626
ENSMUSG00000035212	Leprot	0.246246	0.00193586	0.0149806
ENSMUSG00000000386	Mx1	-0.655034	0.00193723	0.014983
ENSMUSG00000001270	Ckb	0.229103	0.00194307	0.0150118
ENSMUSG00000030287	Itpr2	-0.432434	0.00194306	0.0150118
ENSMUSG00000029001	Fbxo44	0.405991	0.00194697	0.0150338
ENSMUSG00000075702	Selenom	0.340758	0.00195119	0.0150583
ENSMUSG00000021608	Lpcat1	0.535412	0.00196276	0.0151393
ENSMUSG00000000420	Galnt1	0.217019	0.00196797	0.0151713
ENSMUSG00000112376	Gm40649	1.36294	0.00196984	0.0151774
ENSMUSG00000041827	Oasl1	-0.562573	0.00197246	0.0151895
ENSMUSG00000040855	Reps2	-1.30568	0.00199058	0.0153207
ENSMUSG00000070493	Chchd2	0.222501	0.00199345	0.0153345
ENSMUSG00000004665	Cnn2	0.21932	0.00200196	0.0153833
ENSMUSG00000024900	Cpt1a	-0.268077	0.00200094	0.0153833
ENSMUSG00000068922	Msto1	-0.476301	0.00200954	0.0154332
ENSMUSG00000025220	Mgea5	-0.213857	0.00201908	0.0154903
ENSMUSG00000052331	Ankrd44	0.426791	0.00201914	0.0154903
ENSMUSG00000005103	Wdr1	0.198799	0.00203529	0.0156015
ENSMUSG00000030785	Cox6a2	0.246592	0.00203861	0.0156015
ENSMUSG00000031532	Saraf	0.215988	0.00203912	0.0156015
ENSMUSG00000038486	Sv2a	-0.357641	0.00203828	0.0156015
ENSMUSG00000057337	Chst3	-0.871184	0.00203624	0.0156015
ENSMUSG00000000325	Arvcf	-0.3248	0.00204211	0.0156159
ENSMUSG00000022033	Pbk	-0.394224	0.00204658	0.0156417
ENSMUSG00000021911	Parg	-0.319374	0.00204954	0.0156559
ENSMUSG00000024935	Slc1a1	0.91286	0.00205281	0.0156725
ENSMUSG00000036611	Eepd1	0.459845	0.0020592	0.015696
ENSMUSG00000047534	Mis18bp1	-0.394881	0.00205872	0.015696
ENSMUSG00000069135	Fgfr1op	0.312392	0.00205783	0.015696
ENSMUSG00000020368	Canx	-0.193561	0.0020702	0.0157714
ENSMUSG00000022024	Sugt1	-0.246145	0.00207754	0.0158189
ENSMUSG00000059493	Nhs	-0.845619	0.00208417	0.0158609
ENSMUSG00000038025	Phf2	0.29769	0.00208598	0.0158661
ENSMUSG00000050315	Synpo2	0.2537	0.00209142	0.0158965
ENSMUSG00000096188	Cmtm4	-0.270629	0.0020922	0.0158965
ENSMUSG00000002885	Adgre5	-0.270648	0.00210185	0.0159613
ENSMUSG00000022517	Mgrn1	0.213891	0.00210675	0.01599
ENSMUSG00000024335	Brd2	-0.201117	0.00210817	0.0159922
ENSMUSG00000039463	Slc9a8	-0.307824	0.00211719	0.0160521
ENSMUSG00000038384	Setd1b	0.32614	0.00211925	0.0160591
ENSMUSG00000040483	Xaf1	-0.318871	0.00213514	0.016171
ENSMUSG00000048911	Rnf24	-0.427464	0.00214125	0.0162086
ENSMUSG00000029414	Kntc1	-0.364574	0.00214904	0.0162574
ENSMUSG00000063334	Krr1	0.293505	0.00214999	0.0162574
ENSMUSG00000034320	Slc26a2	0.33681	0.00215484	0.0162842
ENSMUSG00000093677	Gm20712	0.778898	0.00215582	0.0162842
ENSMUSG00000022708	Zbtb20	0.588589	0.00215862	0.0162967
ENSMUSG00000039795	Zfand1	0.376808	0.00217796	0.016434
ENSMUSG00000038879	Nipal2	-0.893624	0.00218033	0.0164432
ENSMUSG00000068917	Clk2	0.416099	0.00219001	0.0165075
ENSMUSG00000026074	Map4k4	0.185589	0.00219261	0.0165183
ENSMUSG00000026238	Ptma	0.220677	0.00220201	0.0165803
ENSMUSG00000102918	Pcdhgc3	0.257087	0.00221141	0.0166423
ENSMUSG00000078921	Tgtp2	-0.760099	0.00221286	0.0166444
ENSMUSG00000035764	Fbxo45	-0.302995	0.00221747	0.0166615
ENSMUSG00000037935	Smarce1	0.222226	0.00221718	0.0166615
ENSMUSG00000007039	Ddah2	0.583366	0.00222183	0.0166813
ENSMUSG00000052369	Tmem106c	0.479376	0.00222245	0.0166813
ENSMUSG00000024846	Cst6	0.741867	0.00222605	0.0166995
ENSMUSG00000030779	Rbbp6	0.225417	0.00224637	0.016843
ENSMUSG00000033157	Abhd10	0.396821	0.00225632	0.0168936
ENSMUSG00000038296	Galnt18	0.356169	0.00225668	0.0168936
ENSMUSG00000038332	Sesn1	0.283015	0.00225593	0.0168936
ENSMUSG00000022793	B4galt4	0.583951	0.0022586	0.0168991
ENSMUSG00000019590	Cyb561	0.284683	0.00226468	0.0169357
ENSMUSG00000030403	Vasp	-0.258986	0.00226981	0.0169488
ENSMUSG00000045659	Plekha7	0.328096	0.0022679	0.0169488
ENSMUSG00000069539	Scyl2	0.265221	0.00227001	0.0169488
ENSMUSG00000033184	Tmed7	-0.27211	0.0022755	0.0169669
ENSMUSG00000078622	Ccdc47	0.193396	0.00227477	0.0169669
ENSMUSG00000078763	Slfn1	-1.39393	0.002276	0.0169669
ENSMUSG00000018415	Gid4	0.311456	0.00229043	0.0170655
ENSMUSG00000054008	Ndst1	0.213886	0.00230153	0.0171392
ENSMUSG00000038658	Ric1	-0.296774	0.00230441	0.0171517
ENSMUSG00000005506	Celf1	0.212168	0.00230993	0.0171838
ENSMUSG00000052681	Rap1b	-0.216041	0.00231242	0.0171933
ENSMUSG00000006301	Tmbim1	-0.22643	0.00232268	0.0172606
ENSMUSG00000032666	1700025G04Rik	0.240393	0.00232544	0.0172721
ENSMUSG00000004099	Dnmt1	-0.269007	0.0023563	0.0174831
ENSMUSG00000028221	Tmem55a	-0.276721	0.00235597	0.0174831
ENSMUSG00000046186	Cd109	-0.243023	0.00237254	0.0175944
ENSMUSG00000063268	Parp10	-0.273745	0.00237705	0.0176186
ENSMUSG00000030046	Bmp10	1.1409	0.00238173	0.0176442
ENSMUSG00000016018	Skiv2l2	-0.238989	0.0023926	0.0177155
ENSMUSG00000028713	Cyp4b1	0.621753	0.00240544	0.0178013
ENSMUSG00000033327	Tnxb	-0.463951	0.00241689	0.0178767
ENSMUSG00000047787	Flrt1	-0.813414	0.00241825	0.0178775
ENSMUSG00000024845	Tmem134	0.304031	0.00242234	0.0178984
ENSMUSG00000031622	Sin3b	0.261671	0.00242398	0.0179012
ENSMUSG00000024228	Nudt12	-0.369966	0.00245022	0.0180856
ENSMUSG00000021486	Prelid1	0.216107	0.00246077	0.0181541
ENSMUSG00000046546	Fam43a	0.550805	0.00247051	0.0182165
ENSMUSG00000010660	Plcd1	0.418548	0.00247566	0.018245
ENSMUSG00000030557	Mef2a	0.211324	0.00247958	0.0182644
ENSMUSG00000032350	Gclc	-0.338009	0.00249346	0.0183572
ENSMUSG00000063632	Sox11	0.569642	0.0024955	0.0183627
ENSMUSG00000025372	Baiap2	-0.344189	0.00249822	0.0183732
ENSMUSG00000021200	Asb2	0.187108	0.00250798	0.0184354
ENSMUSG00000032452	Clstn2	0.483993	0.00252022	0.0185159
ENSMUSG00000032437	Stt3b	-0.222143	0.00252796	0.0185536
ENSMUSG00000099881	2810013P06Rik	-0.686886	0.00252697	0.0185536
ENSMUSG00000060181	Slc35e3	0.521397	0.00253469	0.0185934
ENSMUSG00000059119	Nap1l4	0.225109	0.0025366	0.0185978
ENSMUSG00000032898	Fbxo21	0.316957	0.00254015	0.0186143
ENSMUSG00000020380	Rad50	-0.21856	0.00254857	0.0186663
ENSMUSG00000050222	Il17d	1.97982	0.00255219	0.0186832
ENSMUSG00000027671	Actl6a	0.330403	0.00255455	0.0186909
ENSMUSG00000032640	Chsy1	0.300998	0.00256313	0.0187248
ENSMUSG00000045038	Prkce	-0.330365	0.0025611	0.0187248
ENSMUSG00000073468	Sft2d1	0.522359	0.00256308	0.0187248
ENSMUSG00000055296	Tmem245	-0.215271	0.00256782	0.0187494
ENSMUSG00000015750	Aph1a	-0.262793	0.00259884	0.0189662
ENSMUSG00000046169	Adamts6	-0.451666	0.00260904	0.0190309
ENSMUSG00000020546	Stxbp4	-0.377965	0.00261706	0.0190796
ENSMUSG00000049404	Rarres1	2.16243	0.00261868	0.0190816
ENSMUSG00000027618	Nfs1	0.310184	0.00263515	0.0191877
ENSMUSG00000068740	Celsr2	0.556601	0.00263594	0.0191877
ENSMUSG00000022664	Slc35a5	-0.3655	0.00264925	0.0192748
ENSMUSG00000003062	Stard3nl	-0.369291	0.00265827	0.0193305
ENSMUSG00000022390	Zc3h7b	0.208312	0.00267883	0.0194701
ENSMUSG00000019066	Rab3d	-0.433822	0.00270051	0.0196176
ENSMUSG00000045763	Basp1	0.310016	0.00271178	0.0196895
ENSMUSG00000055660	Mettl4	-0.41131	0.00273025	0.0198135
ENSMUSG00000021918	Nek4	-0.579599	0.00273325	0.0198251
ENSMUSG00000040396	Abhd13	-0.271732	0.0027415	0.0198748
ENSMUSG00000029128	Rab28	0.289283	0.00276107	0.0200065
ENSMUSG00000034853	Acot11	-0.460746	0.00277671	0.0201096
ENSMUSG00000015090	Ptgds	-0.356745	0.00279749	0.0202498
ENSMUSG00000030796	Tead2	0.34345	0.00280228	0.0202741
ENSMUSG00000021876	Rnase4	0.309055	0.00281309	0.020342
ENSMUSG00000043419	Chd3os	-0.799213	0.00282053	0.0203854
ENSMUSG00000058443	Rpl10-ps3	-1.41501	0.00282355	0.0203866
ENSMUSG00000110444	Gm10033	0.318915	0.00282265	0.0203866
ENSMUSG00000031697	Orc6	-0.345299	0.00282609	0.0203946
ENSMUSG00000068706	Gm10250	0.320495	0.00285285	0.0205773
ENSMUSG00000034269	Setd5	0.209848	0.00285934	0.0206032
ENSMUSG00000103332	Pcdhga2	0.5758	0.00285887	0.0206032
ENSMUSG00000054302	Eapp	-0.325787	0.00288898	0.0208062
ENSMUSG00000058152	Chsy3	1.06017	0.00290957	0.0209333
ENSMUSG00000062980	Cped1	-0.41396	0.00290859	0.0209333
ENSMUSG00000036528	Ppfibp2	-0.359068	0.00291689	0.0209754
ENSMUSG00000045776	Lrtm1	0.302505	0.00293339	0.0210777
ENSMUSG00000053644	Aldh7a1	-0.282165	0.00293409	0.0210777
ENSMUSG00000046668	Cxxc5	-0.267573	0.00294194	0.0211235
ENSMUSG00000078185	Chml	-0.406808	0.0029436	0.0211247
ENSMUSG00000038550	Ciart	-0.857517	0.00295366	0.0211862
ENSMUSG00000015501	Hivep2	0.232981	0.00297378	0.0213198
ENSMUSG00000042505	Sdhaf3	-0.702565	0.00297602	0.0213251
ENSMUSG00000084929	Foxo6os	0.31737	0.00298869	0.0214051
ENSMUSG00000032002	Dcun1d5	0.252558	0.00299194	0.0214176
ENSMUSG00000028041	Adam15	0.285989	0.00300274	0.0214842
ENSMUSG00000061410	Zcchc14	0.272118	0.00301597	0.021568
ENSMUSG00000033970	Rfc3	-0.349355	0.0030198	0.0215845
ENSMUSG00000003849	Nqo1	-0.328496	0.00302838	0.0216242
ENSMUSG00000025423	Pias2	-0.283202	0.0030279	0.0216242
ENSMUSG00000032998	Foxj3	-0.260679	0.00303877	0.0216874
ENSMUSG00000036435	Exoc1	-0.296907	0.00304273	0.0217048
ENSMUSG00000044894	Uqcrq	0.200195	0.00305534	0.0217838
ENSMUSG00000032554	Trf	0.338056	0.00305781	0.0217905
ENSMUSG00000049307	Fut4	-1.068	0.00306885	0.0218582
ENSMUSG00000024527	Afg3l2	0.203961	0.00307247	0.0218731
[truncated: 12,232 more rows]

## Sheet: Pathway analysis
pathway	pval	padj	ES	NES	size	leadingEdge
GO_CELL_CYCLE	1e-10	2.51167e-07	-0.354925	-1.65536	1493	PDS5A CALM3 USP28 RB1 CNOT6 TIPIN MELK CCNE2 MCM2 CDK19 CETN2 DYNLT3 SMC3 TTLL12 BCL2L1 SMC2 EID1 PTPA RRM2 CCNB2 EPB41L2 CACUL1 NF2 NEK6 CDH13 PRMT1 KRT18 UBA3 CCNK POLE3 ARPP19 UHRF2 PKIA PRR11 RAD21 CLIP1 SPHK1 TGFBR1 RRAGD EIF4E AAAS GEN1 HAUS8 PRKAB1 CBX5 FHL1 THBS1 SPC24 SGO1 UHRF1 BCL2 CEP120 PCLAF CCNB1 SPIRE1 ARL2 TOP2A EML1 CDC73 PTGS2 RPS6KA3 ESPL1 SKIL NUSAP1 IQGAP1 RBL1 CENPF RPA1 JA…
GO_CELL_CYCLE_PROCESS	1e-10	2.51167e-07	-0.362774	-1.67098	1123	PDS5A CALM3 RB1 CNOT6 TIPIN MELK CCNE2 MCM2 CETN2 SMC3 BCL2L1 SMC2 PTPA RRM2 CCNB2 CACUL1 NEK6 PRMT1 POLE3 ARPP19 UHRF2 PKIA PRR11 RAD21 SPHK1 TGFBR1 RRAGD EIF4E AAAS GEN1 HAUS8 PRKAB1 CBX5 FHL1 THBS1 SGO1 BCL2 CEP120 PCLAF CCNB1 SPIRE1 ARL2 TOP2A EML1 CDC73 ESPL1 SKIL NUSAP1 RBL1 CENPF RPA1 JADE1 KIF11 UHMK1 WASHC5 AJUBA SLF2 PHF8 CDC25C CSNK1D PRKDC HUS1 P3H4 FBXO5 CHFR PPP6C ABRAXAS2 DDIT3 NSM…
GO_MITOTIC_CELL_CYCLE	1e-10	2.51167e-07	-0.384794	-1.75165	891	PDS5A CALM3 RB1 CNOT6 TIPIN MELK CCNE2 MCM2 CETN2 DYNLT3 SMC3 TTLL12 BCL2L1 SMC2 PTPA RRM2 CCNB2 CACUL1 NEK6 CDH13 PRMT1 UBA3 POLE3 ARPP19 PKIA RAD21 CLIP1 SPHK1 EIF4E AAAS GEN1 HAUS8 FHL1 SGO1 BCL2 CCNB1 TOP2A EML1 CDC73 ESPL1 NUSAP1 IQGAP1 RBL1 CENPF RPA1 JADE1 KIF11 DUSP3 AJUBA SLF2 PHF8 CDC25C CSNK1D PRKDC HUS1 FBXO5 CHFR PPP6C ABRAXAS2 NSMCE2 NCAPD3 MDC1 CUL4B PBRM1 BLM CEP135 RHOC CCNA2 FOX…
GO_CELLULAR_RESPONSE_TO_DNA_DAMAGE_STIMULUS	3.89116e-10	7.32998e-07	-0.378942	-1.71188	742	PDS5A USP28 CNOT6 TIPIN MCM2 CETN2 MCL1 SMC3 BCL2L1 PRMT1 EYA3 PMAIP1 CCNK POLE3 ZMAT3 RAD21 GEN1 CBL CBX5 POLR2B UHRF1 BCL2 PCLAF CCNB1 SPIRE1 TOP2A SKIL GTF2I INIP RPA1 HMOX1 WDR76 SP100 TDG SLF2 CDC25C PRKDC HUS1 FBXO5 POLH DDIT3 NSMCE2 MDC1 CUL4B BLM FOXN3 PALB2 DEK MCM5 ESCO2 ATM DTL RAD51 PLK2 UBE2W CHEK1 XIAP FANCI NSD2 DTX3L BRIP1 EPC2 MASTL TFPT SETX LYN NUAK1 DONSON USP1 IER3 RPA2 PRIMP…
GO_DNA_REPLICATION	2.6808e-09	4.03997e-06	-0.478515	-1.97929	245	PDS5A TIPIN CCNE2 MCM2 SMC3 RRM2 RAC1 POLE3 GEN1 PCLAF ING5 RPA1 ATF1 CDK2AP1 HUS1 FBXO5 POLH BLM CCNA2 NAP1L1 MCM5 ESCO2 ATM ZGRF1 DTL RAD51 CHEK1 ORC5 GMNN BRIP1 FAF1 DONSON RPA2 PRIMPOL MCM3 DBF4 CDC6 POLA1 CDC45 SAMHD1 TICRR MCM8 RAD50 METTL4 ORC6 RFC3 RECQL BARD1 BRCA1 INO80 POLD3 PCNA TREX1 FEN1 CDC42 RRM1 CDK1 POLE MCM7 POLK ZRANB3 CLSPN ZMPSTE24 CHAF1A MCM10 BAZ1A RFC5 CHAF1B TIMELESS GIN…
GO_DNA_METABOLIC_PROCESS	8.19795e-09	1.02953e-05	-0.364867	-1.64934	755	PDS5A USP28 TIPIN CCT5 CCNE2 MCM2 CETN2 DCP2 SMC3 HNRNPA1 EYA3 POLE3 UHRF2 TNKS2 RAD21 SPHK1 GEN1 POLR2B UHRF1 PCLAF SPIRE1 BMPR2 TOP2A GTF2I INIP CENPF RPA1 SP100 TDG SLF2 PRKDC HUS1 POLH NSMCE2 ERI1 MDC1 CUL4B BLM PALB2 DEK TINF2 MCM5 ESCO2 ATM ZGRF1 DTL RAD51 TET1 UBE2W MYO18A CHEK1 ORC5 FANCI NSD2 DTX3L BRIP1 EPC2 TFPT SETX DONSON USP1 HSP90AB1 RPA2 PRIMPOL FANCD2 BTG2 FOXM1 MCM3 POLR2A CDC6 …
GO_REGULATION_OF_CELL_CYCLE	3.47076e-08	3.73603e-05	-0.33798	-1.54613	986	CALM3 USP28 RB1 CNOT6 TIPIN CCNE2 CDK19 CETN2 DYNLT3 TTLL12 BCL2L1 RRM2 CCNB2 NF2 NEK6 PRMT1 UBA3 CCNK UHRF2 PKIA PRR11 RAD21 SPHK1 TGFBR1 RRAGD EIF4E GEN1 HAUS8 PRKAB1 CBX5 FHL1 THBS1 BCL2 CEP120 PCLAF CCNB1 TOP2A CDC73 PTGS2 ESPL1 SKIL NUSAP1 IQGAP1 RBL1 CENPF JADE1 GADD45B PGGT1B KIF11 DUSP3 E2F2 UHMK1 WDR76 SLF2 CDC25C CSNK1D PRKDC HUS1 CCNT1 FBXO5 CHFR DDIT3 NSMCE2 MDC1 CUL4B BLM CEP135 CCNA…
GO_DNA_REPAIR	4.26716e-08	4.01913e-05	-0.393955	-1.72035	480	PDS5A USP28 MCM2 CETN2 SMC3 EYA3 RAD21 GEN1 POLR2B UHRF1 PCLAF SPIRE1 GTF2I INIP RPA1 TDG SLF2 PRKDC HUS1 POLH NSMCE2 MDC1 CUL4B BLM PALB2 DEK MCM5 ESCO2 ATM DTL RAD51 UBE2W CHEK1 FANCI NSD2 DTX3L BRIP1 EPC2 TFPT SETX USP1 RPA2 PRIMPOL FANCD2 BTG2 FOXM1 MCM3 POLR2A POLA1 NABP1 CDC45 SAMHD1 TICRR MCM8 BRCC3 PARG PARP10 RAD50 RFC3 RECQL SMARCAD1 BARD1 GPS1 MSH6 BRCA1 INO80 UBE2L6 POLD3 PCNA ALKBH1 …
GO_CELL_CYCLE_PHASE_TRANSITION	5.24083e-08	4.38774e-05	-0.38386	-1.68915	535	CALM3 RB1 CNOT6 TIPIN MELK CCNE2 MCM2 CETN2 RRM2 CCNB2 CACUL1 NEK6 PRMT1 POLE3 ARPP19 PKIA RAD21 EIF4E GEN1 HAUS8 FHL1 BCL2 CCNB1 CDC73 ESPL1 RBL1 CENPF RPA1 JADE1 AJUBA PHF8 CDC25C CSNK1D PRKDC HUS1 FBXO5 PPP6C NSMCE2 CUL4B BLM CEP135 CCNA2 FOXN3 TACC3 PKMYT1 PSMD7 PRKAR2B MCM5 ATM ZFP36L1 DTL PLK2 CHEK1 CCND2 ORC5 PCM1 GMNN PSMD12 CEP290 APPL1 MASTL UBE2C HAUS6 DONSON RPA2 BTG2 FOXM1 MCM3 DBF4 …
GO_MITOTIC_NUCLEAR_DIVISION	9.70703e-08	7.31425e-05	-0.460472	-1.90322	244	PDS5A RB1 SMC3 SMC2 NEK6 RAD21 SPHK1 AAAS GEN1 SGO1 CCNB1 ESPL1 NUSAP1 CENPF KIF11 SLF2 CDC25C FBXO5 ABRAXAS2 NSMCE2 NCAPD3 TACC3 PKMYT1 NSL1 ATM NUF2 CHMP5 CHEK1 XIAP MKI67 PHIP CENPK UBE2C NCAPG INCENP BIRC5 CDC6 NCAPG2 BUB1 TNKS MYBL2 MSTO1 KNTC1 MIS12 HASPIN TPX2 INO80 KIF3B CDC42 NEK2 KNSTRN CEP192 DRG1 UBE2S CEP97 RHOA TUBG1 CDK5RAP2 PRMT5 CD28 CAV2 DSN1 SMC4 RACGAP1 NCAPH PDGFB BORA NDE1 C…
GO_CHROMOSOME_SEGREGATION	1.25577e-07	8.60203e-05	-0.447438	-1.86043	265	PDS5A RB1 CCNE2 SMC3 SMC2 NEK6 RAD21 GEN1 SGO1 CCNB1 TOP2A ESPL1 NUSAP1 CENPF SLF2 P3H4 FBXO5 ABRAXAS2 NSMCE2 NCAPD3 TACC3 SPC25 ESCO2 NSL1 ATM NUF2 CHMP5 NDC1 OIP5 MKI67 BRIP1 PUM2 CENPK UBE2C NCAPG INCENP FANCD2 KNL1 BIRC5 CDC6 NCAPG2 BUB1 TNKS CSNK2A1 ECT2 MSTO1 MIS12 SMARCAD1 HASPIN BRCA1 INO80 CENPQ HJURP FEN1 MLH3 CDC42 NEK2 KNSTRN DYNC1H1 CENPN TUBG1 CDK5RAP2 GEM DSN1 SMC4 RACGAP1 NCAPH RA…
GO_HEART_DEVELOPMENT	2.58844e-07	0.000162532	0.343513	1.64422	470	MAP2K4 ACTC1 FHL2 SLIT2 NKX2-5 LTBP1 HEG1 SOX4 MYBPC3 POPDC2 TCAP RBPJ POU6F1 DLC1 LRRC10 FBN1 TMEM65 ELN ADAMTS9 CACNA1C CITED2 EGLN1 TNNI3 MYOCD SENP2 GJC1 ZDHHC16 PIM1 PAM TMED2 NDRG4 GRK2 SFRP2 MEF2D RYR2 TGFB2 KDM6B GYS1 IFT52 ADAMTS1 AKAP6 PARVA CREB1 ID2 MB PDLIM5 KAT2B MYL3 GATA6 TBX3 SORBS2 OBSL1 SEMA3C CDKN1B EFNB2 HIF1A VEGFA GAA BVES NRP1 NDST1 BMP10 MEF2A SOX11 BASP1 TEAD2 ADAM15 TPM…
GO_CELL_DIVISION	4.79061e-07	0.000261127	-0.378671	-1.65516	495	PDS5A CALM3 RB1 TIPIN CCNE2 CETN2 DYNLT3 SMC3 BCL2L1 SMC2 CCNB2 EPB41L2 NEK6 CCNK ARPP19 RAD21 HAUS8 SPC24 SGO1 CCNB1 SPIRE1 TOP2A ESPL1 NUSAP1 RBL1 CENPF ERCC6L KIF11 WASHC5 CDC25C CCNT1 FBXO5 CHFR ABRAXAS2 NSMCE2 NCAPD3 BCAR1 BLM RHOC CCNA2 TACC3 GNAI2 SPC25 NSL1 NUF2 CHMP5 PGF PLK2 CCND2 OIP5 BRIP1 MASTL UBE2C HAUS6 STMN1 NCAPG INCENP KNL1 BIRC5 CDC6 NCAPG2 BUB1 TNKS ECT2 BRCC3 MIS18BP1 KNTC1 …
GO_DNA_DEPENDENT_DNA_REPLICATION	4.85174e-07	0.000261127	-0.514493	-1.97225	136	TIPIN CCNE2 MCM2 POLE3 GEN1 RPA1 CDK2AP1 FBXO5 BLM MCM5 ZGRF1 RAD51 ORC5 GMNN DONSON RPA2 PRIMPOL MCM3 DBF4 CDC6 POLA1 CDC45 SAMHD1 TICRR METTL4 ORC6 RFC3 RECQL INO80 POLD3 PCNA FEN1 POLE MCM7 ZRANB3 ZMPSTE24 MCM10 BAZ1A RFC5 TIMELESS GINS4 CDT1 POLD4 GINS2 ATAD5 CDC34 CENPS POLD1 RFC4 REV3L BRCA2 TERF1 E2F8 SMARCAL1 LIG3 WDHD1 RECQL4 ORC3 CHEK2 MMS22L MCM6 EXD2 DNA2
GO_MICROTUBULE_CYTOSKELETON_ORGANIZATION	5.56292e-07	0.000279444	-0.386277	-1.6852	466	CALM3 IFT172 CETN2 SMC3 PTPA RAC1 HOOK1 NEK6 CLIP1 AAAS GEN1 HAUS8 SGO1 CEP120 PCLAF CCNB1 SPIRE1 ARL2 EML1 ESPL1 CRYAB NUSAP1 KIF11 TRIM54 WASHC5 TRDN CSNK1D FBXO5 DYNC1LI2 ABRAXAS2 CEP135 TACC3 TTLL4 SPC25 NUF2 GAS2L3 CHMP5 PLK2 CHEK1 DLG1 XIAP PHLDB1 PCM1 CCSER2 CNP INPP5J LMNA HAUS6 DNAL1 BICD2 STMN1 INCENP XPO1 HTT CEP76 BIRC5 TNKS MYBL2 MSTO1 CEP350 SASS6 CNTROB PTK2 MAPRE1 BRCA1 TPX2 INO80…
GO_NUCLEAR_CHROMOSOME_SEGREGATION	6.12406e-07	0.000288405	-0.463371	-1.88278	210	PDS5A RB1 CCNE2 SMC3 SMC2 NEK6 RAD21 GEN1 SGO1 CCNB1 TOP2A ESPL1 NUSAP1 CENPF SLF2 P3H4 FBXO5 ABRAXAS2 NSMCE2 NCAPD3 TACC3 ESCO2 NSL1 ATM NUF2 CHMP5 NDC1 BRIP1 CENPK UBE2C NCAPG INCENP FANCD2 KNL1 CDC6 NCAPG2 BUB1 TNKS ECT2 MSTO1 MIS12 HASPIN INO80 CENPQ FEN1 MLH3 CDC42 NEK2 KNSTRN DYNC1H1 TUBG1 CDK5RAP2 GEM DSN1 SMC4 RACGAP1 NCAPH RAD51C CDCA8 CDT1 WAPL BUB1B MAD1L1 KIF18B CUL3 KPNB1 CDC20 TRIP1…
GO_MUSCLE_STRUCTURE_DEVELOPMENT	6.85524e-07	0.000303848	0.33183	1.60815	507	MAP2K4 GPC1 YBX1 HLF ACTC1 FHL2 TAGLN AKT1 NKX2-5 TRIM72 RBM38 SYNE1 HEG1 MYBPC3 POPDC2 TCAP CSRP2 RBPJ POU6F1 DAG1 LRRC10 PTGFRN ITGA8 ELN CACNA1H EREG MYOM2 EGLN1 PPP3CA TNNI3 MYOCD PIM1 MYOZ2 ATP2A2 ETV1 EHD1 PRKAA1 MEF2D RYR2 TGFB2 COPS2 KDM6B AKAP6 OBSCN CREB1 ID2 PDLIM5 MYL3 GATA6 MYLK TBX3 SORBS2 OBSL1 ZBTB18 EFNB2 VEGFA LMOD1 IGFBP5 BVES WDR1 BMP10 MEF2A SOX11 ASB2 BASP1 AFG3L2 CTH TPM1 M…
GO_CARDIOCYTE_DIFFERENTIATION	7.39705e-07	0.000309649	0.491118	2.00113	121	MAP2K4 ACTC1 FHL2 NKX2-5 TCAP RBPJ LRRC10 MYOCD TGFB2 KDM6B AKAP6 PDLIM5 GATA6 TBX3 SORBS2 OBSL1 SEMA3C EFNB2 VEGFA BVES BMP10 MEF2A MYH11 HES1 MYH10 ACVR1 SGCB IFT20 JAG1 EGFR FRS2 PDCD4 MYLK3 TGFB1 TWIST1 PPARA BMP4 MAPK1 MIR24-1 SLC8A1 SMAD4 SPRY1 PRICKLE1 DHX36 TTN SIK1 TBX5 NOTCH1 HAND2
GO_ORGANELLE_FISSION	1.08481e-06	0.000430211	-0.399235	-1.71295	366	PDS5A RB1 CCNE2 SMC3 SMC2 NEK6 RAD21 SPHK1 AAAS GEN1 SGO1 CCNB1 SPIRE1 TOP2A ESPL1 NUSAP1 CENPF KIF11 WASHC5 SLF2 CDC25C P3H4 FBXO5 ABRAXAS2 NSMCE2 NCAPD3 TACC3 PKMYT1 NSL1 ATM NUF2 RAD51 VPS35 CHMP5 NDC1 CHEK1 XIAP LRRK2 MX2 MKI67 BRIP1 PHIP CENPK MASTL PEX11A UBE2C NCAPG INCENP FANCD2 BIRC5 CDC6 NCAPG2 BUB1 TNKS MYBL2 MTFR1L MX1 MSTO1 KNTC1 RAD50 MIS12 FIS1 HASPIN TPX2 INO80 TDRKH KIF3B MLH3 CD…
GO_CARDIAC_MUSCLE_TISSUE_DEVELOPMENT	1.17978e-06	0.000444483	0.432832	1.85708	183	MAP2K4 ACTC1 FHL2 NKX2-5 HEG1 MYBPC3 TCAP RBPJ LRRC10 ADAMTS9 EGLN1 TNNI3 MYOCD GJC1 PIM1 NDRG4 RYR2 TGFB2 KDM6B AKAP6 CREB1 ID2 PDLIM5 MYL3 GATA6 TBX3 SORBS2 OBSL1 EFNB2 VEGFA BVES BMP10 MEF2A TPM1 MYH11 MYH10 TGFBR2 ACVR1 SGCB IFT20 CHD7 FRS2 WNT5A UBE4B TAZ FKBP1A MYLK3 TGFB1 PPARA BMP4 JPH2 MAPK1 KCNK2 MAPK11 S1PR1 MIR24-1 SLC8A1 SMAD4 GJA5 NDUFV2
GO_CYTOSKELETON_ORGANIZATION	1.24357e-06	0.000446203	-0.315801	-1.45244	1105	CALM3 ATP2C1 IFT172 GMFB CETN2 SMC3 PTPA RAC1 KLHL41 HOOK1 EPB41L2 NF2 NEK6 KRT18 XIRP2 PTK7 CLIP1 MARCKS SSH2 TGFBR1 NCK1 DSTN ARHGEF10L AAAS GEN1 WASF2 HAUS8 CXADR CAP1 SGO1 BCL2 TNIK CEP120 PCLAF CCNB1 SPIRE1 ARL2 EML1 MTPN ARHGAP17 LARP4 ESPL1 CRYAB NUSAP1 PACSIN3 IQGAP1 BRWD1 GPM6B RND1 DES KIF11 TRIM54 WASHC5 AJUBA TRDN DIAPH3 CSNK1D ARHGDIA ABI2 HIP1R FBXO5 DYNC1LI2 LRCH3 SIX4 VPS54 ABRAXA…
GO_MITOTIC_SISTER_CHROMATID_SEGREGATION	1.47898e-06	0.000506549	-0.505022	-1.95994	142	PDS5A RB1 SMC2 NEK6 RAD21 GEN1 SGO1 CCNB1 ESPL1 NUSAP1 CENPF SLF2 FBXO5 NSMCE2 NCAPD3 TACC3 NSL1 ATM NUF2 CHMP5 CENPK UBE2C NCAPG INCENP CDC6 NCAPG2 BUB1 TNKS MSTO1 MIS12 HASPIN INO80 NEK2 KNSTRN TUBG1 CDK5RAP2 DSN1 SMC4 RACGAP1 NCAPH CDCA8 CDT1 BUB1B MAD1L1 KIF18B CUL3 KPNB1 CDC20 TRIP13 DLGAP5 SPAG5 DYNC1LI1 HECW2 SMC5 CHMP2A TTK
GO_SISTER_CHROMATID_SEGREGATION	2.38082e-06	0.000779978	-0.476204	-1.88016	164	PDS5A RB1 SMC3 SMC2 NEK6 RAD21 GEN1 SGO1 CCNB1 TOP2A ESPL1 NUSAP1 CENPF SLF2 FBXO5 NSMCE2 NCAPD3 TACC3 ESCO2 NSL1 ATM NUF2 CHMP5 CENPK UBE2C NCAPG INCENP CDC6 NCAPG2 BUB1 TNKS MSTO1 MIS12 HASPIN INO80 FEN1 NEK2 KNSTRN TUBG1 CDK5RAP2 DSN1 SMC4 RACGAP1 NCAPH RAD51C CDCA8 CDT1 WAPL BUB1B MAD1L1 KIF18B CUL3 KPNB1 CDC20 TRIP13 DLGAP5 SPAG5 DYNC1LI1 HECW2 SMC5 CHMP2A TTK PRC1 CDCA5 LATS1
GO_MUSCLE_TISSUE_DEVELOPMENT	3.04571e-06	0.000956225	0.37676	1.73698	312	MAP2K4 GPC1 HLF ACTC1 FHL2 NKX2-5 HEG1 MYBPC3 POPDC2 TCAP CSRP2 RBPJ LRRC10 ITGA8 ELN ADAMTS9 MYOM2 EGLN1 PPP3CA TNNI3 MYOCD GJC1 PIM1 MYOZ2 FLCN NDRG4 PRKAA1 MEF2D RYR2 TGFB2 COPS2 KDM6B AKAP6 CREB1 ID2 PDLIM5 MYL3 GATA6 MYLK TBX3 SORBS2 OBSL1 SEMA3C ZBTB18 EFNB2 VEGFA IGFBP5 BVES BMP10 MEF2A SOX11 ASB2 TPM1 MTM1 MYH11 SMO COL3A1 MYH10 TGFBR2 ACVR1 SGCB IFT20 HMG20B CHD7 FRS2 TCF21 WNT5A UBE4B C…
GO_HEART_MORPHOGENESIS	3.76159e-06	0.00113374	0.406833	1.77164	207	ACTC1 FHL2 SLIT2 NKX2-5 HEG1 SOX4 MYBPC3 TCAP RBPJ DLC1 ELN CITED2 EGLN1 TNNI3 PIM1 TMED2 NDRG4 SFRP2 RYR2 TGFB2 IFT52 ADAMTS1 PARVA ID2 MYL3 GATA6 TBX3 SEMA3C HIF1A VEGFA GAA NRP1 BMP10 SOX11 TEAD2 ADAM15 TPM1 HES1 SMO NEDD4 ZMIZ1 TGFBR2 ACVR1 INSR RNF207 ROBO1 FGFRL1 JAG1 OLFM1 CHD7 PDCD4 WNT5A UBE4B FKBP1A TGFB1 NPHP3 TWIST1 FAT4 CTNNB1 BMP4
GO_CARDIAC_CHAMBER_MORPHOGENESIS	3.94547e-06	0.00113905	0.483199	1.95498	114	FHL2 SLIT2 NKX2-5 HEG1 SOX4 MYBPC3 RBPJ CITED2 EGLN1 TNNI3 SFRP2 RYR2 TGFB2 ADAMTS1 PARVA ID2 MYL3 GATA6 TBX3 SEMA3C HIF1A NRP1 BMP10 SOX11 TPM1 HES1 SMO TGFBR2 ACVR1 ROBO1 FGFRL1 JAG1 CHD7 WNT5A UBE4B FKBP1A TGFB1
GO_CHROMOSOME_ORGANIZATION	4.08153e-06	0.00113905	-0.322761	-1.47253	962	PDS5A RB1 UBN1 CCT5 CCNE2 MCM2 CETN2 DCP2 SMC3 TTLL12 SMC2 EID1 HNRNPA1 NEK6 PRMT1 EYA3 POLE3 ATAD2 TNKS2 RAD21 HLTF GEN1 MCM3AP SGO1 UHRF1 CCNB1 TOP2A CDC73 ESPL1 ING5 NUSAP1 BRWD1 RBL1 CENPF RPA1 JADE1 ERCC6L CENPI CHD1 MIER1 SP100 TDG SLF2 PHF8 PRKDC HUS1 P3H4 FBXO5 NSMCE2 NCAPD3 CUL4B PBRM1 BLM CCNA2 TACC3 NAP1L1 DEK TINF2 MCM5 ESCO2 NSL1 ATM TBL1X PCGF3 NUF2 RAD51 TET1 KDM5A CHMP5 EP400 GTF3…
GO_CENTROMERE_COMPLEX_ASSEMBLY	6.13098e-06	0.00158662	-0.66612	-2.07748	39	RB1 CENPF CENPI OIP5 CENPK KNL1 MIS18BP1 MIS12 RNF4 CENPQ HJURP CENPP CENPN CENPA MIS18A CENPU RBBP4 DLGAP5 HELLS ITGB3BP CENPS CENPH
GO_RESPONSE_TO_BIOTIC_STIMULUS	6.31699e-06	0.00158662	-0.320944	-1.46021	894	GBP7 FGL2 CCT5 CDK19 TTLL12 BCL2L1 POLR3G LRP8 HNRNPUL1 ABCA1 CSF1 PMAIP1 URI1 HTRA1 VAMP7 F2R IVNS1ABP XPR1 NCK1 AP1G1 CXCL10 BCL10 CMPK2 GNG12 TFPI BCL2 TLR4 SERPINE1 CDC73 HERC6 PTGS2 RPS6KA3 PVR MASP1 SNX3 ALPL CAMK2B KLHL6 IFIH1 GBP5 TRIM8 THRSP VCAM1 TRDN SP100 PRKDC MID2 ADAM9 G3BP2 PPP6C DDIT3 CFH UNC13B PTGES PTX3 PSMD7 OTUD5 NLRC3 ERAP1 CHMP5 RTP4 XIAP MX2 PSMD12 KRAS APPL1 CNP DTX3L PU…
GO_SPINDLE_ORGANIZATION	6.04326e-06	0.00158662	-0.471359	-1.8567	163	SMC3 PTPA NEK6 AAAS HAUS8 CEP120 CCNB1 EML1 ESPL1 KIF11 WASHC5 CSNK1D FBXO5 ABRAXAS2 TACC3 SPC25 NUF2 CHMP5 PLK2 DLG1 XIAP HAUS6 STMN1 INCENP BIRC5 TNKS MYBL2 MSTO1 MAPRE1 TPX2 INO80 RNF4 KIF3B NEK2 KNSTRN CEP192 WDR62 DRG1 DYNC1H1 AUNIP CEP97 PARP3 RHOA TUBG1 MAPRE2 POC1A TUBGCP2 GPSM2 RACGAP1 BORA CLTC HAUS1 UVRAG NEK7 KPNB1 CDC20 HAUS3 DLGAP5 SPAG5 ARHGEF10 SBDS MECP2 CHMP2A TTK KIF2A CENPH PR…
GO_DOUBLE_STRAND_BREAK_REPAIR	8.55488e-06	0.00207939	-0.442559	-1.79932	212	MCM2 EYA3 RAD21 GEN1 SPIRE1 RPA1 SLF2 PRKDC HUS1 NSMCE2 MDC1 BLM PALB2 DEK MCM5 ESCO2 ATM RAD51 CHEK1 NSD2 DTX3L BRIP1 SETX RPA2 FANCD2 FOXM1 MCM3 POLA1 NABP1 CDC45 SAMHD1 MCM8 BRCC3 RAD50 RECQL SMARCAD1 BARD1 BRCA1 INO80 RNF169 FEN1 KLHL15 MCM7 AUNIP PARP3 RAD54B RAD51AP1 PARPBP ZFYVE26 TIMELESS GINS4 RIF1 RAD51C FIGNL1 KMT5C UVRAG TRIP13 GINS2 XRCC2 RNF168 DCLRE1B OTUB2 SMC5 APTX TEX15 CDCA5 RE…
GO_IMMUNE_EFFECTOR_PROCESS	8.85313e-06	0.00208464	-0.326478	-1.47903	798	MAGT1 FGL2 CSNK2B BCL2L1 POLR3G RAC1 PMAIP1 TMEM30A HTRA1 VAMP7 NCK1 CTSA CBL WASF2 PTPRB AP1G1 PLAU CXCL10 BCL10 CAP1 ANXA2 RORA BCL2 TLR4 MLEC LTA4H PVR MOSPD2 MASP1 ADAM10 IQGAP1 IFIH1 AP2A2 HMOX1 PRKDC STBD1 PYGB DIAPH1 CFH MVP PTX3 PSMD7 CYB5R3 CD63 NBEAL2 OLR1 LAMP2 RTP4 MYO18A ITGAV DLG1 MX2 CMTM6 PSMD12 CEP290 NSD2 PIK3CB APPL1 DTX3L PUM2 GLA LYN CYFIP1 IFIT3 PA2G4 IFITM3 IFIT1 SBNO2 CPNE…
GO_DNA_CONFORMATION_CHANGE	1.08508e-05	0.00247761	-0.427861	-1.76089	238	UBN1 MCM2 CETN2 SMC2 POLE3 CCNB1 TOP2A NUSAP1 RPA1 ERCC6L CENPI CHD1 PHF8 NCAPD3 CUL4B BLM NAP1L1 MCM5 RAD51 TET1 OIP5 HAT1 BRIP1 CENPK SART3 SETX NCAPG INCENP KNL1 ZNFX1 MCM3 NCAPG2 MCM8 MIS18BP1 BRD2 DNMT1 PARP10 RAD50 RFC3 RECQL SMARCAD1 G3BP1 CENPQ TREX1 HJURP XPA CDK1 MCM7 CENPP CENPN ZRANB3 RAD54B CHAF1A RFC5 SMC4 CHAF1B CENPA NCAPH GINS4 ASF1B SPTY2D1 CHD2 MIS18A WAPL CENPU SETDB2 RBBP4 BA…
GO_CARDIAC_MUSCLE_CELL_DIFFERENTIATION	1.18971e-05	0.00256128	0.488861	1.92921	98	MAP2K4 ACTC1 FHL2 NKX2-5 TCAP RBPJ LRRC10 MYOCD KDM6B AKAP6 PDLIM5 GATA6 TBX3 SORBS2 OBSL1 EFNB2 VEGFA BVES BMP10 MEF2A MYH11 MYH10 ACVR1 SGCB IFT20 FRS2 MYLK3 TGFB1 PPARA BMP4
GO_REGULATION_OF_CHROMOSOME_SEGREGATION	1.17163e-05	0.00256128	-0.535893	-1.94027	92	RB1 NEK6 RAD21 GEN1 CCNB1 ESPL1 CENPF SLF2 FBXO5 NSMCE2 TACC3 ATM MKI67 PUM2 UBE2C CDC6 BUB1 TNKS CSNK2A1 ECT2 FEN1 CDC42 NEK2 KNSTRN DYNC1H1 CDK5RAP2 RACGAP1 CDT1 WAPL BUB1B MAD1L1 CUL3 CDC20 TRIP13 DLGAP5 SPAG5 DYNC1LI1 HECW2 SMC5 TTK
GO_REGULATION_OF_CELL_CYCLE_PROCESS	1.58449e-05	0.00331643	-0.341442	-1.52321	629	CALM3 RB1 CNOT6 TIPIN CETN2 BCL2L1 RRM2 NEK6 PRMT1 UHRF2 PKIA RAD21 SPHK1 GEN1 HAUS8 CBX5 FHL1 BCL2 CEP120 CCNB1 CDC73 ESPL1 NUSAP1 RBL1 CENPF JADE1 KIF11 SLF2 CDC25C CSNK1D PRKDC HUS1 FBXO5 NSMCE2 CUL4B BLM CEP135 FOXN3 TACC3 PKMYT1 PSMD7 PRKAR2B ATM ZFP36L1 DTL RAD51 CHMP5 PLK2 CHEK1 CCND2 PCM1 PSMD12 CEP290 APPL1 MKI67 PHIP UBE2C HAUS6 DONSON HSP90AB1 RPA2 INCENP BTG2 XPO1 FOXM1 DBF4 CEP76 CDC…
GO_CELL_CYCLE_CHECKPOINT	1.76332e-05	0.00356774	-0.43474	-1.7536	198	USP28 RB1 CNOT6 TIPIN BCL2L1 PRMT1 GEN1 CCNB1 TOP2A CENPF WDR76 CDC25C PRKDC HUS1 CHFR MDC1 BLM FOXN3 ATM DTL PLK2 CHEK1 DLG1 BRIP1 WNT9A DONSON RPA2 FANCD2 BTG2 CDC6 NABP1 BUB1 CDC45 TICRR BRCC3 KNTC1 BRCA1 ZWILCH CNOT7 PCNA TREX1 PPP1R10 CDK1 MDM4 E2F1 FEM1B TRIAP1 TAOK1 WAC MDM2 CDK5RAP2 CLSPN TIMELESS ATF2 CDT1 CDC5L BUB1B MAD1L1 CDC20 DDX39B TRIP13
GO_REGULATION_OF_MITOTIC_CELL_CYCLE	1.79926e-05	0.00356774	-0.349548	-1.5447	552	RB1 CNOT6 TIPIN CETN2 DYNLT3 TTLL12 BCL2L1 NEK6 PRMT1 PKIA RAD21 SPHK1 EIF4E GEN1 HAUS8 FHL1 BCL2 CCNB1 TOP2A CDC73 ESPL1 NUSAP1 IQGAP1 RBL1 CENPF JADE1 KIF11 DUSP3 SLF2 CDC25C CSNK1D PRKDC HUS1 FBXO5 CHFR NSMCE2 MDC1 CUL4B BLM CEP135 FOXN3 TACC3 PKMYT1 PSMD7 PRKAR2B ATM ZFP36L1 DTL CHMP5 PLK2 CHEK1 CCND2 DLG1 PCM1 PSMD12 CEP290 APPL1 MKI67 PHIP WNT9A SMAD3 UBE2C HAUS6 DONSON RPA2 INCENP FANCD2 B…
GO_SEQUESTERING_OF_EXTRACELLULAR_LIGAND_FROM_RECEPTOR	1.86991e-05	0.00361277	0.907766	1.96291	8	FBN2 LTBP1 FBN1 NBL1
GO_MUSCLE_CELL_DIFFERENTIATION	2.25008e-05	0.00423859	0.354818	1.6216	288	MAP2K4 YBX1 ACTC1 FHL2 AKT1 NKX2-5 TRIM72 RBM38 SYNE1 POPDC2 TCAP CSRP2 RBPJ LRRC10 PTGFRN ITGA8 CACNA1H EREG PPP3CA MYOCD MYOZ2 ATP2A2 EHD1 KDM6B AKAP6 OBSCN ID2 PDLIM5 GATA6 TBX3 SORBS2 OBSL1 EFNB2 VEGFA LMOD1 IGFBP5 BVES WDR1 BMP10 MEF2A AFG3L2 CTH TPM1 TMOD1 MYH11 HES1 SMO NFATC1 MYH10 ACVR1 SGCB IFT20 EDNRB FRS2 FOXO4 PDCD4 MYH9 HDAC4 ADM SKI MYLK3 TGFB1 EPC1 PPARA CTNNB1 BMP4 CASQ1 CDK9
GO_REGULATION_OF_ORGANELLE_ORGANIZATION	2.34953e-05	0.00431798	-0.306803	-1.40739	1077	ARL6IP1 RB1 VPS13D CNOT6 CCT5 GMFB MCM2 DCP2 BCL2L1 EID1 TAPT1 RAC1 HNRNPA1 NF2 NEK6 TMEM33 PMAIP1 ATAD2 TNKS2 RAD21 CLIP1 SPHK1 SSH2 TGFBR1 RUBCN NCK1 DSTN ARHGEF10L PDE4DIP GEN1 WASF2 ANXA2 VPS13C HK2 BCL2 CEP120 CCNB1 YWHAB SPIRE1 ARL2 TOP2A MTPN ARHGAP17 ESPL1 NUSAP1 IQGAP1 GPM6B RND1 SEC24B CENPF KIF11 TRIM54 WASHC5 MIER1 SLF2 PHF8 CDC25C ARHGDIA ABI2 HIP1R FBXO5 G3BP2 CHCHD10 NSMCE2 MICALL2…
GO_ENERGY_DERIVATION_BY_OXIDATION_OF_ORGANIC_COMPOUNDS	2.48629e-05	0.00446052	0.378159	1.68784	239	NDUFS1 MDH2 AKT1 PRKAG2 SORBS1 SELENOS AKT2 EPM2AIP1 IDH2 IDH3A PPP1CB FLCN IDH3B MT-ND5 NDUFA8 GYS1 OXA1L NDUFA1 PINK1 SDHC MT-ND2 MT-CO1 PDHA1 PPP1R3B NDUFA9 UQCRFS1 SDHAF4 COX6C COX7C HIF1A NDUFA2 NDUFS2 PPP1R3D GAA COX6A2 PRELID1 UQCRQ MTFR1 NDUFAB1 SDHA ISCU INSR ACADVL UQCR11 NDUFB3 GPD2 BLOC1S1 COX15 SDHB ADSL SLC25A12 DLST NDUFS8 NHLRC1 NDUFB11 AGL TAZ NDUFS3 ACO2 PPARGC1A NDUFV1 SUCLG1 M…
GO_AXON_DEVELOPMENT	2.85861e-05	0.00468253	0.324182	1.53925	399	RYK GPC1 HSP90AA1 SLIT2 GRB10 NFIB APOE B4GALT6 DAG1 SEMA6D LINGO1 TOP2B RGMA SLITRK5 MATN2 CDH11 ZSWIM4 RTN4RL1 SEMA5A EPHA4 PALLD ETV1 SEMA6C EFNB3 NTN4 CREB1 TNFRSF21 CHN1 RAPH1 GRB2 SEMA3C RAP1GAP EFNB2 NTN1 VEGFA PTPRZ1 PLCG1 TRIO NRP1 SLC25A46 LRTM1 AFG3L2 FGF13 BSG SMO FZD3 MYH10 SEMA4D PTPRF KLF4 ROBO1 ANK3 EXT1 GAB1 TRAK1 EVL PTN AMIGO1 MAPK7 SPTB OLFM1 FRS2 SIPA1L1 NRTN WNT5A THY1 UST N…
GO_CARDIAC_CHAMBER_DEVELOPMENT	2.68474e-05	0.00468253	0.427862	1.79043	151	FHL2 SLIT2 NKX2-5 LTBP1 HEG1 SOX4 MYBPC3 RBPJ TMEM65 CITED2 EGLN1 TNNI3 MYOCD SFRP2 RYR2 TGFB2 ADAMTS1 PARVA ID2 MYL3 GATA6 TBX3 SEMA3C HIF1A NRP1 NDST1 BMP10 SOX11 TPM1 HES1 SMO MYH10 TGFBR2 ACVR1 ROBO1 FGFRL1 JAG1 CHD7 FRS2 WNT5A UBE4B FKBP1A TGFB1 NPHP3 HECTD1 BMP4
GO_CELL_CYCLE_G2_M_PHASE_TRANSITION	2.81106e-05	0.00468253	-0.409345	-1.69236	248	CALM3 MELK CETN2 CCNB2 ARPP19 PKIA RAD21 HAUS8 FHL1 CCNB1 CENPF AJUBA CDC25C CSNK1D HUS1 FBXO5 BLM CEP135 CCNA2 FOXN3 PKMYT1 PSMD7 PRKAR2B ATM DTL CHEK1 PCM1 PSMD12 CEP290 MASTL HAUS6 DONSON FOXM1 CEP76 CDC6 PSMD8 TICRR PSMD1 BRCC3 MAPRE1 BRCA1 TPX2 NEK2 CDK1 CEP192 DYNC1H1 TAOK1 TUBG1 CDK5RAP2 CLSPN PSME1 FBXL3 RAD51C BORA NDE1 PSMA4 YWHAE HAUS1 HMMR PLK4 PSMD10 CCNH HAUS3 PSMF1 NES ATAD5 MECP2 …
GO_POSITIVE_REGULATION_OF_CELLULAR_COMPONENT_ORGANIZATION	2.80008e-05	0.00468253	-0.307339	-1.40371	966	RB1 VPS13D CNOT6 CCT5 GMFB LIMS1 TAPT1 LRP8 RAC1 ABCA1 HNRNPA1 NF2 NPTN PMAIP1 TMEM30A PTK7 TNKS2 VAMP7 RAD21 CLIP1 SPHK1 TGFBR1 FBXW8 NCK1 DSTN ARHGEF10L CBL WASF2 DEF8 ANXA2 VPS13C HK2 BCL2 CEP120 TLR4 CCNB1 YWHAB SERPINE1 SPIRE1 ARL2 BMPR2 ITGA6 ESPL1 SKIL SNX3 NUSAP1 SLITRK4 CAMK2B IQGAP1 RPA1 ATF1 GBP5 DUSP3 ITGA3 WASHC5 MPP7 AJUBA MIER1 ITSN2 SLF2 ARHGDIA COLGALT1 ADAM9 ABI2 HIP1R G3BP2 CHC…
GO_CELL_CYCLE_DNA_REPLICATION	3.57087e-05	0.00570073	-0.590635	-1.99176	60	TIPIN MCM2 POLE3 RPA1 FBXO5 MCM5 RAD51 GMNN DONSON RPA2 MCM3 DBF4 POLA1 CDC45 RFC3 INO80 POLD3 PCNA FEN1 POLE MCM7 ZMPSTE24 RFC5 CDT1 POLD4 ATAD5 POLD1 RFC4 BRCA2 TERF1 E2F8 ORC3 CHEK2 MCM6 DNA2
GO_STRIATED_MUSCLE_CELL_DIFFERENTIATION	3.63152e-05	0.00570073	0.373232	1.64344	221	MAP2K4 YBX1 ACTC1 FHL2 AKT1 NKX2-5 TRIM72 RBM38 POPDC2 TCAP CSRP2 RBPJ LRRC10 PTGFRN CACNA1H PPP3CA MYOCD MYOZ2 EHD1 KDM6B AKAP6 OBSCN PDLIM5 GATA6 TBX3 SORBS2 OBSL1 EFNB2 VEGFA LMOD1 IGFBP5 BVES WDR1 BMP10 MEF2A AFG3L2 TPM1 TMOD1 MYH11 SMO MYH10 ACVR1 SGCB IFT20
GO_COMMISSURAL_NEURON_AXON_GUIDANCE	5.85876e-05	0.00882915	0.823995	2.00314	12	RYK NFIB DAG1 VEGFA NRP1 SMO FZD3
GO_DNA_REPLICATION_INITIATION	5.79008e-05	0.00882915	-0.661206	-2.03163	36	CCNE2 MCM2 POLE3 MCM5 ORC5 MCM3 CDC6 POLA1 CDC45 TICRR ORC6 POLE MCM7 MCM10 CDT1
GO_ANIMAL_ORGAN_MORPHOGENESIS	6.50578e-05	0.00961197	0.277686	1.36907	749	RYK ACTC1 FBN2 FHL2 SLIT2 NKX2-5 PSME4 HEG1 SOX4 NFIB MYBPC3 TCAP RBPJ DLC1 FZD6 DAG1 MAN2A1 FBN1 ITGA8 IRX3 MFN2 ELN CTHRC1 RDH13 CITED2 BCL2L11 EREG EGLN1 PEX7 TNNI3 MMP16 PIM1 ETV5 ARHGEF19 ASH1L PAM TMED2 NDRG4 SULF2 ADAMTS5 SFRP2 HCCS MEF2D RYR2 TGFB2 CARM1 IFT52 FST ADAMTS1 STIM1 NTN4 PARVA ID2 ABR MYL3 GATA6 MYLK INPPL1 TBX3 NBL1 SMURF1 SP3 OBSL1 SEMA3C PHOSPHO1 EFNB2 HIF1A NTN1 VEGFA GAA …
GO_CELLULAR_RESPIRATION	7.05551e-05	0.00984505	0.385297	1.61422	168	NDUFS1 MDH2 IDH2 IDH3A FLCN IDH3B MT-ND5 NDUFA8 OXA1L NDUFA1 PINK1 SDHC MT-ND2 MT-CO1 PDHA1 NDUFA9 UQCRFS1 SDHAF4 COX6C COX7C HIF1A NDUFA2 NDUFS2 COX6A2 PRELID1 UQCRQ MTFR1 NDUFAB1 SDHA ISCU UQCR11 NDUFB3 GPD2 BLOC1S1 COX15 SDHB ADSL SLC25A12 DLST NDUFS8 NDUFB11 TAZ NDUFS3 ACO2 PPARGC1A NDUFV1 SUCLG1 MT-ND1 COX7A2L NDUFA11 NDUFB4 MT-ND4 CISD1 NDUFS5 NDUFC2 MT-CO3 COX5A COX4I2 SUCLA2
GO_EXTRACELLULAR_REGULATION_OF_SIGNAL_TRANSDUCTION	6.95756e-05	0.00984505	0.874152	1.94034	9	FBN2 LTBP1 FBN1 NBL1
GO_PROTEIN_DNA_COMPLEX_SUBUNIT_ORGANIZATION	6.98013e-05	0.00984505	-0.427553	-1.70786	180	RB1 UBN1 MCM2 CETN2 POLE3 MCM3AP CENPF RPA1 CENPI CUL4B NAP1L1 MCM5 RAD51 GMNN OIP5 HAT1 CENPK SART3 RPA2 ANP32E KNL1 MCM3 CDC45 TCF4 MIS18BP1 BRD2 MIS12 BDP1 INO80 RNF4 CENPQ HJURP XPA MCM7 CENPP CENPN CHAF1A CHAF1B CENPA RAD51C ASF1B SPTY2D1 CDT1 SMARCC1 MIS18A CENPU RBBP4 CCNH BAZ2A HMGB1 ERCC5 DLGAP5 GTF2E1
GO_MICROTUBULE_BASED_PROCESS	7.4928e-05	0.0102524	-0.330947	-1.47745	633	CALM3 IFT172 CETN2 KIFAP3 SMC3 PTPA RAC1 HOOK1 NEK6 VAMP7 CLIP1 AAAS GEN1 HAUS8 MREG SGO1 CEP120 PCLAF CCNB1 SPIRE1 ARL2 EML1 ESPL1 CRYAB NUSAP1 KIF11 TRIM54 DYNLL2 WASHC5 SNAPIN TRDN CSNK1D FBXO5 DYNC1LI2 ABRAXAS2 CEP135 DIAPH1 TACC3 TTLL4 SPC25 AP3S1 NUF2 GAS2L3 CHMP5 PLK2 CHEK1 DLG1 XIAP PHLDB1 PCM1 CCSER2 CNP INPP5J AQP4 LMNA HAUS6 DNAL1 KIF15 BICD2 STMN1 INCENP XPO1 HTT CEP76 BIRC5 TNKS MYBL…
GO_MICROTUBULE_CYTOSKELETON_ORGANIZATION_INVOLVED_IN_MITOSIS	7.61957e-05	0.0102524	-0.469159	-1.80183	131	SMC3 PTPA AAAS CCNB1 EML1 ESPL1 NUSAP1 KIF11 ABRAXAS2 TACC3 SPC25 NUF2 CHMP5 PLK2 XIAP STMN1 HTT BIRC5 TNKS MYBL2 MSTO1 TPX2 KIF3B NEK2 CEP192 WDR62 DRG1 DYNC1H1 CEP97 PARP3 RHOA TUBG1 POC1A CDK5RAP2 GPSM2 GJA1 RACGAP1 CENPA BORA NDE1 CLTC KPNB1 CDC20 DLGAP5 ARHGEF10 SBDS UBXN2B MECP2 CHMP2A TTK KIF2A CENPH PRC1 INTS13
GO_NEGATIVE_REGULATION_OF_MITOTIC_CELL_CYCLE	8.53098e-05	0.0112774	-0.382674	-1.59513	275	RB1 CNOT6 TIPIN BCL2L1 PRMT1 RAD21 GEN1 FHL1 BCL2 CCNB1 TOP2A CDC73 RBL1 CENPF JADE1 CDC25C PRKDC HUS1 FBXO5 CHFR MDC1 BLM FOXN3 PSMD7 ATM ZFP36L1 PLK2 CHEK1 DLG1 PSMD12 WNT9A SMAD3 DONSON RPA2 FANCD2 BTG2 CDC6 NABP1 BUB1 PSMD8 TNKS TICRR PSMD1 CCL2 KNTC1 DDIAS BRCA1 ZWILCH CNOT7 PCNA PTPN3 PPP1R10 CDK1 MDM4 E2F1 TRIAP1 NACC2 TAOK1 MDM2 CDK5RAP2 CLSPN PSME1
GO_MITOTIC_CELL_CYCLE_CHECKPOINT	0.00010356	0.0134539	-0.453595	-1.7654	151	RB1 CNOT6 TIPIN BCL2L1 PRMT1 GEN1 CCNB1 TOP2A CENPF CDC25C PRKDC HUS1 CHFR MDC1 BLM FOXN3 ATM PLK2 DLG1 WNT9A DONSON RPA2 FANCD2 BTG2 CDC6 NABP1 BUB1 TICRR KNTC1 BRCA1 ZWILCH CNOT7 PCNA PPP1R10 CDK1 MDM4 E2F1 TRIAP1 TAOK1 MDM2 CDK5RAP2 CLSPN
GO_CIRCULATORY_SYSTEM_DEVELOPMENT	0.00011224	0.0143344	0.267324	1.35078	871	MAP2K4 ACTC1 FHL2 ANGPT1 AKT1 NCL SLIT2 NKX2-5 LTBP1 THBS4 HEG1 SOX4 COL15A1 THSD7A APOE MYBPC3 POPDC2 MTDH TCAP RBPJ POU6F1 DLC1 DAG1 LRRC10 FBN1 SMOC2 TMEM65 ELN ADAMTS9 CACNA1C CITED2 SLITRK5 EREG EGLN1 TNNI3 MYOCD SENP2 SEMA5A GJC1 ZDHHC16 PTPN14 PIM1 PAM TMED2 NDRG4 GRK2 TJP1 SFRP2 MEF2D RYR2 TGFB2 KDM6B RASA1 GYS1 IFT52 ADAMTS1 STIM1 AKAP6 PARVA CREB1 ID2 MB PDLIM5 KAT2B MYL3 GATA6 EPN1 SVE…
GO_REGULATION_OF_CELL_CYCLE_G2_M_PHASE_TRANSITION	0.000114948	0.0144355	-0.413419	-1.6666	195	CETN2 PKIA RAD21 HAUS8 FHL1 CCNB1 CENPF CDC25C CSNK1D HUS1 FBXO5 BLM CEP135 FOXN3 PSMD7 PRKAR2B ATM DTL CHEK1 PCM1 PSMD12 CEP290 HAUS6 DONSON CEP76 CDC6 PSMD8 TICRR PSMD1 BRCC3 MAPRE1 BRCA1 TPX2 NEK2 CDK1 CEP192 DYNC1H1 TAOK1 TUBG1 CDK5RAP2 CLSPN PSME1 RAD51C NDE1 PSMA4 YWHAE HAUS1 HMMR PLK4 PSMD10 HAUS3 PSMF1 ATAD5 MECP2 PSMD11 PSMB9 PSMA6 TUBA1A PSMA3 BRD4 ALMS1
GO_CHROMOSOME_ORGANIZATION_INVOLVED_IN_MEIOTIC_CELL_CYCLE	0.000124163	0.0153372	-0.61728	-1.94552	40	CCNE2 SMC2 RAD21 SGO1 P3H4 NCAPD3 ATM RAD51 NDC1 BRIP1 INCENP FANCD2 BUB1 RAD50 MLH3 SMC4 NCAPH RAD51C BUB1B TRIP13
GO_DNA_PACKAGING	0.000129085	0.0155478	-0.46156	-1.77271	133	UBN1 MCM2 SMC2 POLE3 CCNB1 TOP2A NUSAP1 CENPI PHF8 NCAPD3 NAP1L1 TET1 OIP5 HAT1 CENPK SART3 NCAPG INCENP KNL1 ZNFX1 NCAPG2 MIS18BP1 BRD2 DNMT1 PARP10 CENPQ HJURP CDK1 CENPP CENPN CHAF1A SMC4 CHAF1B CENPA NCAPH ASF1B SPTY2D1 MIS18A WAPL CENPU SETDB2 RBBP4 BAZ2A HELLS RRP8 ITGB3BP CENPS CENPH
GO_NEGATIVE_REGULATION_OF_AXON_GUIDANCE	0.000129995	0.0155478	0.694805	2.02943	24	RYK SLIT2 SEMA6D SEMA5A SEMA6C SEMA3C NRP1 SEMA4D WNT5A
GO_POSITIVE_REGULATION_OF_ORGANELLE_ORGANIZATION	0.000136627	0.0160857	-0.331733	-1.46005	525	RB1 VPS13D CNOT6 CCT5 GMFB TAPT1 RAC1 HNRNPA1 NF2 PMAIP1 TNKS2 RAD21 CLIP1 SPHK1 TGFBR1 NCK1 DSTN ARHGEF10L WASF2 ANXA2 VPS13C HK2 BCL2 CEP120 CCNB1 YWHAB SPIRE1 ARL2 ESPL1 NUSAP1 WASHC5 MIER1 SLF2 ABI2 HIP1R G3BP2 CHCHD10 NSMCE2 MICALL2 CEP135 RHOC LPAR1 RAB3GAP2 PIP4K2C ATM TET1 KATNBL1 VPS35 DLG1 LRRK2 PHIP SART3 CYFIP1 LMNA SMAD3 YWHAZ UBE2C HTT PHF19 TNKS VASP DNMT1 BAIAP2 RAD50 PRKCE ARPC1A…
GO_METAPHASE_ANAPHASE_TRANSITION_OF_CELL_CYCLE	0.000146758	0.0170126	-0.578259	-1.91986	53	RB1 NEK6 RAD21 GEN1 CCNB1 ESPL1 CENPF FBXO5 NSMCE2 TACC3 ATM UBE2C CDC6 BUB1 CDK5RAP2 CDT1 BUB1B MAD1L1 CUL3 CDC20 TRIP13 DLGAP5 DYNC1LI1 HECW2 TTK
GO_REGULATION_OF_CHROMOSOME_ORGANIZATION	0.000153273	0.0174987	-0.37431	-1.57632	293	RB1 CCT5 MCM2 DCP2 EID1 HNRNPA1 NEK6 ATAD2 TNKS2 RAD21 GEN1 CCNB1 TOP2A ESPL1 CENPF MIER1 SLF2 PHF8 FBXO5 NSMCE2 TACC3 TINF2 ATM TET1 KDM5A CHEK1 LRRK2 MKI67 SART3 LMNA UBE2C CDC6 BUB1 PHF19 TNKS CDC45 PARG DNMT1 PARP10 RAD50 METTL4 NSD3 BRCA1 RNF4 FEN1 GNL3L PPP1R10 NEK2 EED CDK5RAP2 WDR61 ZMPSTE24 ARRB1 NAF1 RIF1 SRC SETD7 MYB SPTY2D1 MAP3K4 ATG5 CDT1 CCT6A WAPL RPS6KA4 BUB1B STN1 NEK7 SETDB2 M…
GO_MUSCLE_SYSTEM_PROCESS	0.000161111	0.0181189	0.320305	1.50008	339	MAP2K4 CACNA2D1 ACTC1 HCN4 SNTB1 NKX2-5 TRIM72 ATP1B1 MYBPC3 TCAP CAMK2D KCNIP2 DAG1 SORBS1 CACNA1G RCSD1 ADRA1B CACNA1C CACNA1H MYOM2 PPP3CA TNNI3 MYOCD GJC1 SMPX MYOZ2 ATP2A2 MAP2K3 SULF2 GRK2 VIM FBXO32 RYR2 KCNJ2 GUCY1A1 AKAP6 TRIM63 MB PDLIM5 PARP1 P2RY1 MYL3 GATA6 MYLK SORBS2 IL15 GAA LMOD1 IGFBP5 BMP10 MEF2A TPCN2 FGF13 TPM1 TPM4 TMOD1 MYH11 AKAP9 CAMK2G RNF207 PPP1R12B KLF4 TPM3 CALM2 TNF…
GO_GENERATION_OF_PRECURSOR_METABOLITES_AND_ENERGY	0.000164724	0.0182529	0.306374	1.45699	420	NDUFS1 MDH2 ACOX1 AKT1 GSR SEH1L PRKAG2 SORBS1 PPIF SELENOS AKT2 EPM2AIP1 TXNRD3 LDHA IDH2 IDH3A PPP1CB COX7A1 FLCN FOXK2 IDH3B MT-ND5 ACSS1 PRKAA1 NDUFA8 NIPSNAP2 ETFBKMT SLC25A4 GYS1 ALDH1B1 OXA1L NDUFA1 PINK1 RANBP2 SDHC MT-ND2 MT-CO1 GLRX PDHA1 PPP1R3B NDUFA9 UQCRFS1 SDHAF4 COX6C COX7C HIF1A NDUFA2 NDUFS2 PPP1R3D GAA COX6A2 ZBTB20 CYB561 PRELID1 UQCRQ GLRX5 ACAT1 MTFR1 PFKL NDUFAB1 SDHA ISCU …
GO_CARDIAC_VENTRICLE_DEVELOPMENT	0.000179258	0.0193151	0.425424	1.72352	116	SLIT2 NKX2-5 LTBP1 HEG1 SOX4 MYBPC3 RBPJ TMEM65 CITED2 EGLN1 TNNI3 MYOCD SFRP2 RYR2 TGFB2 ID2 MYL3 TBX3 SEMA3C HIF1A BMP10 SOX11 TPM1 HES1 TGFBR2 ACVR1 ROBO1 FGFRL1 JAG1 CHD7 FRS2 WNT5A UBE4B FKBP1A TGFB1 HECTD1 BMP4
GO_REGULATION_OF_SISTER_CHROMATID_SEGREGATION	0.000179437	0.0193151	-0.529126	-1.86982	74	RB1 NEK6 RAD21 GEN1 CCNB1 ESPL1 CENPF SLF2 FBXO5 NSMCE2 TACC3 ATM UBE2C CDC6 BUB1 TNKS FEN1 CDK5RAP2 CDT1 WAPL BUB1B MAD1L1 CUL3 CDC20 TRIP13 DLGAP5 DYNC1LI1 HECW2 SMC5 TTK
GO_CELL_CYCLE_G1_S_PHASE_TRANSITION	0.000183813	0.0195075	-0.391128	-1.61052	239	RB1 CNOT6 CCNE2 MCM2 RRM2 CACUL1 PRMT1 POLE3 EIF4E FHL1 BCL2 CCNB1 CDC73 RBL1 RPA1 JADE1 PHF8 CDC25C PRKDC FBXO5 PPP6C CUL4B CCNA2 MCM5 ATM PLK2 CCND2 ORC5 GMNN APPL1 RPA2 BTG2 MCM3 DBF4 CDC6 POLA1 CDC45 MCM8 CCL2 STXBP4 ORC6 IQGAP3 INO80 CNOT7 PCNA CCND3 CDK1 ADAM17 POLE MDM4 E2F1 MCM7 NPAT TRIAP1 NACC2 MDM2 PSME1 MCM10
GO_NEGATIVE_REGULATION_OF_CELL_CYCLE	0.000187671	0.0196403	-0.335004	-1.46758	512	USP28 RB1 CNOT6 TIPIN BCL2L1 RRM2 PRMT1 UHRF2 PRR11 RAD21 TGFBR1 RRAGD GEN1 PRKAB1 CBX5 FHL1 THBS1 BCL2 CCNB1 TOP2A CDC73 PTGS2 ESPL1 SKIL RBL1 CENPF JADE1 UHMK1 WDR76 CDC25C PRKDC HUS1 FBXO5 CHFR DDIT3 MDC1 BLM FOXN3 PSMD7 ATM ZFP36L1 DTL RAD51 PLK2 CHEK1 DLG1 GMNN PSMD12 BRIP1 WNT9A SMAD3 DONSON HSP90AB1 RPA2 FANCD2 BTG2 FOXM1 CDC6 NABP1 BUB1 IPO5 PSMD8 TNKS CDC45 TICRR PSMD1 BRCC3 CCL2 KNTC1 D…
GO_CELLULAR_RESPONSE_TO_SALT	0.000210523	0.0198287	-0.942208	-1.80806	5	HNRNPA1
GO_CELLULAR_RESPONSE_TO_SODIUM_ARSENITE	0.000210523	0.0198287	-0.942208	-1.80806	5	HNRNPA1
GO_DICARBOXYLIC_ACID_BIOSYNTHETIC_PROCESS	0.000209766	0.0198287	0.861052	1.8619	8	GOT2 GOT1 GLS GLUD1 SLC25A12
GO_DNA_INTEGRITY_CHECKPOINT	0.000209869	0.0198287	-0.431904	-1.68185	147	USP28 CNOT6 TIPIN PRMT1 CCNB1 TOP2A WDR76 CDC25C PRKDC HUS1 MDC1 BLM FOXN3 ATM DTL PLK2 CHEK1 BRIP1 DONSON RPA2 FANCD2 BTG2 CDC6 CDC45 TICRR BRCC3 BRCA1 CNOT7 PCNA TREX1 PPP1R10 CDK1 MDM4 E2F1 FEM1B TRIAP1 TAOK1 WAC MDM2 CLSPN TIMELESS ATF2
GO_OXIDATION_REDUCTION_PROCESS	0.000208274	0.0198287	0.268474	1.32045	747	FTH1 MSRB3 NDUFS1 CPOX MDH2 ACOX1 AKT1 HSD17B7 GSR PRKAG2 SORBS1 TMX1 SELENOS AKT2 EPM2AIP1 TXNRD3 RDH13 LDHA IDH2 ALDH5A1 IDH3A EGLN1 PXDN PEX7 PPP1CB COX7A1 FLCN ACADL PAM FOXK2 IDH3B MT-ND5 CPT2 ACSS1 CTBP1 PRKAA1 HCCS NDUFA8 ETFBKMT KDM6B COQ7 GYS1 GMPR ALDH1B1 OXA1L NDUFA1 ECHS1 PINK1 CRAT SDHC MT-ND2 MT-CO1 GLRX ALKBH5 PDHA1 PDPR KDM5C ACADS PPP1R3B NDUFA9 NXN UQCRFS1 GLUD1 SDHAF4 COX6C MIC…
GO_RECOMBINATIONAL_REPAIR	0.000199943	0.0198287	-0.468865	-1.77022	116	MCM2 RAD21 GEN1 RPA1 HUS1 NSMCE2 BLM PALB2 MCM5 ATM RAD51 CHEK1 RPA2 MCM3 NABP1 CDC45 SAMHD1 MCM8 RAD50 RECQL BRCA1 INO80 FEN1 KLHL15 MCM7 AUNIP RAD54B RAD51AP1 PARPBP ZFYVE26 TIMELESS GINS4 RIF1 RAD51C FIGNL1
GO_REGULATION_OF_RESPONSE_TO_DNA_DAMAGE_STIMULUS	0.000201714	0.0198287	-0.414829	-1.66998	194	MCL1 BCL2L1 EYA3 PMAIP1 BCL2 SPIRE1 SKIL GTF2I WDR76 SLF2 PRKDC FBXO5 POLH DEK ATM RAD51 CHEK1 NSD2 DTX3L USP1 IER3 RPA2 FOXM1 BRCC3 PARG NEK4 DDIAS BCLAF1 BRCA1 PCNA RNF169 PPP1R10 CEBPG KLHL15 AUNIP FEM1B TRIAP1 PARP3 NACC2 CD44 MDM2 RAD51AP1 ZMPSTE24 PARPBP DYRK1A TIMELESS RIF1 ANKRD1 FIGNL1 KMT5C PSMD10 HMGB1 DDX39B RNF168 ATAD5
GO_RESPONSE_TO_SODIUM_ARSENITE	0.000210523	0.0198287	-0.942208	-1.80806	5	HNRNPA1
GO_DEFENSE_RESPONSE_TO_OTHER_ORGANISM	0.000236997	0.0218137	-0.324119	-1.44685	631	GBP7 FGL2 TTLL12 BCL2L1 POLR3G LRP8 CSF1 PMAIP1 HTRA1 VAMP7 AP1G1 CXCL10 BCL10 BCL2 TLR4 SERPINE1 PVR MASP1 CAMK2B IFIH1 GBP5 TRIM8 VCAM1 SP100 PRKDC MID2 G3BP2 PPP6C CFH UNC13B PTX3 PSMD7 NLRC3 ERAP1 RTP4 XIAP MX2 PSMD12 KRAS APPL1 DTX3L PUM2 AQP4 LYN IFIT3 IFITM3 IFIT1 CCL7 SYT11 HSP90AB1 TTC4 VNN1 CXCL16 EPHA2 ULBP1 MNDA PSMD8 SAMHD1 LGALS9 PSMD1 LYAR CCL2 MX1 XAF1 STXBP4 EXOC1 TRAF6 EIF2AK2 S…
GO_ESTABLISHMENT_OF_PROTEIN_LOCALIZATION_TO_ENDOPLASMIC_RETICULUM	0.000237389	0.0218137	0.438837	1.75308	106	SRP14 RPL7A RPS6 SRP9 SSR3 RYR2 RPL36 SEC63 RPL28 RPS21 RAB10 SEC61A1 RPL11 RPL34 SRP19 RPL35 RPS15 RPS8 RPL27 RPS2 RPL13 RPS16 RAB3GAP1 RPLP0 RPL10A RPL12 RPL18 RPL18A RPS7 RPS12 RPS20 SEC61G RPS5 RPS18 SEC61B RPL37A RPL29 RPS28 RPL14 RPL27A RPS14 RPL23 RPS19 RPL31 RPL9 RPS27 RPS13 HSPA5 SGTA RPS17 RPL8 SRPRB RPS25 ZFAND2B SRP54 RPS23 TRAM1L1 RPL36A RPS26 RPL37 RPS3 RPLP2 RPS15A RPL17 RPS24 SEC6…
GO_CELL_MORPHOGENESIS_INVOLVED_IN_DIFFERENTIATION	0.000251947	0.022416	0.283303	1.38543	569	RYK GPC1 CRK DNM1L HSP90AA1 FRMD6 SLIT2 GRB10 HEG1 COL15A1 NFIB APOE RBFOX2 B4GALT6 DAG1 SEMA6D ITGA8 KIF1A LINGO1 TOP2B SLITRK5 MATN2 BHLHB9 CDH11 ZSWIM4 PPP3CA NSMF SEMA5A EPHA4 PALLD ETV1 SEMA6C PTPRD EFNB3 NTN4 MET PARVA CREB1 ID2 PDLIM5 CHN1 RAPH1 GRB2 OBSL1 SEMA3C RAP1GAP EFNB2 NTN1 VEGFA PTPRZ1 PLCG1 TRIO BVES NRP1 SLC25A46 WDR1 MEF2A CELSR2 LRTM1 AFG3L2 FGF13 BSG HES1 SMO NEDD4 ANTXR1 FZD…
GO_MAINTENANCE_OF_PROTEIN_LOCATION_IN_EXTRACELLULAR_REGION	0.000246948	0.022416	0.916954	1.89113	6	FBN2 LTBP1 FBN1 NBL1
GO_MITOTIC_SPINDLE_ORGANIZATION	0.000252868	0.022416	-0.474114	-1.76395	108	SMC3 PTPA AAAS CCNB1 EML1 KIF11 ABRAXAS2 TACC3 SPC25 NUF2 CHMP5 PLK2 XIAP STMN1 BIRC5 TNKS MYBL2 MSTO1 TPX2 KIF3B NEK2 CEP192 WDR62 DRG1 DYNC1H1 CEP97 PARP3 RHOA TUBG1 POC1A GPSM2 RACGAP1 BORA CLTC KPNB1 CDC20 DLGAP5 ARHGEF10 SBDS MECP2 CHMP2A TTK KIF2A CENPH PRC1 INTS13
GO_CARDIAC_CELL_DEVELOPMENT	0.000255932	0.0224238	0.474691	1.76104	72	MAP2K4 ACTC1 FHL2 NKX2-5 TCAP LRRC10 AKAP6 PDLIM5 TBX3 SORBS2 OBSL1 VEGFA BVES BMP10 MEF2A MYH11 MYH10 SGCB JAG1 PDCD4 MYLK3 PPARA BMP4 MIR24-1 SLC8A1 SMAD4
GO_MUSCLE_ORGAN_DEVELOPMENT	0.000273567	0.0236934	0.329998	1.51587	301	GPC1 HLF ACTC1 TAGLN NKX2-5 TRIM72 HEG1 MYBPC3 POPDC2 TCAP RBPJ POU6F1 DAG1 ELN CACNA1H MYOM2 EGLN1 PPP3CA TNNI3 MYOCD PIM1 MYOZ2 ETV1 PRKAA1 MEF2D RYR2 TGFB2 COPS2 AKAP6 CREB1 MYL3 GATA6 MYLK ZBTB18 EFNB2 BVES BMP10 MEF2A SOX11 ASB2 BASP1 TPM1 MTM1 SMO COL3A1 TGFBR2 SGCB FGFRL1 HMG20B CHD7 FRS2 FOXO4 TCF21 WNT5A FKTN UBE4B CCNT2 TAZ HDAC4 ADARB1 EPHB1 SKI FKBP1A COL6A3 TGFB1 TWIST1 PPARA EGR3 CT…
GO_CHROMATIN_REMODELING_AT_CENTROMERE	0.000285117	0.0244132	-0.659284	-1.94431	30	CENPI OIP5 CENPK KNL1 MIS18BP1 CENPQ HJURP CENPP CENPN CENPA MIS18A CENPU RBBP4 HELLS ITGB3BP CENPS CENPH CENPW CENPM NASP
GO_REGULATION_OF_DNA_DUPLEX_UNWINDING	0.000304056	0.0257423	-0.936526	-1.79716	5	MCM2 TOP2A
GO_NEURON_DIFFERENTIATION	0.000312352	0.0261508	0.257234	1.30186	985	RYK GPC1 CRK DNM1L HSP90AA1 AKT1 SLIT2 GRB10 NKX2-5 NTM SOX4 NFIB APOE TIMP2 DENND5A MDGA1 RBFOX2 RBPJ NCS1 KCNIP2 B4GALT6 DAG1 CTDSP1 SEMA6D IRX3 KIF1A CTHRC1 LINGO1 RDH13 TOP2B WNK1 RGMA DNMT3A SLITRK5 MATN2 BHLHB9 CDH11 ZSWIM4 PPP3CA RTN4RL1 NSMF SEMA5A EPHA4 PALLD ETV5 ETV1 EHD1 SEMA6C NDRG4 MICALL1 MAPK6 SFRP2 VIM PTPRD SYT17 EFNB3 TGFB2 COPS2 CARM1 CPNE5 NTN4 MET CREB1 ID2 PDLIM5 LRP12 TNFR…
GO_INNATE_IMMUNE_RESPONSE	0.00035067	0.0281095	-0.324938	-1.42804	521	GBP7 TTLL12 POLR3G LRP8 CSF1 VAMP7 AP1G1 BCL10 TLR4 PVR MASP1 CAMK2B IFIH1 GBP5 TRIM8 VCAM1 SP100 PRKDC MID2 G3BP2 PPP6C CFH PTX3 PSMD7 NLRC3 ERAP1 XIAP MX2 PSMD12 KRAS APPL1 DTX3L AQP4 LYN IFIT3 IFITM3 IFIT1 CCL7 HSP90AB1 TTC4 VNN1 CXCL16 ULBP1 MNDA PSMD8 SAMHD1 LGALS9 PSMD1 LYAR CCL2 MX1 XAF1 STXBP4 TRAF6 EIF2AK2 STAT1 ZBP1 OAS3 PTK2 G3BP1 IRF1 IL1RAP CNOT7 GBP4 YES1 GSN IPO7 TREX1 ACOD1 IGHM A…
GO_REGULATION_OF_CHROMOSOME_SEPARATION	0.000345058	0.0281095	-0.558076	-1.866	57	RB1 NEK6 RAD21 GEN1 CCNB1 ESPL1 CENPF FBXO5 NSMCE2 TACC3 ATM UBE2C CDC6 BUB1 CSNK2A1 CDK5RAP2 CDT1 BUB1B MAD1L1 CUL3 CDC20 TRIP13 DLGAP5 DYNC1LI1 HECW2 TTK
GO_RESPONSE_TO_VIRUS	0.000347202	0.0281095	-0.388082	-1.59924	236	FGL2 CCT5 BCL2L1 POLR3G HNRNPUL1 PMAIP1 URI1 HTRA1 IVNS1ABP XPR1 CXCL10 BCL2 IFIH1 RTP4 MX2 DTX3L PUM2 IFIT3 IFITM3 IFIT1 TTC4 STMN1 SAMHD1 LGALS9 MX1 EXOC1 EIF2AK2 STAT1 ZBP1 OAS3 G3BP1 IRF1 CNOT7 TREX1 ACOD1 IL6 ADAR IRF9 ACTA2 ZMPSTE24 DDX60 IFIT2 SRC MOV10 CFL1 LSM14A ISG15 LYST IL10RB IFI44 RSAD2 MLKL TRAF3IP2 CREBZF FAM111A IKBKB ITCH IL23A MMP12 CLU SPON2 ELMOD2 DDX17 NCBP3 PML MAP3K14 IL3…
GO_TELOMERE_ORGANIZATION	0.000348633	0.0281095	-0.438422	-1.68097	135	CCT5 CCNE2 DCP2 HNRNPA1 POLE3 TNKS2 RPA1 SP100 PRKDC HUS1 NSMCE2 BLM TINF2 ATM RAD51 HSP90AB1 RPA2 POLA1 TNKS RAD50 RFC3 POLD3 PCNA FEN1 GNL3L PPP1R10 NEK2 POLE PARP3 RFC5 NAF1 RIF1 SRC RAD51C EXO1 MAP3K4 CCT6A STN1 NEK7 POLD4 GNL3 HMBOX1 DCLRE1B SMC5
GO_MITOCHONDRION_ORGANIZATION	0.000355606	0.0282052	0.289653	1.38798	472	NDUFS1 ABLIM3 DNM1L HSP90AA1 AKT1 TFDP1 MAN2A1 PPIF TOMM40 MFN2 BCL2L11 APOO DMAC2 TIMM29 TIMM21 COX7A1 FLCN MT-ND5 PRKAA1 TMEM126B NDUFA8 NIPSNAP2 ATG9A SLC25A4 TMEM135 OXA1L NDUFA1 PINK1 AGK MT-ND2 PARP1 MTX2 CSNK2A2 MCU YWHAG NDUFA9 BAP1 MAP1LC3A SMURF1 TFRC PHB SDHAF4 TMEM70 ALAS1 HIF1A NDUFA2 NDUFS2 CAMKK2 SLC25A46 LEPROT CHCHD2 PRELID1 MEF2A AFG3L2 FBXW7 MIGA1 MTFR1 MTM1 CLUH DDHD1 MLLT11 N…
GO_NEURON_PROJECTION_GUIDANCE	0.000359634	0.0282275	0.357836	1.55804	208	RYK GPC1 SLIT2 GRB10 NFIB DAG1 SEMA6D MATN2 ZSWIM4 SEMA5A EPHA4 PALLD ETV1 SEMA6C EFNB3 NTN4 CHN1 GRB2 SEMA3C RAP1GAP EFNB2 NTN1 VEGFA PLCG1 TRIO NRP1 LRTM1 BSG SMO FZD3 MYH10 SEMA4D ROBO1 EXT1 GAB1 EVL MAPK7 SPTB FRS2 NRTN WNT5A NOTCH3 SHANK3 EZR LAMB2 EPHB1 GLI3 YTHDF1 ERBB2 MAPK1 KIF3A RPS6KA5 EFNA4
GO_NEURON_PROJECTION_EXTENSION_INVOLVED_IN_NEURON_PROJECTION_GUIDANCE	0.000363964	0.0282728	0.597263	1.90595	32	RYK SLIT2 SEMA6D SEMA5A SEMA6C SEMA3C VEGFA NRP1 SEMA4D WNT5A
GO_DNA_REPLICATION_INDEPENDENT_NUCLEOSOME_ORGANIZATION	0.000391204	0.0290459	-0.617509	-1.89737	36	UBN1 CENPI OIP5 HAT1 CENPK KNL1 MIS18BP1 CENPQ HJURP CENPP CENPN CENPA ASF1B MIS18A CENPU RBBP4 ITGB3BP CENPS CENPH
GO_PROTEIN_PROCESSING_INVOLVED_IN_PROTEIN_TARGETING_TO_MITOCHONDRION	0.000393189	0.0290459	-0.890248	-1.86626	7	PMPCB PMPCA LRRK2
GO_REGULATION_OF_CELL_MATRIX_ADHESION	0.000388123	0.0290459	-0.476474	-1.75347	100	LIMS1 RAC1 CSF1 NF2 CDH13 PLAU THBS1 RIN2 BCL2 SERPINE1 MMP14 IQGAP1 GPM6B DUSP3 EPB41L5 PIK3CB SMAD3 ACER2 EMP2 SEMA3E RRAS PTK2 ILK
GO_SPINDLE_ASSEMBLY	0.000377876	0.0290459	-0.477035	-1.76095	101	SMC3 NEK6 AAAS HAUS8 KIF11 WASHC5 CSNK1D FBXO5 ABRAXAS2 CHMP5 XIAP HAUS6 INCENP BIRC5 TNKS MYBL2 MSTO1 MAPRE1 TPX2 INO80 RNF4 KIF3B NEK2 CEP192 DRG1 DYNC1H1 CEP97 RHOA MAPRE2 TUBGCP2 GPSM2 RACGAP1 HAUS1 NEK7 KPNB1 CDC20 HAUS3 SPAG5 ARHGEF10 CHMP2A KIF2A PRC1 BCCIP MAP9 HAUS5 CENPW KIF23 PLK1
GO_TRABECULA_FORMATION	0.000392152	0.0290459	0.679396	1.96248	22	FBN2 FHL2 NKX2-5 EGLN1 ADAMTS1 BMP10 PPARGC1B MMP2 FKBP1A ADGRG6 HEY1 SFRP1 SRF TEK TGFBR3
GO_CELL_MORPHOGENESIS_INVOLVED_IN_NEURON_DIFFERENTIATION	0.000402114	0.0294168	0.295501	1.41398	456	RYK GPC1 DNM1L HSP90AA1 SLIT2 GRB10 NFIB APOE RBFOX2 B4GALT6 DAG1 SEMA6D KIF1A LINGO1 TOP2B SLITRK5 MATN2 BHLHB9 CDH11 ZSWIM4 PPP3CA NSMF SEMA5A EPHA4 PALLD ETV1 SEMA6C PTPRD EFNB3 NTN4 CREB1 ID2 PDLIM5 CHN1 RAPH1 GRB2 OBSL1 SEMA3C RAP1GAP EFNB2 NTN1 VEGFA PTPRZ1 PLCG1 TRIO NRP1 SLC25A46 MEF2A CELSR2 LRTM1 AFG3L2 FGF13 BSG HES1 SMO NEDD4 FZD3 MYH10 SEMA4D ROBO1 ANK3 EXT1 GAB1 CUL7 TRAK1 EVL PTN A…
GO_CELLULAR_PROTEIN_CONTAINING_COMPLEX_ASSEMBLY	0.000408253	0.0294801	-0.299043	-1.35792	840	RB1 UBN1 GMFB MCM2 CETN2 CSNK2B AGO1 RAC1 NDUFB7 NDUFB10 PICALM SNAP91 VAMP7 COA5 TOMM20 CLIP1 SSH2 NCK1 CELF2 PDE4DIP WASF2 RPL38 DNAJB14 TLR4 EIF4B SPIRE1 ARL2 CDC73 MTPN CRYAB CENPF RPA1 ATF1 CENPI GBP5 WASHC5 DIAPH3 CSNK1D PRKDC ABI2 HIP1R FBXO5 NDUFS4 MICALL2 SRPK3 TAPBP CUL4B ARHGAP18 DIAPH1 UNC13B NAP1L1 MCM5 TGS1 NLRC3 ATM RAD51 NDC1 DLG1 MX2 GMNN OIP5 HAT1 CENPK INPP5J SART3 SETX CYFIP1 …
GO_CELL_MORPHOGENESIS	0.000410804	0.0294801	0.262395	1.30028	791	RYK CDC42SE2 GPC1 RHOQ CRK DNM1L HSP90AA1 FRMD6 STRIP2 SLIT2 GRB10 PDZD8 HEG1 COL15A1 NFIB APOE RBFOX2 DLC1 B4GALT6 DAG1 SEMA6D ITGA8 KIF1A LINGO1 TOP2B SLITRK5 MATN2 BHLHB9 CDH11 LIMD1 ZSWIM4 PPP3CA NSMF CAP2 SEMA5A EPHA4 PALLD ETV1 LIPA ANXA7 SEMA6C PTPRD FITM2 SYT17 EFNB3 TGFB2 RASA1 CPNE5 NTN4 MET PARVA CREB1 ID2 PDLIM5 CHN1 P2RY1 CDH20 RAPH1 NBL1 SMURF1 GRB2 OBSL1 SEMA3C RAP1GAP EFNB2 ZMYM4 …
GO_CHROMOSOME_CONDENSATION	0.00043163	0.0301173	-0.665413	-1.93962	27	SMC2 CCNB1 TOP2A NUSAP1 NCAPD3 NCAPG INCENP NCAPG2 CDK1 SMC4 NCAPH WAPL
GO_DNA_SYNTHESIS_INVOLVED_IN_DNA_REPAIR	0.000431675	0.0301173	-0.573505	-1.86624	48	PCLAF RPA1 POLH DTL RPA2 PRIMPOL POLA1 PARP10 RFC3 UBE2L6 POLD3 PCNA TREX1 ZBTB1 POLE POLK RFC5 ISG15 POLD4 POLD1 RFC4 REV3L REV1 USP43
GO_MYELOID_LEUKOCYTE_ACTIVATION	0.000427003	0.0301173	-0.334341	-1.45981	467	MAGT1 FGL2 CSNK2B RAC1 CSF1 TMEM30A VAMP7 SPHK1 CTSA CBL PTPRB PLAU CAP1 ANXA2 THBS1 RORA TLR4 MLEC LTA4H MOSPD2 ADAM10 IQGAP1 AP2A2 HMOX1 ADAM9 STBD1 PYGB DIAPH1 MVP PTX3 PSMD7 CYB5R3 CD63 NBEAL2 OLR1 ATM LAMP2 MYO18A ITGAV LRRK2 CMTM6 PSMD12 CEP290 GLA LYN CYFIP1 PA2G4 SYT11 SBNO2 CPNE3 HSP90AB1 BCR VNN1 SNAP29 MNDA LGALS9 PSMD1 ADGRE5 RAP1B TMBIM1 PRKCE RAB3D TRAF6 GGH GSN TREX1 IL6 GDI2 ATP8A…
GO_CELLULAR_COMPONENT_MORPHOGENESIS	0.000445087	0.0306164	0.273615	1.34307	620	RYK GPC1 ACTC1 DNM1L HSP90AA1 SLIT2 GRB10 NKX2-5 NFIB APOE TCAP CSRP2 RBFOX2 B4GALT6 DAG1 SEMA6D KIF1A LINGO1 TOP2B SLITRK5 MATN2 BHLHB9 CDH11 ZSWIM4 PPP3CA NSMF SEMA5A EPHA4 MYOZ2 PALLD ETV1 SEMA6C PTPRD SYT17 EFNB3 CPNE5 NTN4 OBSCN CREB1 PDLIM5 CHN1 RAPH1 NBL1 SMURF1 GRB2 OBSL1 SEMA3C RAP1GAP EFNB2 NTN1 VEGFA PTPRZ1 PLCG1 TRIO LMOD1 NRP1 SLC25A46 WDR1 MAP4K4 BMP10 MEF2A CELSR2 LRTM1 AFG3L2 FGF1…
GO_NUCLEOSOME_ASSEMBLY	0.000446955	0.0306164	-0.539757	-1.83425	61	UBN1 MCM2 CENPI NAP1L1 OIP5 HAT1 CENPK SART3 KNL1 MIS18BP1 BRD2 CENPQ HJURP CENPP CENPN CHAF1A CHAF1B CENPA ASF1B SPTY2D1 MIS18A CENPU RBBP4 ITGB3BP CENPS CENPH
GO_MITOTIC_SISTER_CHROMATID_COHESION	0.000452239	0.0306993	-0.676339	-1.87759	23	PDS5A RB1 RAD21 SGO1 SLF2 NSMCE2 TNKS HASPIN
GO_REGULATION_OF_CELL_CYCLE_PHASE_TRANSITION	0.000470712	0.031668	-0.343165	-1.4792	391	RB1 CNOT6 CETN2 NEK6 PRMT1 PKIA RAD21 GEN1 HAUS8 FHL1 BCL2 CCNB1 CDC73 ESPL1 RBL1 CENPF JADE1 CDC25C CSNK1D PRKDC HUS1 FBXO5 NSMCE2 CUL4B BLM CEP135 FOXN3 PSMD7 PRKAR2B ATM ZFP36L1 DTL PLK2 CHEK1 CCND2 PCM1 PSMD12 CEP290 APPL1 UBE2C HAUS6 DONSON RPA2 BTG2 DBF4 CEP76 CDC6 BUB1 PSMD8 CDC45 TICRR PSMD1 BRCC3 CCL2 KNTC1 STXBP4 MAPRE1 BRCA1 TPX2 INO80 CNOT7 PCNA CCND3 NEK2 CDK1 ADAM17 MDM4 CEP192 E2F1…
GO_NEGATIVE_REGULATION_OF_CELL_CYCLE_PHASE_TRANSITION	0.000491502	0.032774	-0.389082	-1.5872	214	RB1 CNOT6 PRMT1 RAD21 GEN1 FHL1 BCL2 CCNB1 CDC73 RBL1 CENPF JADE1 CDC25C PRKDC HUS1 FBXO5 BLM FOXN3 PSMD7 ATM ZFP36L1 DTL PLK2 CHEK1 PSMD12 DONSON RPA2 BTG2 CDC6 BUB1 PSMD8 TICRR PSMD1 BRCC3 CCL2 BRCA1 CNOT7 PCNA CDK1 MDM4 E2F1 TRIAP1 NACC2 TAOK1 MDM2 CDK5RAP2 CLSPN PSME1 PSMA4 CDT1 BUB1B PSMD10 MAD1L1 CDC20 TRIP13 PSMF1 PSMD11 PSMB9 DYNC1LI1 CASP2 PSMA6 WEE1 TTK PSMA3
GO_CARDIAC_VENTRICLE_MORPHOGENESIS	0.000503066	0.0330822	0.482375	1.74495	66	NKX2-5 HEG1 SOX4 MYBPC3 RBPJ TNNI3 SFRP2 RYR2 TGFB2 MYL3 SEMA3C HIF1A BMP10 SOX11 TPM1 TGFBR2 JAG1 CHD7 UBE4B FKBP1A TGFB1
GO_REGULATION_OF_ANIMAL_ORGAN_FORMATION	0.000504904	0.0330822	0.662667	1.94601	25	CITED2 PIM1 HES1 ROBO1 FRS2 WNT5A CTNNB1 BMP4 SPRY1 ROBO2 TBX5 NOTCH1 HAND2 FGF1 WNT11 AR
GO_CARDIAC_SEPTUM_MORPHOGENESIS	0.000510116	0.0331356	0.4879	1.77549	68	SLIT2 NKX2-5 SOX4 RBPJ CITED2 EGLN1 TGFB2 PARVA ID2 GATA6 TBX3 SEMA3C NRP1 SOX11 HES1 SMO TGFBR2 ACVR1 ROBO1 FGFRL1 JAG1 CHD7 WNT5A
GO_NADH_DEHYDROGENASE_COMPLEX_ASSEMBLY	0.000551085	0.0340363	0.491292	1.77177	63	NDUFS1 DMAC2 TIMM21 MT-ND5 TMEM126B NDUFA8 OXA1L NDUFA1 MT-ND2 NDUFA9 NDUFA2 NDUFS2 NDUFAB1 NDUFB3 NDUFS8 NDUFB11 TAZ NDUFS3 NDUFV1 MT-ND1 NDUFA11 NDUFB4 MT-ND4 NDUFS5 NDUFC2 DMAC1 NDUFA10 NDUFV2 NDUFA3
GO_NEURON_DEVELOPMENT	0.000543111	0.0340363	0.260491	1.30766	829	RYK GPC1 CRK DNM1L HSP90AA1 AKT1 SLIT2 GRB10 NTM NFIB APOE DENND5A RBFOX2 NCS1 KCNIP2 B4GALT6 DAG1 SEMA6D KIF1A CTHRC1 LINGO1 RDH13 TOP2B WNK1 RGMA SLITRK5 MATN2 BHLHB9 CDH11 ZSWIM4 PPP3CA RTN4RL1 NSMF SEMA5A EPHA4 PALLD ETV1 EHD1 SEMA6C NDRG4 MICALL1 MAPK6 SFRP2 VIM PTPRD SYT17 EFNB3 TGFB2 CARM1 CPNE5 NTN4 CREB1 ID2 PDLIM5 LRP12 TNFRSF21 CHN1 EFHD1 FOXO6 RAPH1 NBL1 SMURF1 GRB2 OBSL1 SEMA3C RAP1G…
GO_POLYAMINE_TRANSPORT	0.000543603	0.0340363	0.900609	1.85742	6	OAZ1 TAF7 AZIN1 OAZ2 ATP13A2
GO_POSITIVE_REGULATION_OF_CYTOSKELETON_ORGANIZATION	0.000547091	0.0340363	-0.400783	-1.60676	185	GMFB RAC1 NF2 CLIP1 TGFBR1 NCK1 DSTN ARHGEF10L WASF2 CEP120 SPIRE1 ARL2 WASHC5 ABI2 HIP1R RHOC LPAR1 KATNBL1 DLG1 CYFIP1 SMAD3 VASP BAIAP2 PRKCE ARPC1A ARPC4 MAPRE1 GSN SYNPO CDC42 DRG1 DYNC1H1 ARPIN RHOA POC1A ARPC5L CDK5RAP2 GPSM2 CAV3 NAV3 CFL1 CEP295 PLK4 JMY CD47 CX3CL1 SPAG5 NES ARHGEF10 UBXN2B MECP2
GO_REGULATION_OF_NUCLEAR_DIVISION	0.000538907	0.0340363	-0.417639	-1.63927	155	RB1 NEK6 RAD21 SPHK1 GEN1 CCNB1 ESPL1 NUSAP1 CENPF KIF11 SLF2 CDC25C FBXO5 NSMCE2 TACC3 PKMYT1 ATM CHMP5 CHEK1 MKI67 PHIP UBE2C CDC6 BUB1 TNKS KNTC1 CDC42 NEK2 DRG1 CEP97 CDK5RAP2 PRMT5 CD28 CAV2 PDGFB BORA CDT1 ANLN BUB1B KIF20B MAD1L1 CUL3 CDC20 TRIP13 DLGAP5 UBXN2B DYNC1LI1 HECW2 SMC5 CHMP2A TTK
GO_REGULATION_OF_RESPONSE_TO_STRESS	0.000531561	0.0340363	-0.290682	-1.33718	1096	RB1 FGL2 CDK19 MCL1 TTLL12 BCL2L1 HIPK3 POLR3G LRP8 NEK6 TMEM33 PRMT1 EYA3 PMAIP1 HTRA1 VAMP7 F2R SPHK1 NCK1 AAAS AP1G1 PLAU TNR BCL10 HIKESHI NUP35 ANXA2 TFPI THBS1 VPS13C SELENON RORA BCL2 TNIK SESN3 TLR4 SERPINE1 SPIRE1 PTGS2 PVR CRYAB SKIL GTF2I HMGCR TGM2 CAMK2B RBL1 RPA1 GADD45B GBP5 DUSP3 WDR76 AJUBA UBE2J1 SLF2 PRKDC EDA2R FBXO5 CASP12 POLH DDIT3 DERL2 UNC13B OSMR PSMD7 DEK NLRC3 ERAP1 AT…
GO_EMBRYO_DEVELOPMENT	0.000564869	0.034604	0.259886	1.28379	761	YBX1 FBN2 HOPX ANGPT1 AKT1 NKX2-5 RPL7L1 PRKACB RNF2 NSUN2 HSD17B7 HEG1 SOX4 TCAP RBPJ DLC1 FZD6 DAG1 MAN2A1 FBN1 ITGA8 IRX3 MFN2 DNAJB6 CTHRC1 CACNA1C WNK1 CITED2 BCL2L11 DNMT3A RUNDC1 EGLN1 RTF1 ATP11A TEAD1 MMP16 SENP2 STOX2 FLCN TMED2 NDRG4 CPT2 SULF2 SFRP2 FURIN RYR2 TGFB2 COPS2 KDM6B IFT52 ADCY9 ID2 ABR GATA6 EPN1 DHX35 TBX3 NXN SP3 ACVR1B GRB2 SEMA3C MAP3K20 HIF1A NDUFA2 NTN1 VEGFA PLCG1 N…
GO_ANIMAL_ORGAN_FORMATION	0.000634357	0.0385474	0.558136	1.86795	43	RBPJ CITED2 PIM1 GATA6 HES1 TGFBR2 ROBO1 FRS2 WNT5A GLI3 CTNNB1 BMP4 MAPK1 MAP2K1 SPRY1 ROBO2 GLI2 TBX5 NOTCH1 HAND2 FGF1 WNT11 AR AXIN2 SOX17
GO_CENTRAL_NERVOUS_SYSTEM_DEVELOPMENT	0.000655022	0.0394847	0.268379	1.3194	685	RYK VCAN SLC17A7 CRK HSP90AA1 AKT1 SLIT2 SOX4 NFIB TIMP2 MDGA1 RBFOX2 RBPJ POU6F1 DLC1 FZD6 B4GALT6 DAG1 SEMA6D ITGA8 KIF1A TOP2B BCL2L11 SLITRK5 ALDH5A1 CDH11 PPP3CA RTN4RL1 SEMA5A EPHA4 ZDHHC16 PAM NDRG4 SFRP2 VIM IL34 KDM6B B4GALT2 ADGRL2 CREB1 ID2 ABR TNFRSF21 MT-CO1 GNAI3 CSNK2A2 TTLL1 HMGCS1 TBX3 SOX12 ACVR1B GLUD1 TTBK2 SRR HIF1A PTPRZ1 TRIO ARF4 NRP1 SLC25A46 CKB WDR1 SCYL2 NDST1 SOX11 AC…
GO_HEPARAN_SULFATE_PROTEOGLYCAN_METABOLIC_PROCESS	0.000673463	0.0402742	0.617644	1.86286	27	GPC1 EXTL3 PXYLP1 SULF2 NDST1 GLCE HPSE EXT1 EXTL2 HS6ST1 CTNNB1 EXT2 VANGL2 XYLT2
GO_NEGATIVE_REGULATION_OF_METAPHASE_ANAPHASE_TRANSITION_OF_CELL_CYCLE	0.00068339	0.040546	-0.615792	-1.86111	33	RAD21 GEN1 CCNB1 CENPF FBXO5 ATM BUB1 CDK5RAP2 CDT1 BUB1B MAD1L1 CDC20 TRIP13 DYNC1LI1 TTK PLK1 ANAPC15 KLHL22 NDC80 SPDL1 TPR PCID2 IK
GO_CELLULAR_CARBOHYDRATE_BIOSYNTHETIC_PROCESS	0.00069822	0.0411022	0.475508	1.73196	67	AKT1 GOT1 SORBS1 SELENOS AKT2 EPM2AIP1 PPP1CB GYS1 B3GNT9 PPP1R3B PDXP PPP1R3D NDST1 INSR EXT1 NHLRC1 AGL PCK2 GSK3B EXT2 B3GALNT1 PGP
GO_CARBOHYDRATE_BIOSYNTHETIC_PROCESS	0.000709558	0.0414459	0.377718	1.58009	159	GOT2 MDH2 AKT1 GOT1 PDK2 SORBS1 SELENOS AKT2 EPM2AIP1 PPP1CB GYS1 ADCYAP1R1 RANBP2 B3GNT9 KAT2B P2RY1 PPP1R3B PDXP PPP1R3D CLK2 NDST1 INSR GPD2 EXT1 MAEA SLC25A12 NHLRC1 PLEK AGL PPARGC1A PCK2 TGFB1 PPARA PGAM1 DGAT2 GSK3B PTH1R CRY1 EXT2 TPI1 C1QTNF12 B3GALNT1 PGP
GO_REGULATION_OF_AXON_GUIDANCE	0.000736827	0.0427077	0.576116	1.88543	36	RYK SLIT2 SEMA6D ZSWIM4 SEMA5A SEMA6C SEMA3C VEGFA NRP1 SEMA4D WNT5A YTHDF1 SEMA3B SEMA4B SEMA4C CXCL12
GO_NEGATIVE_REGULATION_OF_CHROMOSOME_ORGANIZATION	0.000816076	0.0469399	-0.449597	-1.6913	115	MCM2 DCP2 HNRNPA1 ATAD2 TNKS2 RAD21 GEN1 CCNB1 TOP2A ESPL1 CENPF PHF8 FBXO5 TINF2 ATM TET1 KDM5A BUB1 TNKS DNMT1 RAD50 BRCA1 GNL3L CDK5RAP2 SRC ATG5 CDT1 WAPL BUB1B STN1 MAD1L1 CDC20 TRIP13
GO_REGULATION_OF_MEMBRANE_POTENTIAL	0.000845128	0.0482427	0.325108	1.47133	261	NDUFS1 CACNA2D1 SLC17A7 HCN4 AKT1 GOT1 ATP1B1 POPDC2 CAMK2D KCNIP2 CACNA1G AKT2 CACNA1C CACNA1H PPP3CA GJC1 SLC4A3 ATP2A2 RYR2 KCNJ2 KCNJ11 AKAP6 PINK1 GLRX PARP1 BVES WDR1 PRELID1 FGF13 PPA2 NEDD4 AKAP9 MLLT11 RNF207 MTMR2 HCN1 PIEZO1 ANK3 HEBP2 PTN CTNS KCND2 MFN1 NEDD4L SHANK3 EIF4A3 HCN2 CACNA1D KCNK13 NLGN2 RANGRF GSK3B KCNK2 CACNA1A TREM2 NUP155 TMEM25 SLC8A1 GRIA1 PRDX3 CACNG4 P2RX5 CNR2 G…
GO_LEUKOCYTE_MEDIATED_IMMUNITY	0.000876403	0.0489292	-0.313543	-1.37654	519	MAGT1 FGL2 CSNK2B RAC1 TMEM30A VAMP7 CTSA CBL PTPRB AP1G1 PLAU BCL10 CAP1 ANXA2 TLR4 MLEC LTA4H PVR MOSPD2 ADAM10 IQGAP1 AP2A2 HMOX1 STBD1 PYGB DIAPH1 MVP PTX3 PSMD7 CYB5R3 CD63 NBEAL2 OLR1 LAMP2 ITGAV DLG1 CMTM6 PSMD12 CEP290 NSD2 GLA LYN CYFIP1 PA2G4 CPNE3 HSP90AB1 BCR VNN1 SNAP29 ULBP1 MNDA EMP2 LGALS9 PSMD1 ADGRE5 RAP1B TMBIM1 RAB3D TRAF6 MSH6 STAT6 GGH GSN TREX1 IGHM IL6 ZBTB1 GDI2 ATP8A1 SP…
GO_LIPOPROTEIN_METABOLIC_PROCESS	0.000874309	0.0489292	-0.452489	-1.68381	106	WDR45B PIGU ZDHHC9 PIGS ABCA1 LYPLA1 ZDHHC8 PIGN ZDHHC20 ZDHHC21 MPPE1 RAB3GAP2 OLR1 ATM ZDHHC7 ITGAV ZDHHC12
GO_NEGATIVE_REGULATION_OF_CHROMOSOME_SEGREGATION	0.000876635	0.0489292	-0.584498	-1.82292	39	RAD21 GEN1 CCNB1 ESPL1 CENPF FBXO5 ATM BUB1 TNKS CDK5RAP2 CDT1 WAPL BUB1B MAD1L1 CDC20 TRIP13 DYNC1LI1 TTK PLK1 ANAPC15 KLHL22 NDC80 SPDL1 TPR PCID2
GO_NEURAL_CREST_CELL_MIGRATION	0.000918922	0.0509123	0.546681	1.82961	43	SEMA6D SEMA5A SEMA6C SEMA3C HIF1A NRP1 SMO ACVR1 SEMA4D EDNRB NRTN TWIST1 BMP4 SEMA3B SEMA4B HAND2 SEMA4C FN1 ERBB4 PITX2 LAMA5
GO_NEGATIVE_REGULATION_OF_DNA_REPLICATION	0.000953415	0.0524378	-0.646861	-1.88554	27	PDS5A TIPIN HUS1 FBXO5 BLM GMNN DONSON CDC6 ZRANB3 TIMELESS WAPL S100A11 BRCA2 TERF1 SMARCAL1 LIG3
GO_SYNAPTIC_VESICLE_BUDDING_FROM_PRESYNAPTIC_ENDOCYTIC_ZONE_MEMBRANE	0.00096353	0.0526102	-0.855752	-1.85876	8	PICALM SNAP91 MX2 MX1
GO_AORTA_DEVELOPMENT	0.000982785	0.0532754	0.524833	1.79478	47	LTBP1 SOX4 RBPJ ADAMTS9 TGFB2 MYLK EFNB2 NDST1 HES1 COL3A1 MYH10 ROBO1 JAG1 CHD7 HECTD1 LOXL1 PRICKLE1 ROBO2 HEY1 NOTCH1 ACVRL1 AP2B1 SRF LOX
GO_DEVELOPMENTAL_INDUCTION	0.00107419	0.0559922	0.693168	1.84094	18	ROBO1 HIPK2 FRS2 WNT5A CTNNB1 BMP4 SPRY1 ROBO2 FGF1 WNT11 SOX9 AR
GO_DNA_RECOMBINATION	0.00106295	0.0559922	-0.374241	-1.53479	220	MCM2 RAD21 GEN1 TOP2A RPA1 PRKDC HUS1 NSMCE2 BLM PALB2 MCM5 ATM RAD51 CHEK1 NSD2 BRIP1 TFPT SETX RPA2 FANCD2 MCM3 NABP1 CDC45 SAMHD1 MCM8 RAD50 RECQL SMARCAD1 MSH6 BRCA1 INO80 STAT6 TREX1 FEN1 MLH3 KLHL15 MCM7 AUNIP KPNA1 PARP3 ZRANB3 RAD54B CD28 RAD51AP1 KLHDC3 PARPBP MND1 ZFYVE26 TIMELESS GINS4 RIF1 RAD51C EXO1 FIGNL1 KMT5C HMGB1 TRIP13 GINS2 XRCC2 RNF168 ATAD5
GO_DNA_STRAND_ELONGATION	0.00105293	0.0559922	-0.656716	-1.82311	23	POLE3 MCM3 POLA1 RAD50 RFC3 POLD3 PCNA POLE MCM7 GINS4 GINS2 DCLRE1B RFC4
GO_NEGATIVE_REGULATION_OF_CELL_CYCLE_PROCESS	0.00105616	0.0559922	-0.356607	-1.49556	286	RB1 CNOT6 RRM2 PRMT1 RAD21 GEN1 CBX5 FHL1 BCL2 CCNB1 CDC73 ESPL1 RBL1 CENPF JADE1 CDC25C PRKDC HUS1 FBXO5 BLM FOXN3 PSMD7 ATM ZFP36L1 DTL RAD51 PLK2 CHEK1 PSMD12 DONSON HSP90AB1 RPA2 BTG2 CDC6 BUB1 PSMD8 TNKS TICRR PSMD1 BRCC3 CCL2 PHC3 BRCA1 CNOT7 PCNA PPP1R10 NEK2 CDK1 MDM4 E2F1 EED TRIAP1 NACC2 TAOK1 MDM2 CDK5RAP2 CLSPN PSME1 PSMA4 CDT1 TRIM37 WAPL BUB1B PSMD10 MAD1L1 RBBP4 CDC20 TRIP13 PSMF1 …
GO_POSITIVE_REGULATION_OF_SUPRAMOLECULAR_FIBER_ORGANIZATION	0.00105498	0.0559922	-0.397675	-1.57731	167	RB1 GMFB RAC1 NF2 CLIP1 TGFBR1 NCK1 DSTN ARHGEF10L WASF2 SPIRE1 ARL2 WASHC5 COLGALT1 ABI2 HIP1R RHOC LPAR1 DLG1 CYFIP1 SMAD3 VASP BAIAP2 PRKCE ARPC1A ARPC4 MAPRE1 GSN SYNPO CDC42 DRG1 ARPIN RHOA ARPC5L CDK5RAP2 CAV3 NAV3 CFL1
GO_REGULATION_OF_DNA_HELICASE_ACTIVITY	0.00107959	0.0559922	-0.939177	-1.69742	4	MCM2
GO_SPERMATOGENESIS_EXCHANGE_OF_CHROMOSOMAL_PROTEINS	0.00108492	0.0559922	0.970697	1.62614	3	PSME4 RNF8
GO_DEFENSE_RESPONSE_TO_VIRUS	0.0011041	0.0560113	-0.394577	-1.56886	172	FGL2 BCL2L1 POLR3G PMAIP1 HTRA1 CXCL10 BCL2 IFIH1 RTP4 MX2 DTX3L PUM2 IFIT3 IFITM3 IFIT1 TTC4 SAMHD1 MX1 EXOC1 EIF2AK2 STAT1 ZBP1 OAS3 G3BP1 IRF1 CNOT7 TREX1 ACOD1 IL6 ADAR IRF9 ZMPSTE24 DDX60 IFIT2 MOV10 LSM14A ISG15 LYST IL10RB RSAD2 MLKL TRAF3IP2 FAM111A ITCH IL23A MMP12 SPON2 ELMOD2 DDX17 NCBP3 PML MAP3K14 IL33 TBK1 CD40 TRAF3 PYCARD POLR3C EIF2AK4 PARP9 SERINC5
GO_MUSCLE_CELL_FATE_COMMITMENT	0.00110091	0.0560113	0.821414	1.77619	8	NKX2-5 RBPJ TBX3 ACVR1
GO_REGULATION_OF_OLIGODENDROCYTE_DIFFERENTIATION	0.00110759	0.0560113	0.604402	1.82292	27	DAG1 IL34 ID2 TNFRSF21 PTPRZ1 WDR1 HES1 PTN TNFRSF1B HDAC2 CTNNB1
GO_TRANSLESION_SYNTHESIS	0.00117313	0.0589302	-0.576501	-1.83709	41	PCLAF RPA1 POLH DTL RPA2 PRIMPOL PARP10 RFC3 UBE2L6 POLD3 PCNA ZBTB1 POLK RFC5 ISG15 POLD4 POLD1 RFC4 REV3L REV1 USP43
GO_CHROMOSOME_SEPARATION	0.00119919	0.0598405	-0.488246	-1.74383	79	RB1 NEK6 RAD21 GEN1 CCNB1 TOP2A ESPL1 CENPF FBXO5 NSMCE2 NCAPD3 TACC3 ATM UBE2C CDC6 BUB1 CSNK2A1 SMARCAD1 CDK5RAP2 NCAPH CDT1 BUB1B MAD1L1 CUL3 CDC20 TRIP13 DLGAP5 DYNC1LI1 HECW2 TTK CENPS
GO_CELL_MATRIX_ADHESION	0.00121938	0.0600524	-0.394851	-1.57545	179	LIMS1 RAC1 CSF1 NF2 CDH13 PLAU THBS1 RIN2 BCL2 SERPINE1 ITGA6 MMP14 IQGAP1 GPM6B DUSP3 ITGA3 VCAM1 AJUBA ADAM9 CD63 EPB41L5 ITGAV PIK3CB TRPM7 SMAD3 BCR ACER2 EMP2 SEMA3E RRAS PTK2 ILK PTPRK ITGA1 RHOA CD44 NID2 EMILIN1 SRC
GO_NEGATIVE_REGULATION_OF_NERVOUS_SYSTEM_DEVELOPMENT	0.00121358	0.0600524	0.338898	1.4844	218	RYK SLIT2 PRKACB APOE DENND5A CTDSP1 SEMA6D IRX3 LINGO1 RGMA IDH2 PPP3CA RTN4RL1 SEMA5A EPHA4 SEMA6C VIM EFNB3 CARM1 ID2 TNFRSF21 SEMA3C EFNB2 ADCY6 NTN1 NRP1 SOX11 FGF13 HES1 COL3A1 DDX6 SEMA4D MTMR2 JAG1 PTN EDNRB WNT5A THY1 CTSC NOTCH3 RAPGEF2 PRAG1 BCL11A SKI IFT122 FKBP4 HDAC2 RTN4R GLI3 CTNNB1
GO_PROTEIN_TARGETING_TO_VACUOLE	0.00124658	0.0609935	-0.586767	-1.82042	38	VPS13D GOSR2 NCOA4 VAMP7 VPS37C VPS13C LAMP2 VTI1A SORL1 AP3M1 SCARB2 VTI1B VPS41 SNX16 CLU GCC2 HSPA8 HGS
GO_CELL_ACTIVATION_INVOLVED_IN_IMMUNE_RESPONSE	0.00126454	0.061473	-0.31484	-1.37732	497	MAGT1 FGL2 CSNK2B RAC1 TMEM30A VAMP7 CTSA CBL PTPRB AP1G1 PLAU CAP1 ANXA2 RORA TLR4 MLEC LTA4H MOSPD2 ADAM10 IQGAP1 AP2A2 HMOX1 STBD1 PYGB DIAPH1 MVP PTX3 PSMD7 CYB5R3 CD63 NBEAL2 OLR1 LAMP2 ITGAV CMTM6 PSMD12 CEP290 NSD2 GLA LYN CYFIP1 PA2G4 SBNO2 CPNE3 HSP90AB1 BCR VNN1 SNAP29 MNDA LGALS9 PSMD1 ADGRE5 RAP1B TMBIM1 PRKCE RAB3D MSH6 STAT6 GGH GSN TREX1 IL6 GDI2 ATP8A1 SPTAN1 EEF1A1 CCL3 CYSTM1 MG…
GO_POSITIVE_REGULATION_OF_CARDIOCYTE_DIFFERENTIATION	0.00129612	0.0626041	0.637252	1.87137	25	NKX2-5 RBPJ MYOCD TGFB2 AKAP6 GATA6 SEMA3C EFNB2 TGFB1 BMP4 DHX36 TBX5
GO_REGULATION_OF_DNA_REPLICATION	0.00133748	0.0641908	-0.47018	-1.70576	95	PDS5A TIPIN SMC3 RAC1 ATF1 HUS1 FBXO5 BLM CCNA2 ESCO2 ORC5 GMNN FAF1 DONSON DBF4 CDC6 TICRR METTL4 RFC3 INO80 PCNA CDC42 CDK1 ZRANB3 ZMPSTE24 RFC5 TIMELESS TNFAIP1 CDT1 WAPL STN1 ID3
GO_AORTA_MORPHOGENESIS	0.00136078	0.0646448	0.616839	1.84194	26	SOX4 RBPJ ADAMTS9 TGFB2 MYLK EFNB2 HES1 COL3A1 JAG1 CHD7
GO_MEIOTIC_CHROMOSOME_CONDENSATION	0.00137212	0.0646448	-0.860027	-1.80291	7	SMC2 NCAPD3 INCENP SMC4 NCAPH
GO_OSTEOBLAST_DIFFERENTIATION	0.00137268	0.0646448	0.36148	1.51544	163	VCAN DNAJC13 FBN2 FHL2 AKT1 LRP3 CTHRC1 LIMD1 CBFB SFRP2 MEF2D TOB1 BCAP29 ID2 PHB GPNMB IGFBP5 CCDC47 SOX11 TPM4 SMO FAM20C ACVR1 SEMA4D JAG1 WWTR1 CTNNBIP1 UFL1 HDAC4 CEBPA COL6A1 TNC SKI TWIST1 GLI3 CTNNB1 BMP4 RORB RPS15 PTH1R SH3PXD2B ESRRA SMAD5 TWSG1 GNAS DDX5 PRKACA SMAD1 GLI2 NOTCH1 HAND2 MRC2 DDX21 ITGA11 SFRP1 ALYREF CREB3L1 WNT11 ASF1A LOX SOX9 RIOX1
GO_OUTFLOW_TRACT_MORPHOGENESIS	0.00138187	0.0646733	0.465629	1.70649	69	NKX2-5 RBPJ ELN CITED2 SFRP2 TGFB2 PARVA GATA6 TBX3 SEMA3C HIF1A VEGFA NRP1 SOX11 HES1 NEDD4 TGFBR2 ROBO1 JAG1 WNT5A TWIST1 CTNNB1 BMP4
GO_IN_UTERO_EMBRYONIC_DEVELOPMENT	0.00139139	0.0647167	0.304523	1.40401	310	YBX1 HOPX ANGPT1 AKT1 RPL7L1 NSUN2 HEG1 RBPJ MAN2A1 MFN2 DNAJB6 BCL2L11 RUNDC1 EGLN1 RTF1 ATP11A SENP2 FLCN TMED2 CPT2 FURIN COPS2 ADCY9 GATA6 EPN1 DHX35 TBX3 NXN SP3 ACVR1B GRB2 HIF1A NDUFA2 VEGFA PLCG1 RBBP6 PLCD1 ACTL6A TPM1 HES1 CUL4A UBE2B SMO NCOA1 GNA13 ZMIZ1 MYH10 TGFBR2 ACVR1 EPAS1 APBA3 EGFR TGFB3 CHD7 MYH9 HS6ST1 PLCD3 CEBPA ADM NMT1 HINFP TWIST1 MT-ND4 WDTC1 GLI3 CTNNB1 CCDC24 MAPK1 C…
GO_SPERM_CHROMATIN_CONDENSATION	0.00140019	0.0647264	0.939996	1.72438	4	PSME4 RNF8
GO_HEART_FORMATION	0.00144093	0.0662035	0.629174	1.82936	23	RBPJ PIM1 HES1 ROBO1 WNT5A CTNNB1 BMP4 ROBO2 TBX5 NOTCH1 HAND2 WNT11 AXIN2 SOX17
GO_REGULATION_OF_CARBOHYDRATE_BIOSYNTHETIC_PROCESS	0.00145528	0.0662477	0.446563	1.67502	77	AKT1 PDK2 SORBS1 SELENOS AKT2 EPM2AIP1 PPP1CB ADCYAP1R1 RANBP2 KAT2B P2RY1 PPP1R3B PPP1R3D CLK2 INSR MAEA PLEK PPARGC1A TGFB1 PPARA DGAT2 GSK3B PTH1R CRY1 C1QTNF12 PGP SIK1 PPP1R3G ENPP1 IRS2 EGF USP7 WDR5
GO_REGULATION_OF_CARDIOCYTE_DIFFERENTIATION	0.00145947	0.0662477	0.545041	1.8172	42	NKX2-5 RBPJ MYOCD TGFB2 AKAP6 GATA6 SEMA3C EFNB2 EGFR FRS2 TGFB1 PPARA BMP4 SMAD4 PRICKLE1 DHX36 TBX5 RGS2
GO_NEURON_CELLULAR_HOMEOSTASIS	0.00147009	0.06633	0.656716	1.85218	21	CHMP2B SLC17A7 NCS1 PRKAA1 P2RY1
GO_PEPTIDYL_CYSTEINE_MODIFICATION	0.00150394	0.0674534	-0.579404	-1.79757	38	ZDHHC9 ZDHHC8 ZDHHC20 ZDHHC21 ZDHHC7 ZDHHC12 SNTA1 TMX3 RAB3D ZDHHC3 OXR1 ACE GOLGA7B
GO_OXALOACETATE_METABOLIC_PROCESS	0.00152959	0.0679833	0.878724	1.81228	6	GOT2 MDH2 GOT1
GO_PROTEIN_LOCALIZATION_TO_CHROMOSOME	0.0015338	0.0679833	-0.475848	-1.6926	78	RB1 CCT5 TNKS2 RAD21 RPA1 TPP1 SLF2 TINF2 ESCO2 ATM RPA2 KNL1 TNKS MCM8 MIS12 HASPIN CENPQ GNL3L CDK1 PARP3 CENPA CDT1 CCT6A WAPL
GO_DNA_BIOSYNTHETIC_PROCESS	0.00154341	0.0680094	-0.394687	-1.56495	168	CCT5 DCP2 HNRNPA1 POLE3 TNKS2 SPHK1 PCLAF BMPR2 CENPF RPA1 POLH TINF2 ATM DTL HSP90AB1 RPA2 PRIMPOL POLA1 TNKS PARP10 RAD50 RFC3 UBE2L6 POLD3 PCNA TREX1 ZBTB1 GNL3L NEK2 POLE POLK PARP3 RFC5 GJA1 NAF1 PDGFB SRC FGF2 MAP3K4 ANKRD1 ISG15 HGF CCT6A STN1 NEK7 POLD4 DDX39B
GO_REGULATION_OF_DNA_METABOLIC_PROCESS	0.00156978	0.0683936	-0.337996	-1.42315	291	CCT5 DCP2 HNRNPA1 EYA3 TNKS2 SPIRE1 BMPR2 GTF2I SLF2 PRKDC POLH BLM DEK TINF2 ATM RAD51 CHEK1 NSD2 DTX3L USP1 HSP90AB1 RPA2 FOXM1 TNKS TICRR BRCC3 PARG RAD50 RFC3 SMARCAD1 MSH6 BRCA1 STAT6 PCNA RNF169 IL6 GNL3L PPP1R10 NEK2 CEBPG KLHL15 AUNIP KPNA1 PARP3 ZRANB3 PRMT5 CD28 RAD51AP1 ZMPSTE24 PARPBP RFC5 GJA1 NAF1 TIMELESS PDGFB RIF1 SRC ANXA3 FGF2 MAP3K4 ANKRD1 FIGNL1 HGF KMT5C CDT1 CCT6A MIS18A CI…
GO_REGULATION_OF_GLYCOGEN_METABOLIC_PROCESS	0.00157029	0.0683936	0.56159	1.79211	32	AKT1 SORBS1 SELENOS AKT2 EPM2AIP1 PPP1CB PPP1R3B PPP1R3D INSR RUBCNL GSK3B GCGR
GO_MITOCHONDRIAL_RESPIRATORY_CHAIN_COMPLEX_ASSEMBLY	0.0015866	0.0683952	0.417119	1.64523	96	NDUFS1 DMAC2 TIMM21 MT-ND5 TMEM126B NDUFA8 OXA1L NDUFA1 MT-ND2 NDUFA9 SDHAF4 NDUFA2 NDUFS2 NDUFAB1 NDUFB3 SAMM50 NDUFS8 NDUFB11 TAZ NDUFS3 NDUFV1 TACO1 MT-ND1 NDUFA11 NDUFB4 MT-ND4 NDUFS5 NDUFC2 SMIM20 DMAC1 NDUFA10 NDUFV2 NDUFA3 FASTKD3 COX14
GO_NEGATIVE_REGULATION_OF_NEURON_DIFFERENTIATION	0.00158848	0.0683952	0.359418	1.50372	158	RYK SLIT2 APOE DENND5A CTDSP1 SEMA6D IRX3 LINGO1 RGMA PPP3CA RTN4RL1 SEMA5A EPHA4 SEMA6C VIM EFNB3 CARM1 ID2 SEMA3C EFNB2 ADCY6 NTN1 NRP1 FGF13 HES1 DDX6 SEMA4D JAG1 EDNRB WNT5A THY1 NOTCH3 RAPGEF2 PRAG1 BCL11A FKBP4 HDAC2 RTN4R GLI3
GO_RESPONSE_TO_XENOBIOTIC_STIMULUS	0.00160221	0.0685945	-0.5188	-1.75207	59	RB1 CYB5B RORA CYB5R3 HSP90AB1 EPHX1 GSTM2 GCLC NQO1 CMBL NQO2 PCNA GSTO1 ARNT2 E2F1 MGST1 MCM7 GSTA3 PTGS1
GO_EMBRYONIC_DIGIT_MORPHOGENESIS	0.00162724	0.0688836	0.50792	1.74689	49	FZD6 BCL2L11 SFRP2 IFT52 TBX3 MAP3K20 WNT5A IFT122 TWIST1 HDAC2 GLI3 CTNNB1 BMP4 FREM2 SMAD4 LNPK GLI2 NOTCH1 HAND2 ROR2 FLVCR1 TRAF3IP1 TMEM231 LRP4 MSX1
GO_REGULATION_OF_GLUCAN_BIOSYNTHETIC_PROCESS	0.00161927	0.0688836	0.604792	1.84221	28	AKT1 SORBS1 SELENOS AKT2 EPM2AIP1 PPP1CB PPP1R3B PPP1R3D INSR
GO_POSITIVE_REGULATION_OF_MEMBRANE_POTENTIAL	0.0016518	0.0695326	0.777704	1.85544	11	AKT1 AKT2 GLRX ANK3 CTNS MFN1
GO_CARDIAC_CELL_FATE_COMMITMENT	0.00174594	0.0726832	0.848867	1.79386	7	NKX2-5 RBPJ TBX3 ACVR1
GO_REGULATION_OF_CELLULAR_RESPONSE_TO_MACROPHAGE_COLONY_STIMULATING_FACTOR_STIMULUS	0.00174394	0.0726832	-0.930621	-1.68195	4	CSF1 TLR4
GO_CELL_PART_MORPHOGENESIS	0.00175655	0.0727233	0.271835	1.32326	538	RYK GPC1 DNM1L HSP90AA1 SLIT2 GRB10 NFIB APOE RBFOX2 B4GALT6 DAG1 SEMA6D KIF1A LINGO1 TOP2B SLITRK5 MATN2 BHLHB9 CDH11 ZSWIM4 PPP3CA NSMF SEMA5A EPHA4 PALLD ETV1 SEMA6C PTPRD SYT17 EFNB3 CPNE5 NTN4 CREB1 PDLIM5 CHN1 RAPH1 NBL1 SMURF1 GRB2 OBSL1 SEMA3C RAP1GAP EFNB2 NTN1 VEGFA PTPRZ1 PLCG1 TRIO NRP1 SLC25A46 MAP4K4 MEF2A CELSR2 LRTM1 AFG3L2 FGF13 BSG MTM1 SMO NEDD4 FZD3 MYH10 SEMA4D ARHGEF7 ROBO1 …
GO_NEGATIVE_REGULATION_OF_PROTEIN_EXPORT_FROM_NUCLEUS	0.00177814	0.0732147	-0.898379	-1.72396	5	SP100 RANGAP1 BARD1
GO_DEVELOPMENTAL_CELL_GROWTH	0.00181999	0.0745308	0.346195	1.48546	181	RYK MAP2K4 HSP90AA1 SLIT2 APOE SEMA6D SEMA5A SEMA6C SYT17 CPNE5 AKAP6 PDLIM5 RAPH1 SMURF1 SORBS2 SEMA3C NTN1 VEGFA NRP1 FGF13 TGFBR2 SEMA4D OLFM1 CYFIP2 WNT5A LPAR3 MEX3C NEDD4L LAMB2 BCL11A RTN4R PPARA CTNNB1 VCL AUTS2 PTPRS DDR1 GSK3B NIN DBN1 MIR24-1 ULK1 STK11 SEMA3B
GO_DNA_REPLICATION_CHECKPOINT	0.00194482	0.0792119	-0.740281	-1.86277	15	TIPIN HUS1 CDC6 CDC45 TICRR CLSPN TIMELESS CDT1
GO_MUSCLE_ORGAN_MORPHOGENESIS	0.00195582	0.0792317	0.452324	1.64752	67	ACTC1 NKX2-5 HEG1 MYBPC3 TCAP RBPJ EGLN1 TNNI3 RYR2 TGFB2 MYL3 MYLK BMP10 TPM1 COL3A1 CHD7 WNT5A UBE4B ADARB1 FKBP1A TGFB1
GO_DNA_GEOMETRIC_CHANGE	0.001971	0.0794198	-0.444374	-1.64593	105	MCM2 CETN2 TOP2A RPA1 ERCC6L CHD1 CUL4B BLM MCM5 RAD51 BRIP1 SETX MCM3 MCM8 RAD50 RFC3 RECQL SMARCAD1 G3BP1 TREX1 XPA MCM7 ZRANB3 RAD54B RFC5 GINS4 CHD2 HMGB1 ASCC3 GINS2 CHD9
GO_REGULATION_OF_CELLULAR_RESPONSE_TO_GROWTH_FACTOR_STIMULUS	0.00198212	0.079443	0.323628	1.41628	215	GPC1 FBN2 SDCBP SLIT2 GRB10 GOT1 LTBP1 RBPJ CADM4 FBN1 SMOC2 ITGA8 CITED2 TRIM33 MYOCD FLCN SPRY4 SULF2 SFRP2 TOB1 FST LTBP4 SHISA2 NBL1 SMURF1 HIF1A SOX11 HES1 NEDD4 TGFBR2 FAM20C ROBO1 HIPK2 VASN TGFB3 GLG1 SPRY2 ADGRA2 CYFIP2 WNT5A PCSK6 SKI IL17RD CDKN2B TGFB1 FGF16 SLC2A10 CTNNB1 BMP4
GO_POSITIVE_REGULATION_OF_CELL_CYCLE	0.00199445	0.079514	-0.343055	-1.44801	305	RB1 CNOT6 DYNLT3 PRMT1 CCNK UHRF2 RAD21 SPHK1 EIF4E GEN1 CEP120 CCNB1 CDC73 ESPL1 NUSAP1 PGGT1B DUSP3 SLF2 CDC25C CCNT1 FBXO5 NSMCE2 CUL4B ATM DTL PLK2 CHEK1 CCND2 PHIP UBE2C HSP90AB1 BTG2 DBF4 CDC6 CDC45 ECT2 PRKCE STXBP4 BRCA1 INO80 CNOT7 PCNA FGFR2 KIF3B FEN1 CCND3 CDC42 PPP1R10 CDK1 ADAM17 MDM4 E2F1 DYNC1H1 TRIAP1 RHOA POC1A MDM2 GPSM2 CD28 LRP6 RACGAP1 PDGFB SRC RAD51C USP2 CDT1 CEP295 PLK4 …
GO_APOPTOTIC_PROCESS	0.00201569	0.0795195	-0.267111	-1.24472	1431	ARL6IP1 USP28 TAX1BP1 RB1 CAST MELK MCM2 CDK19 KIFAP3 MCL1 BCL2L1 HIPK3 PTPA LRP8 NF2 NEK6 KRT18 EYA3 PMAIP1 DAP URI1 F2R ZMAT3 IVNS1ABP RAD21 SPHK1 TGFBR1 NCK1 ANKRD13C ANP32A CBL CXCL10 NET1 BCL10 UBE2Z THBS1 MAL HK2 ERBB3 BCL2 TLR4 ITM2C SLC39A10 YWHAB SERPINE1 BMPR2 TOP2A CDC73 PTGS2 ITGA6 RPS6KA3 GHITM ESPL1 CRYAB CHST11 PPP2CB SKIL ADAM10 HMGCR ING5 TGM2 C1D JADE1 GADD45B E2F2 HMOX1 SP100 P…
GO_EMBRYONIC_ORGAN_DEVELOPMENT	0.0020107	0.0795195	0.309371	1.42654	304	FBN2 AKT1 NKX2-5 TCAP RBPJ FZD6 FBN1 ITGA8 DNAJB6 CTHRC1 CITED2 EGLN1 TEAD1 MMP16 SENP2 TMED2 NDRG4 RYR2 TGFB2 IFT52 ID2 ABR EPN1 TBX3 SP3 GRB2 HIF1A NTN1 VEGFA RBBP6 NDST1 PLCD1 SOX11 TEAD2 ALDH1A3 HES1 SMO NCOA1 FZD3 IRX5 TGFBR2 ACVR1 RNF207 EPAS1 EGFR HIPK2 TGFB3 SCRIB CHD7 SPRY2 PRKRA FRS2 TCF21 WNT5A ERCC1 HS6ST1 PLCD3 CEBPA ADM EIF4A3 IFT122 TGFB1 NPHP3 TWIST1 SOBP GLI3 CTNNB1 BMP4 BBS5 MAP…
GO_RESPONSE_TO_ENDOGENOUS_STIMULUS	0.00203703	0.0799427	0.237437	1.21945	1179	CACNA2D1 GPC1 GOT2 RHOQ PTGFR FBN2 HCN4 FHL2 CRK SDCBP AKT1 NCL SLIT2 ADCY5 GRB10 GOT1 TRIM72 PRKACB SMARCA4 LTBP1 PDK2 GAS2L1 APOE TIMP2 RBFOX2 RBPJ RNF14 DAG1 SORBS1 FBN1 SMOC2 SELENOS ITGA8 AKT2 EPM2AIP1 CACNA1H CITED2 RGMA BCL2L11 LDHA DNMT3A PAPPA EREG CCND1 TRIM33 MYOCD CASP6 CBFB NSMF EPHA4 TIMP3 FLCN SPRY4 TIA1 TAF7 PAM LBH EHD1 SULF2 UBE2D1 XRN1 LATS2 MICALL1 ZFP36L2 PRKAA1 SFRP2 VIM FBX…
GO_AMINOGLYCAN_BIOSYNTHETIC_PROCESS	0.00209211	0.0816789	0.409653	1.59333	90	GPC1 VCAN ANGPT1 B4GALT6 PRELP PXYLP1 SDC3 CHPF B4GALT2 B3GNT9 GPC4 DSEL B4GALT4 NDST1 CHSY1 CHSY3 GLCE EXT1 LUM UST HS6ST1 FMOD TGFB1 CSPG5 CEMIP CHST7 ST3GAL3 EXT2 B3GALNT1
GO_ADULT_HEART_DEVELOPMENT	0.00214118	0.0827372	0.73842	1.7951	12	NKX2-5 TCAP MEF2D BMP10 MYH10 CHD7 HAND2 APLNR MYH6
GO_OSSIFICATION	0.00213099	0.0827372	0.309605	1.40653	292	VCAN DNAJC13 FBN2 FHL2 MINPP1 AKT1 RBPJ NPR2 LRP3 CTHRC1 CDH11 LIMD1 PEX7 CBFB MMP16 SFRP2 MEF2D TGFB2 TOB1 BCAP29 ID2 INPPL1 SMURF1 PHB SP3 GPNMB PHOSPHO1 HIF1A IGFBP5 SLC26A2 CCDC47 SOX11 CHSY1 TPM4 SMO FAM20C ACVR1 SEMA4D JAG1 EXT1 EGFR PTN SUN1 PPARGC1B TGFB3 WWTR1 WNT5A CTNNBIP1 UFL1 HDAC4 MMP2 CEBPA COL6A1 TNC SKI TGFB1 TWIST1 FAT4 GLI3 CTNNB1 BMP4 RORB RPS15 MAPK1 S1PR1 PTH1R SH3PXD2B SLC8…
GO_KINETOCHORE_ORGANIZATION	0.00215536	0.0828606	-0.682644	-1.85621	21	SMC2 CENPF NUF2 CENPK MIS12 RNF4 CENPN SMC4 CENPA CDT1 DLGAP5 CENPS CENPH
GO_CELL_ACTIVATION	0.00218768	0.0832542	-0.283034	-1.29212	940	MAGT1 FGL2 CSNK2B GNAQ RAC1 CSF1 TMEM30A VAMP7 F2R SPHK1 TGFBR1 NCK1 CTSA CBL GNA11 PTPRB AP1G1 PLAU CXCL10 CXADR BCL10 CAP1 ANXA2 THBS1 RORA BCL2 TLR4 SLC39A10 MLEC LTA4H MOSPD2 MMP14 ADAM10 IQGAP1 AP2A2 DUSP3 HMOX1 VCAM1 ATP11C PRKDC LRRC32 ADAM9 STBD1 PYGB DIAPH1 MVP PTX3 PSMD7 CYB5R3 CD63 NBEAL2 NLRC3 OLR1 ATM LAMP2 ZFP36L1 PRKG1 MYO18A ITGAV DLG1 LRRK2 CMTM6 PSMD12 CEP290 TIMP1 NSD2 PIK3CB G…
GO_POSITIVE_REGULATION_OF_POTASSIUM_ION_TRANSPORT	0.0021877	0.0832542	0.562396	1.75679	30	ATP1B1 STK39 KCNIP2 WNK1 KCNJ2 AKAP6 WNK2 AKAP9 RNF207 WNK4 AMIGO1
GO_CARDIAC_MUSCLE_CELL_FATE_COMMITMENT	0.00221572	0.0838966	0.905401	1.77314	5	NKX2-5 RBPJ TBX3 ACVR1
GO_GERM_CELL_MIGRATION	0.00226151	0.0847784	-0.894475	-1.71647	5	TGFBR1 CXADR
GO_NUCLEOTIDE_EXCISION_REPAIR_DNA_GAP_FILLING	0.00226096	0.0847784	-0.63817	-1.77163	23	RPA1 RPA2 RFC3 POLD3 PCNA POLE POLK RFC5 POLD4 POLD1 RFC4 LIG4 LIG3 RPS27A
GO_MICROTUBULE_ORGANIZING_CENTER_ORGANIZATION	0.00228934	0.0853969	-0.421255	-1.60869	124	CETN2 GEN1 HAUS8 SGO1 CEP120 PCLAF ARL2 KIF11 CEP135 CHMP5 PLK2 CHEK1 PCM1 HAUS6 XPO1 CEP76 SASS6 CNTROB BRCA1 KIF3B NEK2 CDK1 CEP192 WDR62 CNTLN POC1A CDK5RAP2 BBS4 NDE1 CEP295 TRIM37 USP33 HAUS1 PLK4 UVRAG HAUS3 XRCC2 ARHGEF10 C2CD3 UBXN2B CHMP2A GCC2 CCNF ALMS1
GO_ESTABLISHMENT_OF_PROTEIN_LOCALIZATION_TO_VACUOLE	0.00230775	0.0856596	-0.537815	-1.73794	46	VPS13D GOSR2 NCOA4 VAMP7 VPS37C VPS13C LAMP2 VTI1A SORL1 AP3M1 SCARB2 VTI1B VPS41 SNX16 CLU GCC2 HSPA8 HGS
GO_HEART_PROCESS	0.00234186	0.0864997	0.334499	1.47266	224	CACNA2D1 ACTC1 HCN4 DNM1L KCNG2 NKX2-5 ATP1B1 MYBPC3 POPDC2 TCAP CAMK2D NPR2 KCNIP2 CACNA1G TMEM65 ADRA1B CACNA1C CACNA1H TNNI3 GJC1 SLC4A3 ATP2A2 MAP2K3 GRK2 RYR2 TGFB2 KCNJ2 STIM1 KCNJ11 MYL3 GAA BVES SLC1A1 BMP10 MEF2A FGF13 TPM1 AKAP9 IRX5 RNF207 EPAS1 CALM2 WWTR1 S100A1 KCND2 TAZ HDAC4 NEDD4L ADM MYL1 CHRM2 CACNA1D
GO_DNA_STRAND_ELONGATION_INVOLVED_IN_DNA_REPLICATION	0.00236948	0.0870929	-0.692051	-1.8361	18	POLE3 MCM3 POLA1 RFC3 POLD3 PCNA POLE MCM7 GINS4 GINS2 RFC4 LIG3 DNA2
GO_SMOOTH_MUSCLE_CELL_DIFFERENTIATION	0.0024347	0.0890556	0.500713	1.7123	47	ITGA8 EREG MYOCD GATA6 VEGFA CTH HES1 NFATC1 ACVR1 SGCB EDNRB FOXO4 PDCD4 ADM EPC1 CTNNB1 BMP4 RBPMS2 HEY1 NOTCH1 ANKRD17 SRF SOX9 SIRT1 RAMP2 TMEM204
GO_EMBRYO_DEVELOPMENT_ENDING_IN_BIRTH_OR_EGG_HATCHING	0.00245607	0.0894032	0.274937	1.32819	495	YBX1 HOPX ANGPT1 AKT1 NKX2-5 RPL7L1 PRKACB NSUN2 HSD17B7 HEG1 SOX4 TCAP RBPJ DLC1 FZD6 MAN2A1 MFN2 DNAJB6 CTHRC1 BCL2L11 RUNDC1 EGLN1 RTF1 ATP11A MMP16 SENP2 STOX2 FLCN TMED2 CPT2 SULF2 SFRP2 FURIN TGFB2 COPS2 IFT52 ADCY9 GATA6 EPN1 DHX35 TBX3 NXN SP3 ACVR1B GRB2 SEMA3C HIF1A NDUFA2 VEGFA PLCG1 RBBP6 NDST1 CELF1 PLCD1 SOX11 ACTL6A TEAD2 TPM1 HES1 CUL4A UBE2B SMO NCOA1 GNA13 ZMIZ1 FZD3 IRX5 MYH10 …
GO_REGULATION_OF_CARDIAC_MUSCLE_CELL_ACTION_POTENTIAL_INVOLVED_IN_REGULATION_OF_CONTRACTION	0.00247746	0.0897483	0.802864	1.73607	8	HCN4 CAMK2D ATP2A2 FGF13 AKAP9 RANGRF
GO_CARDIAC_SEPTUM_DEVELOPMENT	0.00250449	0.090277	0.406093	1.6158	100	SLIT2 NKX2-5 LTBP1 HEG1 SOX4 RBPJ CITED2 EGLN1 TGFB2 PARVA ID2 GATA6 TBX3 SEMA3C NRP1 NDST1 SOX11 HES1 SMO MYH10 TGFBR2 ACVR1 ROBO1 FGFRL1 JAG1 CHD7 FRS2 WNT5A NPHP3 HECTD1 BMP4
GO_REGULATION_OF_POLYAMINE_TRANSMEMBRANE_TRANSPORT	0.00251601	0.090277	0.926044	1.69878	4	OAZ1 AZIN1 OAZ2
GO_REGULATION_OF_EXTRINSIC_APOPTOTIC_SIGNALING_PATHWAY	0.00253579	0.0905552	-0.41101	-1.57856	133	MCL1 BCL2L1 EYA3 PMAIP1 TGFBR1 BCL10 THBS1 MAL BCL2 ITM2C SERPINE1 ITGA6 SKIL HMOX1 SP100 ITGAV PHIP FAF1 LMNA TNFRSF12A UNC5B HTT GCLM TMBIM1 GCLC RB1CC1 BRCA1
GO_ARTERY_DEVELOPMENT	0.00256685	0.0912322	0.43733	1.63916	76	LTBP1 SOX4 APOE RBPJ ADAMTS9 MYOCD TGFB2 MYLK EFNB2 VEGFA NRP1 NDST1 HES1 COL3A1 ZMIZ1 MYH10 ROBO1 JAG1 CHD7 NOTCH3 HECTD1 SLC2A10 GLI3 BMP4 LOXL1 GJA5 PRICKLE1 ROBO2 HEY1 NOTCH1 HAND2 ACVRL1
GO_2_OXOGLUTARATE_METABOLIC_PROCESS	0.00259863	0.0919279	0.734769	1.86679	14	GOT2 GOT1 IDH2 GPT2 MRPS36 DLST D2HGDH
GO_CENTRIOLE_ASSEMBLY	0.00263323	0.0927169	-0.597506	-1.81801	34	CETN2 CEP120 CEP135 PLK2 CEP76 SASS6 CNTROB BRCA1 WDR62 CDK5RAP2 CEP295 TRIM37 PLK4 C2CD3 CHMP2A ALMS1
GO_CLATHRIN_DEPENDENT_ENDOCYTOSIS	0.00266712	0.0934732	-0.554425	-1.72913	39	PICALM SNAP91 AP2A2 ITSN2 HIP1R PIK3CB SYT11 CANX INPP5F AAK1 AP2M1 UNC119 CLTB FNBP1L CLTC GPR107 WASL FCHO2
GO_INTRINSIC_APOPTOTIC_SIGNALING_PATHWAY_IN_RESPONSE_TO_DNA_DAMAGE	0.00270256	0.0941708	-0.45336	-1.63908	88	USP28 MCL1 BCL2L1 BCL2 SKIL HMOX1 PRKDC ATM EPHA2 DDIAS MSH6 BRCA1 XPA E2F1 TRIAP1 NACC2 CD44 SHISA5 ATAD5 CRIP1 CASP2 CLU AEN TMEM161A BRCA2 TOPORS PML SNW1 TNFRSF1A BCL2L2 PIK3R1 IKBKE HTRA2 TPT1 PYCARD DYRK2
GO_MUSCLE_CELL_DEVELOPMENT	0.00271202	0.0941708	0.367516	1.53326	146	MAP2K4 ACTC1 FHL2 NKX2-5 TCAP CSRP2 LRRC10 PPP3CA MYOZ2 ATP2A2 AKAP6 OBSCN PDLIM5 TBX3 SORBS2 OBSL1 VEGFA LMOD1 BVES WDR1 BMP10 MEF2A AFG3L2 TPM1 TMOD1 MYH11 HES1 SMO MYH10 SGCB HDAC4 ADM SKI MYLK3 PPARA BMP4 CASQ1
GO_ACTIN_MEDIATED_CELL_CONTRACTION	0.00284379	0.0961232	0.393307	1.5712	106	CACNA2D1 ACTC1 HCN4 FRMD6 MYBPC3 TCAP CAMK2D CACNA1G CACNA1C TNNI3 GJC1 ATP2A2 VIM RYR2 KCNJ2 PARVA MYL3 FGF13 TPM1 TPM4 TMOD1 AKAP9 RNF207 TPM3
GO_CELL_CYCLE_DNA_REPLICATION_INITIATION	0.00283746	0.0961232	-0.923149	-1.66845	4	MCM2 MCM3 POLA1
GO_GLUTAMINE_FAMILY_AMINO_ACID_CATABOLIC_PROCESS	0.00282538	0.0961232	0.654605	1.7871	19	GOT2 GOT1 GLS GLUD1 DDAH2
GO_MITOTIC_G2_M_TRANSITION_CHECKPOINT	0.00284479	0.0961232	-0.614767	-1.80644	28	HUS1 BLM FOXN3 ATM DONSON CDC6 TICRR BRCA1 CDK1 TAOK1 CLSPN
GO_PEPTIDYL_L_CYSTEINE_S_PALMITOYLATION	0.002799	0.0961232	-0.668693	-1.77545	19	ZDHHC9 ZDHHC8 ZDHHC20 ZDHHC21 ZDHHC7 ZDHHC12 ZDHHC3 GOLGA7B
GO_REGULATION_OF_CELL_MORPHOGENESIS	0.0028312	0.0961232	0.284274	1.34951	401	RYK CDC42SE2 RHOQ CRK DNM1L STRIP2 SLIT2 PDZD8 APOE DLC1 DAG1 SEMA6D KIF1A LINGO1 BHLHB9 LIMD1 ZSWIM4 PPP3CA NSMF SEMA5A EPHA4 ANXA7 SEMA6C PTPRD FITM2 SYT17 EFNB3 RASA1 CPNE5 PARVA PDLIM5 CHN1 P2RY1 SMURF1 OBSL1 SEMA3C ZMYM4 NTN1 VEGFA BVES NRP1 WDR1 FGF13 TPM1 NEDD4 GNA13 MYH10 RHOBTB3 SEMA4D ARHGEF7 ROBO1 CUL7 TRAK1 PTN AMIGO1 FAM171A1 OLFM1 EPB41 SIPA1L1 WNT5A THY1 UST MYH9 RHOBTB2 RAPGEF2 LP…
GO_NEGATIVE_REGULATION_OF_CALCIUM_ION_TRANSPORT	0.00296851	0.0995127	-0.551319	-1.73763	40	CALM3 SRI BCL2 PTGS2 PACSIN3 TRDN SLC30A1 GSTM2 GSTO1 GEM DYSF CAV3 YWHAE CALM1 STC1 CD33
GO_REGULATION_OF_NERVOUS_SYSTEM_DEVELOPMENT	0.00297151	0.0995127	0.257291	1.26461	681	RYK CRK DNM1L AKT1 SLIT2 NKX2-5 PRKACB APOE TIMP2 DENND5A MDGA1 NCS1 DAG1 MAN2A1 CTDSP1 SEMA6D LRRC4B IRX3 KIF1A LINGO1 RGMA SLITRK5 IDH2 BHLHB9 ZSWIM4 PPP3CA RTN4RL1 NSMF SEMA5A EPHA4 ETV5 SEMA6C NDRG4 MAPK6 SFRP2 VIM PTPRD SYT17 IL34 EFNB3 CARM1 CPNE5 CREB1 ID2 PDLIM5 TNFRSF21 CHN1 FOXO6 YWHAG NBL1 SMURF1 OBSL1 SEMA3C EFNB2 ADCY6 HIF1A NTN1 VEGFA PTPRZ1 GPC4 NRP1 WDR1 SOX11 CLSTN2 SETD5 LRTM1 F…
GO_MUSCLE_HYPERTROPHY	0.0029894	0.0996688	0.44193	1.64554	75	MAP2K4 TCAP CAMK2D PPP3CA ATP2A2 RYR2 AKAP6 TRIM63 PDLIM5 PARP1 GATA6 SORBS2 IGFBP5 BMP10 MEF2A TNFRSF1B HDAC4 HDAC2 PPARA CDK9 TRPC3 CYBA MIR24-1 ROCK1 SMAD4 EZH2 TTN P2RX4 NOTCH1 HAND2 RGS2
GO_CARDIAC_MUSCLE_CELL_ACTION_POTENTIAL	0.00303583	0.100329	0.449779	1.63273	65	CACNA2D1 HCN4 ATP1B1 CAMK2D KCNIP2 CACNA1G CACNA1C GJC1 SLC4A3 ATP2A2 RYR2 KCNJ2 FGF13 AKAP9 RNF207 ANK3 NEDD4L HCN2 CACNA1D RANGRF NUP155 SLC8A1 GJA5 ATP1A1 FLNA
GO_NEGATIVE_CHEMOTAXIS	0.00302292	0.100329	0.524711	1.74942	42	RYK SLIT2 SEMA6D SEMA5A SEMA6C SEMA3C NTN1 LRTM1 SEMA4D ROBO1 WNT5A
GO_CARDIAC_MUSCLE_TISSUE_MORPHOGENESIS	0.00307567	0.101164	0.462829	1.65131	57	ACTC1 NKX2-5 HEG1 MYBPC3 TCAP RBPJ EGLN1 TNNI3 RYR2 TGFB2 MYL3 BMP10 TPM1 CHD7 WNT5A UBE4B FKBP1A TGFB1
GO_MEMBRANE_DEPOLARIZATION_DURING_CARDIAC_MUSCLE_CELL_ACTION_POTENTIAL	0.00314061	0.101164	0.626319	1.80916	22	CACNA2D1 HCN4 CACNA1G CACNA1C KCNJ2 ANK3 HCN2 CACNA1D RANGRF SLC8A1 GJA5
GO_MEMBRANE_RAFT_ORGANIZATION	0.0031493	0.101164	-0.656423	-1.79493	22	ANXA2 MAL NPC1 DLG1 EMP2 GSN CAV2 CAV3 ABCA7
GO_MODULATION_BY_HOST_OF_SYMBIONT_MOLECULAR_FUNCTION	0.00313419	0.101164	-0.92167	-1.66578	4	ANXA2 PTX3 SUGT1
GO_REGULATION_OF_SYNAPSE_ASSEMBLY	0.00313145	0.101164	0.44202	1.60999	67	MDGA1 LRRC4B SLITRK5 BHLHB9 PTPRD PDLIM5 NTN1 GPC4 CLSTN2 SETD5 LRTM1 ADGRB2 SEMA4D THBS2 AMIGO1 WNT5A EPHB1 NLGN2 PTPRS LRFN3
GO_RESPONSE_TO_IONIZING_RADIATION	0.00315507	0.101164	-0.405833	-1.55868	133	USP28 BCL2L1 EYA3 CBL CXCL10 NET1 BCL2 CRYAB INIP PRKDC HUS1 COP1 BLM ATM RAD51 CCL7 FANCD2 NABP1 TICRR ECT2 BRCC3 BRCA1 INO80 TREX1 RRM1 MDM2 RAD51AP1 ZMPSTE24 NAMPT
GO_SISTER_CHROMATID_COHESION	0.00313419	0.101164	-0.534574	-1.72995	47	PDS5A RB1 SMC3 RAD21 SGO1 ESPL1 SLF2 NSMCE2 ESCO2 BUB1 TNKS HASPIN FEN1 RAD51C WAPL BUB1B CDC20
GO_MITOTIC_DNA_INTEGRITY_CHECKPOINT	0.00318581	0.101717	-0.44086	-1.62634	99	CNOT6 TIPIN PRMT1 CCNB1 TOP2A CDC25C PRKDC HUS1 MDC1 BLM FOXN3 ATM PLK2 DONSON RPA2 FANCD2 BTG2 CDC6 TICRR CNOT7 PCNA PPP1R10 CDK1 MDM4 E2F1 TRIAP1 TAOK1 MDM2 CLSPN ATF2
GO_NEGATIVE_REGULATION_OF_VIRAL_ENTRY_INTO_HOST_CELL	0.00320809	0.101996	-0.766087	-1.78604	11	SNX3 TRIM8 MID2 PTX3 IFITM3 GSN
GO_NEGATIVE_REGULATION_OF_CATALYTIC_ACTIVITY	0.00324047	0.102592	-0.306159	-1.35163	551	ARL6IP1 RB1 CAST GMFB MCM2 PEBP1 HIPK3 PTPA GNAQ NF2 PICALM ARPP19 URI1 PKIA CPEB2 RUBCN NCK1 CDC42SE1 CBL PTPRB PRKAR2A ANXA2 TFPI UBE2Z THBS1 SERPINE1 ARL2 PTGS2 RPS6KA3 CRYAB HMGCR IQGAP1 IBTK GADD45B DUSP3 AJUBA MGAT5 PDK1 FBXO5 EIF4A2 COX11 MVP PKMYT1 GNAI2 PTX3 PRKAR2B KDM5A XIAP LRRK2 TIMP1 DTX3L GLA SORL1 MASTL LYN WNT9A DUSP16 IFIT1 BAG2 PIK3IP1 ANP32E KNL1 BIRC5 IPO5 CSNK2A1 TMBIM1 CD10…
GO_TRABECULA_MORPHOGENESIS	0.00325444	0.102603	0.518768	1.73601	44	FBN2 FHL2 NKX2-5 HEG1 RBPJ EGLN1 TGFB2 ADAMTS1 BMP10 SEMA4D PPARGC1B CHD7 UBE4B MMP2 FKBP1A
GO_DIENCEPHALON_DEVELOPMENT	0.00329162	0.103343	0.553622	1.74722	31	RBPJ SEMA5A CREB1 NRP1 UQCRQ HES1 SMO NCOA1 PTN WNT5A BMP4 RAB3GAP1 GLI2 UBB ETS1
GO_APOPTOTIC_SIGNALING_PATHWAY	0.00331245	0.103381	-0.310806	-1.35793	492	USP28 RB1 MELK MCL1 BCL2L1 KRT18 EYA3 PMAIP1 DAP URI1 IVNS1ABP TGFBR1 NCK1 BCL10 THBS1 MAL ERBB3 BCL2 TLR4 ITM2C YWHAB SERPINE1 PTGS2 ITGA6 SKIL ING5 E2F2 HMOX1 SP100 PDK1 PRKDC EDA2R HIP1R CASP12 CHCHD10 DDIT3 SGPL1 GNAI2 ATM ITGAV LRRK2 APPL1 PHIP BDKRB2 FAF1 TFPT LMNA SMAD3 YWHAZ PDCD6 TNFRSF12A UNC5B HTT PLAGL2 VNN1 EPHA2 CSNK2A1 LGALS9 GCLM CHAC1 TMBIM1 GCLC DDIAS BCLAF1 RB1CC1 FIS1 MSH6 BRC…
GO_INORGANIC_ANION_TRANSMEMBRANE_TRANSPORT	0.003334	0.103381	-0.502445	-1.69436	60	SLC12A7 CLCC1 CLCN5 XPR1 CLIC5 CLCN3 SLC20A2 SLC37A4 PRNP CLCN7 ANO10 ANO3 SLC26A7 TTYH2 SLC12A2 SLC12A4 ANO6 ADAMTS8 PCYOX1 ANO4 CLIC4 CLCN6 CLIC1
GO_MODULATION_BY_SYMBIONT_OF_ENTRY_INTO_HOST	0.00332871	0.103381	-0.628202	-1.8077	26	SNX3 TRIM8 MID2 PTX3 ITGAV IFITM3 LGALS9 GSN FUCA2
GO_CENTRAL_NERVOUS_SYSTEM_NEURON_DIFFERENTIATION	0.0033724	0.103603	0.386835	1.55564	110	RYK CRK HSP90AA1 SLIT2 SOX4 NFIB MDGA1 B4GALT6 CDH11 EPHA4 SFRP2 TTLL1 NRP1 SLC25A46 UQCRQ HES1 SMO SCYL1 ZMIZ1 ROBO1 WNT5A DCLK2 RAPGEF2 ADARB1 SHANK3 EPHB1 GLI3 CTNNB1
GO_GLUTAMATE_CATABOLIC_PROCESS	0.00336717	0.103603	0.89391	1.75063	5	GOT2 GOT1 GLUD1
GO_NEGATIVE_REGULATION_OF_MOLECULAR_FUNCTION	0.00338239	0.103603	-0.286611	-1.29798	800	ARL6IP1 CALM3 TAX1BP1 RB1 CAST GMFB MCM2 PEBP1 HIPK3 PTPA GNAQ NF2 PICALM DAP ARPP19 URI1 PKIA CPEB2 SRI GLIS2 RUBCN NCK1 CDC42SE1 CBL PTPRB PRKAR2A ANXA2 TFPI UBE2Z THBS1 SERPINE1 ARL2 PTGS2 RPS6KA3 CRYAB HMGCR IQGAP1 IBTK GADD45B DUSP3 HMOX1 AJUBA MGAT5 TRDN SP100 TDG PDK1 BHLHE40 FBXO5 G3BP2 EIF4A2 DDIT3 COX11 MVP PKMYT1 GNAI2 PTX3 PRKAR2B NLRC3 EPB41L5 KDM5A XIAP LRRK2 LY6E TIMP1 MED13 DTX3L …
GO_LIPID_DROPLET_ORGANIZATION	0.00347946	0.106145	0.603142	1.75367	23	PTGFRN PNPLA3 FITM2 CDS2 PNPLA2 RAB3GAP1 ZFYVE1 TMEM159 TBC1D20 BSCL2 RAB18 SQLE AUP1 FITM1
GO_ANATOMICAL_STRUCTURE_HOMEOSTASIS	0.00351676	0.10685	-0.335007	-1.42663	328	RB1 CCT5 CCNE2 DCP2 RAC1 HNRNPA1 CSF1 POLE3 TNKS2 F2R TJP2 DEF8 CXADR BCL2 TLR4 PTGS2 TMEM64 RPA1 TPP1 SP100 PRKDC HUS1 CLDN12 ACACA VPS54 NSMCE2 BLM TINF2 ATM LAMP2 RAD51 KRAS HSP90AB1 RPA2 POLA1 TNKS SCX RAD50 RAB3D RFC3 TMEM119 TRAF6 BARD1 POLD3 PCNA IL6 FEN1 GNL3L PPP1R10 NEK2 POLE ADGRF5 CDH3 PARP3 TAOK1 RFC5 MFSD2A BBS4 GJA1 NAF1 RIF1 CUBN SRC CAV3 RAD51C EXO1 MKKS MAP3K4 CCT6A SLC12A2 STN1…
GO_MITOCHONDRIAL_ELECTRON_TRANSPORT_NADH_TO_UBIQUINONE	0.00354713	0.10734	0.492461	1.70992	51	NDUFS1 MT-ND5 NDUFA8 NDUFA1 PINK1 MT-ND2 NDUFA9 NDUFA2 NDUFS2 NDUFAB1 ISCU NDUFB3 NDUFS8 NDUFB11 NDUFS3 NDUFV1 MT-ND1 NDUFA11 NDUFB4 MT-ND4 NDUFS5 NDUFC2 NDUFA10 NDUFV2 NDUFA3 COQ9 MT-ND3 NDUFC1
GO_REGULATION_OF_L_GLUTAMATE_IMPORT_ACROSS_PLASMA_MEMBRANE	0.0035928	0.108287	-0.86014	-1.73014	6	ARL6IP1
GO_NEGATIVE_REGULATION_OF_NEURON_PROJECTION_DEVELOPMENT	0.00372307	0.111766	0.373289	1.52102	121	RYK SLIT2 APOE DENND5A SEMA6D LINGO1 RGMA PPP3CA RTN4RL1 SEMA5A EPHA4 SEMA6C VIM EFNB3 CARM1 SEMA3C EFNB2 ADCY6 NTN1 NRP1 FGF13 SEMA4D WNT5A THY1 RAPGEF2 PRAG1 BCL11A FKBP4 HDAC2 RTN4R
GO_AUTONOMIC_NERVOUS_SYSTEM_DEVELOPMENT	0.00379505	0.112093	0.579152	1.7294	26	SOX4 NRP1 SOX11 HES1 FZD3 EDNRB ADARB1 CTNNB1 NAV2 HAND2 FN1
GO_DEFENSE_RESPONSE	0.00378494	0.112093	-0.279278	-1.27415	962	GBP7 RB1 FGL2 CDK19 TTLL12 BCL2L1 POLR3G LRP8 RAC1 CSF1 PMAIP1 HTRA1 VAMP7 F2R SPHK1 EIF4E AP1G1 CXCL10 BCL10 THBS1 RORA BCL2 TLR4 SERPINE1 PTGS2 PVR MASP1 TGM2 CAMK2B IFIH1 GBP5 TRIM8 HMOX1 VCAM1 SP100 PRKDC MID2 G3BP2 CASP12 PPP6C CFH UNC13B PTGES OSMR PTX3 PSMD7 NLRC3 OLR1 ERAP1 ATM VPS35 RTP4 XIAP LRRK2 MX2 PSMD12 TIMP1 KRAS APPL1 DTX3L PUM2 LSP1 AQP4 BDKRB2 LYN IFIT3 SMAD3 IFITM3 IFIT1 CCL7 …
GO_HOMEOSTATIC_PROCESS	0.00376304	0.112093	-0.265761	-1.23192	1306	SLC12A7 CALM3 RB1 ATP2C1 CCT5 TXNRD1 CCNE2 ATP6V1A MCL1 DCP2 RAC1 CCNB2 ABCA1 HNRNPA1 CSF1 PICALM PRMT1 NPTN PMAIP1 POLE3 NCOA4 TNKS2 F2R XPR1 TJP2 SRI DEF8 SLC25A44 PRKAR2A MCUR1 PRKAB1 CXCL10 CXADR HRC FHL1 BCL10 ADIPOR2 TRA2B HK2 SELENON IREB2 RORA BCL2 SESN3 TLR4 SLC39A10 TMEM38A PTGS2 SOAT1 CLCN3 TMEM64 SKIL GTF2I HMGCR TGM2 IBTK RPA1 TPP1 HMOX1 SNAPIN TRDN SP100 PDK1 PRKDC HUS1 CLDN12 ACACA…
GO_HOMOLOGOUS_CHROMOSOME_SEGREGATION	0.00377521	0.112093	-0.590251	-1.73926	29	CCNE2 RAD21 SGO1 ESPL1 P3H4 ATM NDC1 BRIP1 FANCD2 MLH3 TRIP13 TEX15 SYCP2 TERF1 PLK1 SYCE2 TEX11
GO_REGULATION_OF_INTRACELLULAR_SIGNAL_TRANSDUCTION	0.00382323	0.112093	-0.263722	-1.22626	1384	CALM3 ATP2C1 PSD3 PEBP1 CSNK2B LIMS1 MCL1 WWC2 BCL2L1 AGO1 HIPK3 RAC1 ABCA1 CSF1 NF2 NEK6 CDH13 PRMT1 NPTN PMAIP1 URI1 F2R IVNS1ABP SPHK1 SRI GPR137C TGFBR1 NCK1 RRAGD CDC42SE1 CBL PHLPP2 PRKAR2A PRKAB1 OSBPL8 HRC NET1 BCL10 THBS1 SELENON ERBB3 RORA BCL2 TNIK SESN3 TLR4 TMEM127 PTGS2 ARHGAP17 PPP2CB SKIL HMGCR ING5 TGM2 IQGAP1 FAM13A RPA1 GADD45B DUSP3 ITGA3 TRIM8 HMOX1 MAP3K1 AJUBA MIER1 TRDN AR…
GO_REGULATION_OF_SYNAPSE_STRUCTURE_OR_ACTIVITY	0.00381786	0.112093	0.336137	1.41557	171	CHMP2B SLC17A7 DNM1L APOE MDGA1 DAG1 LRRC4B KIF1A SLITRK5 BHLHB9 EGLN1 EPHA4 ETV5 PTPRD PDLIM5 NTN1 GPC4 ARF4 CLSTN2 SETD5 LRTM1 NEDD4 ADGRB2 SEMA4D ITSN1 PTN THBS2 AMIGO1 SIPA1L1 WNT5A SHANK3 EPHB1 NLGN2 GRIPAP1 SYBU PTPRS LRFN3
GO_REGULATION_OF_RETINAL_GANGLION_CELL_AXON_GUIDANCE	0.00385823	0.112681	0.91497	1.67847	4	SLIT2 VEGFA NRP1
GO_MEIOTIC_CELL_CYCLE_PROCESS	0.0038803	0.112801	-0.417745	-1.58886	120	CCNE2 SMC2 RAD21 SGO1 SPIRE1 TOP2A ESPL1 WASHC5 CDC25C HUS1 P3H4 FBXO5 NCAPD3 ATM NUF2 RAD51 NDC1 BRIP1 MASTL INCENP FANCD2 BUB1 RAD50 MSH6 TDRKH MLH3 TUBG1 RAD54B KLHDC3 SMC4 MND1 NCAPH RAD51C FIGNL1 WAPL BUB1B CDC20 TRIP13
GO_RESPONSE_TO_UV_A	0.00389228	0.112801	0.890951	1.74484	5	AKT1 CCND1 EGFR
GO_MEMBRANE_DEPOLARIZATION_DURING_ACTION_POTENTIAL	0.00395614	0.113957	0.555488	1.71241	29	CACNA2D1 HCN4 CACNA1G CACNA1C CACNA1H KCNJ2 ANK3 HCN2 CACNA1D RANGRF SLC8A1 GJA5
GO_MEMBRANE_DEPOLARIZATION_DURING_AV_NODE_CELL_ACTION_POTENTIAL	0.00396241	0.113957	0.890475	1.74391	5	CACNA1G CACNA1C CACNB2
GO_PROTEIN_RETENTION_IN_GOLGI_APPARATUS	0.0039902	0.11432	-0.881673	-1.6919	5	VPS13D VPS13C SORL1
GO_REGULATION_OF_HYDROLASE_ACTIVITY	0.00414572	0.118326	-0.277815	-1.26788	935	ARL6IP1 CALM3 CAST MCM2 PEBP1 LIMS1 PTPA GNAQ PICALM PMAIP1 DAP ARPP19 URI1 F2R CPEB2 RP2 ARHGEF10L CDC42SE1 RAPGEF6 NET1 BCL10 TBC1D8B ANXA2 TFPI UBE2Z THBS1 UHRF1 RIN2 SLC39A10 ASPH RGS12 SERPINE1 ARL2 PTGS2 ITGA6 RPS6KA3 ARHGAP17 CRYAB TMEM64 IQGAP1 FAM13A SNX13 PPP6R3 DYNLL2 DNAJC9 AJUBA MGAT5 TDG ARHGDIA HIP1R AGFG1 TRAPPC6B ALDH1A1 ARHGAP18 RHOC PKMYT1 GNAI2 PTX3 TOR1AIP2 LPAR1 ARHGAP1 RAB3…
GO_HEART_TRABECULA_MORPHOGENESIS	0.00423208	0.119899	0.54599	1.72314	31	FHL2 NKX2-5 HEG1 RBPJ EGLN1 TGFB2 ADAMTS1 BMP10 CHD7 UBE4B FKBP1A S1PR1 ADGRG6 HEY1 NOTCH1 SRF SOS1 TEK
GO_PURINE_CONTAINING_COMPOUND_BIOSYNTHETIC_PROCESS	0.00424856	0.119899	0.358954	1.49414	145	NT5E ADCY5 PDK2 PRKAG2 NPR2 PANK1 ELOVL6 FLCN ACSS1 ADCY7 GMPR GUCY1A1 PINK1 ADCY9 PARP1 PDHA1 PDPR ACSL1 ADCY6 SLC26A2 ACAT1 PAPSS2 IMPDH1 ADSL PDK3 SLC25A12 ACACB TAZ PPARGC1A PDHX PANK4 TGFB1
GO_RESPONSE_TO_BACTERIUM	0.00423683	0.119899	-0.320767	-1.36692	350	GBP7 CDK19 ABCA1 F2R CXCL10 BCL10 CMPK2 GNG12 TFPI TLR4 SERPINE1 CDC73 HERC6 PTGS2 RPS6KA3 SNX3 ALPL KLHL6 GBP5 THRSP TRDN ADAM9 UNC13B PTGES OTUD5 ERAP1 CHMP5 CNP LYN SYT11 SBNO2 BCR EPHA2 LGALS9 CCL2 BAIAP2 PRKCE TRAF6 TSPO GPC3 GBP4 FGFR2 ACOD1 IGHM AXL IL6 ADAM17 CCL3 CEP192 MGST1 GBP2 RHOA FUCA2 IRF8 CXCL5 PLAC8 PRDX2 GJA1 NR1D1 CUBN SRC ANXA3 ZFP36 ANKRD1 ISG15 CAPN2 LYST IFI44 MACROD2 PDE4…
GO_REGULATION_OF_HEART_MORPHOGENESIS	0.0043035	0.120996	0.543735	1.7584	35	RBPJ PIM1 TGFB2 SEMA3C BMP10 HES1 SMO TGFBR2 ACVR1 RNF207 ROBO1 JAG1 WNT5A TWIST1 CTNNB1 BMP4 SMAD4 ROBO2 TBX5 NOTCH1 HAND2
GO_NEGATIVE_REGULATION_OF_CELL_DEVELOPMENT	0.00434144	0.121609	0.326002	1.43734	226	RYK SLIT2 APOE DENND5A NPR2 FBN1 CTDSP1 SEMA6D IRX3 LINGO1 RGMA IDH2 PPP3CA RTN4RL1 SEMA5A EPHA4 SEMA6C VIM EFNB3 CARM1 ID2 SEMA3C EFNB2 ADCY6 NTN1 VEGFA NRP1 SOX11 FBXW7 FGF13 HES1 COL3A1 DDX6 SEMA4D JAG1 PTN EDNRB WNT5A THY1 NOTCH3 RAPGEF2 PRAG1 BCL11A SKI FKBP4 HDAC2 RTN4R GLI3 PPARA CTNNB1
GO_FATTY_ACID_BETA_OXIDATION	0.00446493	0.124605	0.445338	1.61	64	ACOX1 AKT1 AKT2 PEX7 ACADL CPT2 ETFBKMT ECHS1 CRAT ACADS ACAT1 ACADVL ACACB AUH ACOX3 TWIST1 SCP2 PPARA
GO_ACTIN_FILAMENT_BASED_MOVEMENT	0.00455023	0.125203	0.362127	1.49339	132	CACNA2D1 ACTC1 HCN4 FRMD6 MYBPC3 TCAP CAMK2D CACNA1G CACNA1C WIPF3 TNNI3 GJC1 ATP2A2 VIM RYR2 KCNJ2 PARVA MYL3 FGF13 TPM1 TPM4 TMOD1 AKAP9 MYH10 RNF207 TPM3 WIPF1 MYH9 NEDD4L MYO19 MYL1 CACNA1D MYO5B RANGRF SUN2
GO_NATURAL_KILLER_CELL_ACTIVATION_INVOLVED_IN_IMMUNE_RESPONSE	0.00456946	0.125203	-0.852213	-1.71419	6	VAMP7 AP1G1
GO_NATURAL_KILLER_CELL_DEGRANULATION	0.00456946	0.125203	-0.852213	-1.71419	6	VAMP7 AP1G1
GO_PROTEIN_CONTAINING_COMPLEX_SUBUNIT_ORGANIZATION	0.00453259	0.125203	-0.261676	-1.22061	1524	RB1 UBN1 GMFB MRPS33 MCM2 CETN2 CSNK2B KIFAP3 AGO1 RRM2 RAC1 ABCA1 NDUFB7 NDUFB10 GOSR2 PICALM PRMT1 SNAP91 AMER1 POLE3 VAMP7 COA5 TOMM20 CLIP1 SSH2 ZDHHC8 RUBCN NCK1 CELF2 DSTN PDE4DIP WASF2 RPL38 DNAJB14 NUP35 MCM3AP TLR4 CCNB1 ASPH EIF4B SPIRE1 ARL2 CDC73 KLHL12 MTPN SOAT1 CRYAB TSPAN4 ADAM10 RNF213 SEC24B CENPF RPA1 PPP6R3 ATF1 CENPI GBP5 TRIM54 WASHC5 SNAPIN MPP7 AJUBA SLF2 DIAPH3 CSNK1D PRK…
GO_REGULATION_OF_CELL_SUBSTRATE_ADHESION	0.0045516	0.125203	-0.377497	-1.49679	168	LIMS1 RAC1 CSF1 NF2 CDH13 PLAU THBS1 RIN2 BCL2 SERPINE1 ARL2 ITGA6 MMP14 IQGAP1 GPM6B DUSP3 ITGA3 EPB41L5 PIK3CB SMAD3 HSD17B12 EGFLAM ACER2 ACTN4 EMP2 PRKCE SEMA3E RRAS PTK2 ILK CDC42
GO_VENTRICULAR_SEPTUM_MORPHOGENESIS	0.00462212	0.126187	0.501208	1.67743	43	SLIT2 NKX2-5 SOX4 RBPJ CITED2 EGLN1 TGFB2 ID2 TBX3 SOX11 HES1 TGFBR2 ACVR1 ROBO1 FGFRL1 WNT5A BMP4 SMAD4 GJA5 VANGL2 ROBO2 HEY1 NOTCH1
GO_AMINOGLYCAN_METABOLIC_PROCESS	0.00468692	0.12712	0.364863	1.49964	125	GPC1 VCAN ANGPT1 AKT1 B4GALT6 PRELP PXYLP1 SDC3 CHPF PIM1 B4GALT2 B3GNT9 HGSNAT IL15 GPC4 DSEL B4GALT4 NDST1 CHSY1 CHSY3 GLCE HPSE EXT1 LUM UST HS6ST1 FMOD TGFB1 CSPG5 CEMIP CHST7 ST3GAL3 EXT2 B3GALNT1 NDNF
GO_PROTEIN_LOCALIZATION_TO_CYTOPLASMIC_STRESS_GRANULE	0.00469003	0.12712	0.819758	1.73235	7	YBX1 DDX3X TIA1 DCP1A
GO_PLASMINOGEN_ACTIVATION	0.00471064	0.127221	-0.758309	-1.76791	11	PLAU THBS1 SERPINE1 PGK1
GO_CELL_PROLIFERATION_IN_MIDBRAIN	0.00475722	0.12802	0.906449	1.66283	4	RYK FZD6 FZD3 WNT5A
GO_VENTRICULAR_CARDIAC_MUSCLE_TISSUE_DEVELOPMENT	0.00479459	0.128567	0.485549	1.68592	51	NKX2-5 HEG1 MYBPC3 RBPJ ADAMTS9 TNNI3 RYR2 TGFB2 ID2 MYL3 TBX3 BMP10 TPM1 CHD7 UBE4B FKBP1A TGFB1
GO_G2_DNA_DAMAGE_CHECKPOINT	0.00481758	0.128725	-0.567642	-1.71559	33	BLM FOXN3 ATM DTL CHEK1 DONSON TICRR BRCC3 BRCA1 CDK1 TAOK1 CLSPN
GO_POSITIVE_REGULATION_OF_TRANSPORTER_ACTIVITY	0.0048802	0.129937	0.422298	1.58282	76	CACNA2D1 ATP1B1 STK39 KCNIP2 WNK1 RYR2 NIPSNAP2 STIM1 KCNJ11 AKAP6 PINK1 GLRX WNK2 AKAP9 RNF207 ANK3 WNK4 AMIGO1 CALM2 S100A1 SHANK3 CTSS CASQ1 JPH2 TREM2 WNK3 CACNG4
GO_POSITIVE_REGULATION_OF_CELL_CYCLE_PROCESS	0.00495875	0.131564	-0.352834	-1.45329	234	RB1 CNOT6 PRMT1 UHRF2 RAD21 SPHK1 GEN1 CEP120 CCNB1 CDC73 ESPL1 NUSAP1 SLF2 CDC25C FBXO5 NSMCE2 CUL4B ATM DTL PLK2 CCND2 PHIP UBE2C BTG2 DBF4 CDC6 CDC45 ECT2 PRKCE STXBP4 BRCA1 INO80 CNOT7 PCNA KIF3B FEN1 CCND3 CDC42 CDK1 ADAM17 MDM4 E2F1 DYNC1H1 TRIAP1 RHOA POC1A MDM2 GPSM2 CD28 RACGAP1 PDGFB RAD51C CDT1 CEP295 PLK4 KIF20B CUL3 DLGAP5 SPAG5 ATAD5 UBXN2B MECP2 DYNC1LI1 RRP8 CASP2
GO_CENTRAL_NERVOUS_SYSTEM_NEURON_DEVELOPMENT	0.00502707	0.132909	0.462332	1.65784	59	CRK HSP90AA1 SLIT2 NFIB B4GALT6 CDH11 EPHA4 NRP1 UQCRQ ZMIZ1 ROBO1 WNT5A DCLK2 RAPGEF2 ADARB1 EPHB1
GO_CELLULAR_RESPONSE_TO_ENDOGENOUS_STIMULUS	0.00506487	0.133052	0.239114	1.21091	1004	CACNA2D1 GPC1 RHOQ PTGFR FBN2 HCN4 CRK SDCBP AKT1 NCL SLIT2 ADCY5 GRB10 GOT1 TRIM72 PRKACB SMARCA4 LTBP1 PDK2 GAS2L1 RBFOX2 RBPJ RNF14 SORBS1 FBN1 SMOC2 SELENOS ITGA8 AKT2 CACNA1H CITED2 RGMA BCL2L11 DNMT3A TRIM33 MYOCD CASP6 CBFB NSMF EPHA4 FLCN SPRY4 TIA1 TAF7 LBH EHD1 SULF2 UBE2D1 XRN1 LATS2 MICALL1 ZFP36L2 PRKAA1 SFRP2 VIM FBXO32 RAB31 FURIN RYR2 TGFB2 ADCY7 TOB1 CARM1 SH3BP4 RAB12 FST LTBP4 …
GO_MEIOTIC_CHROMOSOME_SEGREGATION	0.00513638	0.133052	-0.501868	-1.66624	53	CCNE2 SMC2 RAD21 SGO1 TOP2A ESPL1 P3H4 ATM NUF2 NDC1 BRIP1 FANCD2 BUB1 MLH3 SMC4 NCAPH RAD51C WAPL BUB1B TRIP13 TTK CENPS TEX15 SYCP2
GO_POSITIVE_REGULATION_OF_PROTEIN_CONTAINING_COMPLEX_ASSEMBLY	0.00513141	0.133052	-0.357534	-1.44982	207	GMFB RAC1 ABCA1 CLIP1 NCK1 WASF2 TLR4 SPIRE1 ARL2 RPA1 GBP5 WASHC5 MPP7 AJUBA SLF2 ABI2 HIP1R CUL4B RHOC UNC13B ATM DLG1 FAF1 CYFIP1 RPA2 VASP RAP1B BAIAP2 PRKCE ARPC1A ARPC4 MAPRE1 GSN XPA GNL3L DRG1 ARPIN RHOA ARPC5L CDK5RAP2 ASAP1 SRC CAV3 NAV3 CDT1 JMY DHX33
GO_REGULATION_OF_DNA_DEPENDENT_DNA_REPLICATION	0.00509276	0.133052	-0.53237	-1.72033	44	TIPIN FBXO5 BLM GMNN DONSON DBF4 TICRR METTL4 RFC3 INO80 PCNA ZRANB3 ZMPSTE24 RFC5 TIMELESS CDT1 RFC4 BRCA2 TERF1 E2F8 SMARCAL1 LIG3
GO_REGULATION_OF_FATTY_ACID_OXIDATION	0.00511469	0.133052	0.547342	1.6873	29	AKT1 PRKAG2 AKT2 ACADL ETFBKMT ACADVL ACACB PPARGC1A TWIST1 PPARA DGAT2
GO_REGULATION_OF_POTASSIUM_ION_TRANSMEMBRANE_TRANSPORTER_ACTIVITY	0.0051561	0.133052	0.516111	1.70468	38	ATP1B1 STK39 NETO2 KCNIP2 AKAP6 CAB39 NEDD4 AKAP9 RNF207 ANK3 AMIGO1 NEDD4L CACNA1D OXSR1 TREM2 KLHL24
GO_TAXIS	0.00514674	0.133052	0.273507	1.30094	432	RYK GPC1 ITGA9 CRK DNM1L ANGPT1 SLIT2 GRB10 THBS4 NFIB STK39 DAG1 SMOC2 SEMA6D WNK1 MATN2 ZSWIM4 SEMA5A EPHA4 MTUS1 PALLD ETV1 SEMA6C IL34 EFNB3 TGFB2 NTN4 MET PARVA CREB1 ID2 CHN1 MCU NBL1 GPNMB GRB2 GAS6 SEMA3C RAP1GAP EFNB2 NTN1 VEGFA PLCG1 TRIO NRP1 LRTM1 BSG SMO FZD3 MYH10 SEMA4D ROBO1 EXT1 GAB1 ACKR4 MIF EVL PTN MAPK7 SPTB SCRIB ADGRA2 EDNRB FRS2 NRTN WNT5A PLEKHG5 NOTCH3 SHANK3 EZR LAMB2 E…
GO_ANATOMICAL_STRUCTURE_FORMATION_INVOLVED_IN_MORPHOGENESIS	0.00530963	0.134707	0.240208	1.2076	835	GPC1 ACTC1 FBN2 HOPX FHL2 ANGPT1 AKT1 NCL SLIT2 NKX2-5 RPL7L1 PRKACB THBS4 SOX4 COL15A1 NFIB THSD7A MTDH TCAP CSRP2 RBPJ DLC1 FZD6 DAG1 PTGFRN SMOC2 ITGA8 IRX3 MFN2 ADAMTS9 CTHRC1 RDH13 CACNA1H CITED2 BCL2L11 EREG EGLN1 RTF1 SEMA5A PTPN14 PIM1 MYOZ2 EHD1 TMED2 TJP1 SFRP2 FURIN TGFB2 KDM6B IFT52 ADAMTS1 STIM1 OBSCN PARVA GATA6 EPN1 TTLL1 TBX3 SP3 GPNMB GRB2 OBSL1 SEMA3C EFNB2 HIF1A VEGFA PLCG1 LMO…
GO_ATP_METABOLIC_PROCESS	0.0052786	0.134707	0.308806	1.39509	252	NDUFS1 DNM1L ATP1B1 OLA1 SEH1L PRKAG2 PPIF LDHA COX7A1 FLCN FOXK2 MT-ND5 PRKAA1 NDUFA8 NIPSNAP2 NDUFA1 PINK1 RANBP2 SDHC MT-ND2 MT-CO1 PARP1 NDUFA9 UQCRFS1 CLPX COX6C COX7C HIF1A NDUFA2 NDUFS2 COX6A2 ZBTB20 UQCRQ PFKL NDUFAB1 SDHA FAM20C ISCU INSR UQCR11 NDUFB3 COX15 CTNS SLC25A12 COX7A2 NDUFS8 NMNAT1 NDUFB11 TAZ NDUFS3 PPARGC1A HDAC4 NDUFV1 TGFB1 MT-ND1 COX7A2L NDUFA11 NDUFB4 MT-ND4 PPARA PGAM1 …
GO_LIPOPROTEIN_BIOSYNTHETIC_PROCESS	0.00530535	0.134707	-0.449276	-1.60968	84	WDR45B PIGU ZDHHC9 PIGS ABCA1 ZDHHC8 PIGN ZDHHC20 ZDHHC21 MPPE1 RAB3GAP2 ZDHHC7 ZDHHC12
GO_PROTEOLYSIS	0.00525991	0.134707	-0.266203	-1.23268	1270	ARL6IP1 USP28 DNAJC18 ERMP1 CAST FGL2 IFT172 PMPCB PEBP1 PIGU PIGS LRP8 CACUL1 PICALM PMAIP1 DAP UBA3 RNF150 DESI1 HTRA1 F2R TOMM20 MVB12B TGFBR1 USP24 FBXW8 CTSA EDEM3 CBL PLAU PMPCA DNAJB14 BCL10 VPS37C ANXA2 TFPI UBE2Z THBS1 UBE3B UHRF1 CCNB1 ASPH SERPINE1 ERLIN1 MMP15 AGTPBP1 PTGS2 LTA4H RPS6KA3 ESPL1 MASP1 CRYAB PPP2CB MMP14 SNX3 ADAM10 PACSIN3 RNF213 ADAM19 TPP1 IFIH1 SPON1 UBE2J1 CSNK1D AD…
GO_RESPIRATORY_SYSTEM_DEVELOPMENT	0.00524076	0.134707	0.345332	1.44388	156	ADAMTS2 HEG1 NFIB RBPJ DAG1 MAN2A1 TNS3 MYOCD RCN3 LIPA CREB1 GATA6 SMCHD1 SP3 MAN1A2 VEGFA IGFBP5 SOX11 BASP1 FBXW7 ALDH1A3 HES1 TGFBR2 EPAS1 FGFRL1 EGFR PTN TGFB3 CHD7 SPRY2 TCF21 WNT5A HS6ST1 CEBPA TNC SKI RAB3A NPHP3 GLI3 CTNNB1 BMP4 MAPK1 HSD11B1 MAP2K1 THRB SPRY1 VANGL2 KLF2 AIMP2 GLI2 ADAMTSL2 BAG6 TBX5 NOTCH1
GO_INTERLEUKIN_4_PRODUCTION	0.00548759	0.138755	-0.649347	-1.72409	19	DDIT3 LGALS9 CD28 RARA IL33 SYK ZFPM1 HAVCR2 GATA3 IL20RB
GO_ERROR_PRONE_TRANSLESION_SYNTHESIS	0.00554925	0.139845	-0.655772	-1.78314	21	RPA1 POLH RPA2 PRIMPOL RFC3 PCNA POLK RFC5 RFC4 REV3L REV1 RPS27A
GO_NUCLEOSOME_ORGANIZATION	0.00558624	0.140308	-0.442122	-1.59854	91	UBN1 MCM2 POLE3 MCM3AP CENPI NAP1L1 OIP5 HAT1 CENPK SART3 ANP32E KNL1 MIS18BP1 BRD2 INO80 CENPQ HJURP CENPP CENPN CHAF1A CHAF1B CENPA ASF1B SPTY2D1 SMARCC1 MIS18A CENPU RBBP4
GO_DNA_UNWINDING_INVOLVED_IN_DNA_REPLICATION	0.00564607	0.141339	-0.702341	-1.7673	15	MCM2 RPA1 BLM RAD51 RECQL MCM7
GO_CELLULAR_AMINO_ACID_BIOSYNTHETIC_PROCESS	0.0058007	0.142837	0.441474	1.58883	61	GOT2 GOT1 GLS GLUD1 SRR CTH KYAT1 GPT2 SLC25A12 BCAT1 PLOD2 ADI1 SEPHS1 NAALAD2 ALDH18A1 BCAT2 ASL ACCS
GO_LIPID_OXIDATION	0.00574991	0.142837	0.396481	1.53942	89	ACOX1 AKT1 PRKAG2 AKT2 PEX7 ACADL CPT2 PRKAA1 ETFBKMT ECHS1 CRAT ACADS ACAT1 ACADVL ACACB AUH PPARGC1A ACOX3 TWIST1 SCP2 PPARA DGAT2
GO_LUNG_CELL_DIFFERENTIATION	0.00574088	0.142837	0.70683	1.79581	14	NFIB RBPJ CREB1 GATA6 CTNNB1 THRB KLF2 AIMP2 SAV1 YAP1 SOX9
GO_NEGATIVE_REGULATION_OF_CELL_CYCLE_G2_M_PHASE_TRANSITION	0.00579682	0.142837	-0.428053	-1.56271	96	RAD21 FHL1 HUS1 BLM FOXN3 PSMD7 ATM DTL CHEK1 PSMD12 DONSON CDC6 PSMD8 TICRR PSMD1 BRCC3 BRCA1 CDK1 TAOK1 CLSPN PSME1 PSMA4 PSMD10 PSMF1 PSMD11 PSMB9 PSMA6 PSMA3
GO_TUMOR_NECROSIS_FACTOR_MEDIATED_SIGNALING_PATHWAY	0.00577307	0.142837	-0.387895	-1.48695	136	TAX1BP1 LIMS1 KRT18 SPHK1 EDA2R PSMD7 PSMD12 TNFRSF12A ACTN4 PSMD8 PSMD1 TRAF6 STAT1 ILK ADAM17 CASP4 PSME1 PSMA4 SPPL2A PSMD10 TRAIP KRT8 PSMF1 IKBKB PSMD11 PSMB9 PSMA6 PSMA3 PTK2B PSMB8 MAP3K14 SYK TNFRSF19 TNFRSF1A NFKBIA CD40 TNFSF9 RIPK1 TRAF3 PYCARD PSMB4
GO_POSTREPLICATION_REPAIR	0.00584394	0.143433	-0.509368	-1.67301	50	PCLAF RPA1 POLH DTL RPA2 PRIMPOL PARP10 RFC3 BRCA1 UBE2L6 POLD3 PCNA ZBTB1 POLK RFC5 ISG15 POLD4 POLD1 RFC4 REV3L REV1 USP43 UBE2V2 RPS27A
GO_ARTERY_MORPHOGENESIS	0.00591354	0.143737	0.450154	1.5757	53	SOX4 APOE RBPJ ADAMTS9 MYOCD TGFB2 MYLK EFNB2 VEGFA NRP1 HES1 COL3A1 ZMIZ1 JAG1 CHD7 NOTCH3
GO_NEGATIVE_REGULATION_OF_CALCIUM_ION_TRANSPORT_INTO_CYTOSOL	0.00589567	0.143737	-0.734682	-1.75606	12	CALM3 SRI BCL2 TRDN GSTM2 GSTO1
GO_ZYMOGEN_INHIBITION	0.00589493	0.143737	-0.842565	-1.69479	6	CAST XIAP
GO_GLUCOSE_METABOLIC_PROCESS	0.00598001	0.144885	0.338072	1.41843	165	GOT2 MDH2 AKT1 GOT1 PDK2 SORBS1 SELENOS AKT2 EPM2AIP1 PPP1CB FOXK2 PRKAA1 KCNJ11 RANBP2 PDHA1 KAT2B INPPL1 PPP1R3B PPP1R3D GAA CLK2 PFKL INSR GPD2 PDK3 MAEA SLC25A12 ACACB PPARGC1A IGFBP4 PCK2 WDTC1 PPARA RUBCNL PGAM1 DGAT2 GSK3B GCGR CRY1 TPI1 C1QTNF12 PGP BPGM PKM PGM2 DUSP12 DLAT SIK1 USF1 HK1 PPP1R3G
GO_DNA_DEPENDENT_DNA_REPLICATION_MAINTENANCE_OF_FIDELITY	0.00604439	0.145976	-0.555782	-1.71737	37	TIPIN GEN1 BLM ZGRF1 RAD51 DONSON PRIMPOL SAMHD1 PCNA POLE ZRANB3 TIMELESS CENPS POLD1 BRCA2 SMARCAL1 MMS22L EXD2 DNA2 RFWD3 THOC1
GO_MULTINUCLEAR_OSTEOCLAST_DIFFERENTIATION	0.00610422	0.14695	-0.840932	-1.6915	6	SH3PXD2A SBNO2 CD109 TCTA
GO_MITOTIC_DNA_REPLICATION	0.00624742	0.149918	-0.696612	-1.75289	15	MCM2 RAD51 MCM3 POLA1 CDC45 ZMPSTE24
GO_RESPONSE_TO_TYPE_I_INTERFERON	0.00631394	0.151033	-0.46898	-1.64661	70	TTLL12 SP100 MX2 IFIT3 IFITM3 IFIT1 HSP90AB1 SAMHD1 MX1 XAF1 STAT1 ZBP1 OAS3 IRF1 CNOT7 TREX1 ADAR IRF9 GBP2 IRF8 IFIT2 LSM14A ISG15 RSAD2 MMP12 USP18 PSMB8 PTPN11 PTPN6
GO_REGULATION_OF_POTASSIUM_ION_TRANSPORT	0.00635069	0.151432	0.429823	1.56029	65	ATP1B1 STK39 NETO2 KCNIP2 WNK1 KCNJ2 AKAP6 WNK2 CAB39 NEDD4 AKAP9 RNF207 ANK3 WNK4 AMIGO1 NEDD4L CACNA1D OXSR1 TREM2 WNK3 KLHL24
GO_POSITIVE_REGULATION_OF_MITOCHONDRIAL_MEMBRANE_POTENTIAL	0.00642376	0.152272	0.769376	1.66366	8	AKT1 AKT2 CTNS MFN1
GO_REGULATION_OF_POLYSACCHARIDE_METABOLIC_PROCESS	0.00642635	0.152272	0.489099	1.6271	40	AKT1 SORBS1 SELENOS AKT2 EPM2AIP1 PPP1CB PPP1R3B PPP1R3D INSR TGFB1 RUBCNL GSK3B GCGR PPP1R3G ENPP1 IRS2 EGF PHKG2
GO_REGULATION_OF_HORMONE_LEVELS	0.00644791	0.152304	0.290969	1.33071	287	KCNG2 ADCY5 HSD17B7 SOX4 CACNA1C RDH13 CACNA1H C2CD2L PPP3CA ARL2BP STARD3 FURIN SLC25A4 SYT7 LTBP4 KCNJ11 CREB1 GHR ABCC8 P2RY1 MCU TBX3 GLUD1 HIF1A SELENOM SOX11 ALDH1A3 RBP1 PFKL SLC16A10 RAB11FIP3 CAMK2G DDO ENSA ITSN1 EGFR RAB11B CHD7 GPR27 PNPLA2 PPARGC1A PCSK6 ADM TMF1 CCDC186 CACNA1D LIPE NLGN2 SLC25A5 RAB11FIP1 DGAT2 SYBU SNX4 ENPEP CACNA1A SNAP23 RAP1A CRY1 SRD5A3 SMAD4 OXCT1 C1QTNF12 E…
GO_COTRANSLATIONAL_PROTEIN_TARGETING_TO_MEMBRANE	0.006523	0.152642	0.38589	1.52013	94	SRP14 RPL7A RPS6 SRP9 SSR3 RPL36 SEC63 RPL28 RPS21 SEC61A1 RPL11 RPL34 SRP19 RPL35 RPS15 RPS8 RPL27 RPS2 RPL13 RPS16 RPLP0 RPL10A RPL12 RPL18 SSR1 RPL18A RPS7 RPS12 RPS20 RPS5 RPS18 SEC61B RPL37A RPL29 RPS28 RPL14 RPL27A RPS14 RPL23 RPS19 RPL31 RPL9 RPS27 RPS13 RPS17 SSR2 RPL8 RPS25 ZFAND2B SRP54 RPS23 TRAM1L1 RPL36A RPS26 RPL37 RPS3 RPLP2 RPS15A RPL17 RPS24 SEC61A2
GO_POSITIVE_REGULATION_OF_ACTIN_FILAMENT_POLYMERIZATION	0.00650076	0.152642	-0.449127	-1.58742	76	GMFB NCK1 WASF2 SPIRE1 WASHC5 ABI2 HIP1R DLG1 CYFIP1 VASP BAIAP2 PRKCE ARPC1A ARPC4 GSN ARPIN RHOA ARPC5L
GO_POST_EMBRYONIC_ANIMAL_ORGAN_DEVELOPMENT	0.00651783	0.152642	0.700547	1.77984	14	FBN1 BCL2L11 LDHA VEGFA KLF4 ERCC1
GO_REGULATION_OF_ANATOMICAL_STRUCTURE_MORPHOGENESIS	0.00664965	0.155124	0.240086	1.20914	863	RYK CDC42SE2 RHOQ CRK DNM1L STRIP2 SLIT2 PDZD8 PSME4 THBS4 NFIB APOE MTDH RBPJ DLC1 FZD6 DAG1 SMOC2 SEMA6D KIF1A ADAMTS9 CTHRC1 LINGO1 WNK1 CITED2 BHLHB9 LIMD1 EGLN1 ZSWIM4 PPP3CA NSMF SEMA5A EPHA4 PIM1 ETV5 ARHGEF19 EHD1 ANXA7 SEMA6C SULF2 TJP1 SFRP2 PTPRD FITM2 SYT17 EFNB3 TGFB2 RASA1 CARM1 TMEM135 ADAMTS1 CPNE5 STIM1 NTN4 PINK1 PARVA PDLIM5 ABR CHN1 P2RY1 GATA6 EPN1 MCU SMURF1 TFRC GPNMB OBSL1…
GO_FIBRINOLYSIS	0.00671514	0.156168	-0.748018	-1.74392	11	PLAU ANXA2 THBS1 SERPINE1 SERPING1 PROS1
GO_SYMBIOTIC_PROCESS	0.00675268	0.156558	-0.277265	-1.25692	795	RB1 UBN1 BCL2L1 TAPT1 RAC1 HNRNPA1 KRT18 CCNK IVNS1ABP XPR1 MVB12B USP24 EIF4E AAAS CBL WASF2 AP1G1 CXADR CBX5 RPL38 DNAJB14 VPS37C NUP35 ANXA2 POLR2B KHDRBS3 BCL2 YWHAB TOP2A PVR EEA1 SNX3 IQGAP1 RBL1 SLC20A2 IFIH1 AP2A2 TRIM8 CHD1 SNAPIN ITSN2 SP100 CDC25C MID2 CCNT1 ABI2 G3BP2 EIF4A2 DERL2 CFH CCNA2 PTX3 DEK SYNGR2 VPS35 CHMP5 NPC1 MDFIC NDC1 ITGAV DLG1 AP1S2 DTX3L LYN SMAD3 IFITM3 IFIT1 HSP90…
GO_POSITIVE_REGULATION_OF_TRANSCRIPTION_FROM_RNA_POLYMERASE_II_PROMOTER_INVOLVED_IN_CELLULAR_RESPONSE_TO_CHEMICAL_STIMULUS	0.00683958	0.158087	0.604055	1.70365	21	RBPJ NFYA HIF1A VEGFA SMAD4 SMAD5 SMAD1 NOTCH1
GO_HEPARAN_SULFATE_PROTEOGLYCAN_BIOSYNTHETIC_PROCESS	0.00692168	0.159495	0.60447	1.74605	22	EXTL3 PXYLP1 NDST1 GLCE EXT1 EXTL2 HS6ST1 CTNNB1 EXT2 VANGL2 XYLT2
GO_CARDIAC_MUSCLE_CONTRACTION	0.00697268	0.16018	0.356151	1.45416	122	CACNA2D1 ACTC1 HCN4 NKX2-5 ATP1B1 MYBPC3 TCAP CAMK2D CACNA1G ADRA1B CACNA1C TNNI3 GJC1 ATP2A2 MAP2K3 GRK2 RYR2 KCNJ2 MYL3 GAA BMP10 FGF13 TPM1 AKAP9 RNF207 CALM2 TAZ HDAC4 NEDD4L MYL1 CACNA1D
GO_MAMMARY_GLAND_DEVELOPMENT	0.00703286	0.161072	0.387287	1.54614	103	GOT2 AKT1 AKT2 BCL2L11 CCND1 ETV5 PAM LBH USF2 CREB1 ID2 TBX3 HIF1A NTN1 VEGFA IGFBP5 BTRC SMO NCOA1 TGFBR2 ROBO1 TGFB3 SCRIB WNT5A GLI3 BMP4 MAPK1 DDR1 PHB2 GPAT4 ITGA2 ORAI1 RREB1 KDM5B GLI2
GO_REGULATION_OF_GENERATION_OF_PRECURSOR_METABOLITES_AND_ENERGY	0.00709379	0.161975	0.35121	1.45141	137	AKT1 SEH1L PRKAG2 SORBS1 PPIF SELENOS AKT2 EPM2AIP1 PPP1CB COX7A1 FLCN PRKAA1 ETFBKMT PINK1 RANBP2 PPP1R3B HIF1A PPP1R3D ZBTB20 PRELID1 ISCU INSR SLC25A12 COX7A2 PPARGC1A HDAC4 TACO1 COX7A2L PPARA RUBCNL PGAM1 CISD1 GSK3B GCGR NUP155 PHB2 PRDM16 PRKAG1 SLC4A4
GO_POSITIVE_REGULATION_OF_CELLULAR_COMPONENT_BIOGENESIS	0.00711709	0.162016	-0.311861	-1.35386	432	CNOT6 GMFB LIMS1 TAPT1 RAC1 ABCA1 NF2 CLIP1 TGFBR1 NCK1 ARHGEF10L WASF2 DEF8 CEP120 TLR4 SPIRE1 ARL2 SLITRK4 IQGAP1 RPA1 GBP5 WASHC5 MPP7 AJUBA SLF2 ABI2 HIP1R G3BP2 CUL4B CEP135 RHOC UNC13B LPAR1 RAB3GAP2 PIP4K2C ATM EPB41L5 DLG1 PHLDB1 FAF1 CYFIP1 SMAD3 RPA2 HTT EPHA2 VASP RAP1B DNMT1 BAIAP2 PRKCE ARPC1A DPYSL3 ARPC4 G3BP1 MAPRE1 IL1RAP GSN SYNPO XPA CDC42 GNL3L TWF2 DRG1 DYNC1H1 ARPIN RHOA ARP…
GO_CALCIUM_ION_TRANSMEMBRANE_TRANSPORT_VIA_HIGH_VOLTAGE_GATED_CALCIUM_CHANNEL	0.00714641	0.162193	0.729944	1.74149	11	CACNA2D1 CAMK2D CACNA1C
GO_CARDIAC_VENTRICLE_FORMATION	0.00718397	0.162331	0.758709	1.6841	9	NKX2-5 SOX4 SOX11 TBX5 NOTCH1 HAND2
GO_EMBRYONIC_PLACENTA_DEVELOPMENT	0.00719557	0.162331	0.418067	1.55155	73	AKT1 RBPJ DNAJB6 EGLN1 SENP2 TMED2 SP3 GRB2 HIF1A PLCD1 HES1 NCOA1 EPAS1 EGFR HS6ST1 PLCD3 CEBPA ADM MAPK1 VASH2 MAP2K1 SPINT2 SOCS3 BPTF BIRC6 HEY1
GO_NEGATIVE_REGULATION_OF_VASCULAR_PERMEABILITY	0.00730435	0.163318	0.710795	1.75995	13	ANGPT1 SLIT2 VEGFA AKAP12 ADM ADORA2A PTPRJ CEACAM1 DDAH1 RAMP2
GO_REGULATION_OF_MYELINATION	0.00726993	0.163318	0.510928	1.68018	37	AKT1 DAG1 TNFRSF21 PTPRZ1 MTMR2 PTN TNFRSF1B SLC25A12 CTSC CTNNB1 WASF3
GO_THYMOCYTE_APOPTOTIC_PROCESS	0.00730435	0.163318	0.710982	1.76041	13	BCL2L11 HIF1A WNT5A GLI3 BMP4 JAK3
GO_SUPRAMOLECULAR_FIBER_ORGANIZATION	0.00733018	0.163411	-0.292278	-1.30032	591	RB1 IFT172 GMFB RAC1 KLHL41 HOOK1 NF2 CLIP1 MARCKS SSH2 TGFBR1 NCK1 DSTN ARHGEF10L WASF2 CAP1 ANXA2 BCL2 CEP120 SPIRE1 ARL2 MTPN ARHGAP17 CRYAB RND1 DES TRIM54 WASHC5 TRDN DIAPH3 CSNK1D COLGALT1 P3H4 ABI2 HIP1R FBXO5 SIX4 AGFG1 MICALL2 BCAR1 ARHGAP18 DIAPH1 PKP2 RHOC LPAR1 ENAH GAS2L3 DLG1 PCM1 TNNT3 EPPK1 INPP5J CYFIP1 SMAD3 TNNT1 HSP90AB1 STMN1 PGM5 ACTN4 SCX EMP2 VASP TNXB BAIAP2 PRKCE ARPC1A …
GO_REGULATION_OF_SYSTEM_PROCESS	0.00735953	0.163581	0.270443	1.28637	397	CACNA2D1 HCN4 KCNG2 AKT1 NKX2-5 ATP1B1 APOE MYBPC3 POPDC2 STK39 CAMK2D NPR2 KCNIP2 DAG1 CACNA1G TMEM65 ADRA1B CACNA1C CACNA1H PPP3CA TNNI3 MYOCD GJC1 SLC4A3 ATP2A2 GRK2 FBXO32 RYR2 TGFB2 KCNJ2 GUCY1A1 STIM1 KCNJ11 AKAP6 TRIM63 TNFRSF21 PARP1 MYL3 GLS GAS6 GAA IGFBP5 BVES SLC1A1 BMP10 MEF2A FGF13 TPM1 AKAP9 NPTXR IRX5 RAB11FIP3 CAMK2G RNF207 MTMR2 PPP1R12B KLF4 EPAS1 WNK4 EGFR CALM2 TNFRSF1B AQP1 …
GO_FOREBRAIN_NEURON_DIFFERENTIATION	0.00745621	0.164019	0.548451	1.65417	27	SLIT2 NRP1 UQCRQ HES1 ZMIZ1 ROBO1 WNT5A DCLK2 RAPGEF2 SHANK3
GO_KETONE_BIOSYNTHETIC_PROCESS	0.00745584	0.164019	0.513246	1.64654	34	CACNA1H STARD3 PPTC7 COQ7 COQ5 NDUFA9 PPARGC1A ADM TPI1 EGR1 COQ9 COQ6 PDSS2 DKK3 COQ4 DGKQ
GO_NEGATIVE_REGULATION_OF_VIRAL_LIFE_CYCLE	0.00748558	0.164019	-0.502628	-1.65087	50	CCNK SNX3 TRIM8 MID2 PTX3 IFITM3 IFIT1 TNIP1 MX1 PARP10 EIF2AK2 OAS3 GSN
GO_POSITIVE_REGULATION_OF_MULTI_ORGANISM_PROCESS	0.00745713	0.164019	0.558348	1.66728	26	CACNA1H P2RY1 ACVR1B VEGFA PLCB1 EDNRB HDAC4 LHFPL2 HDAC2
GO_POST_EMBRYONIC_ANIMAL_ORGAN_MORPHOGENESIS	0.00748804	0.164019	0.761752	1.64718	8	FBN1 BCL2L11 MFAP2
GO_NEGATIVE_REGULATION_OF_CHEMOTAXIS	0.00754732	0.164838	0.496009	1.65985	44	RYK SLIT2 SEMA6D SEMA5A SEMA6C NBL1 SEMA3C NRP1 SEMA4D ROBO1 MIF WNT5A
GO_NEUROGENESIS	0.00757318	0.164925	0.232786	1.19278	1173	RYK GPC1 CRK DNM1L HSP90AA1 AKT1 SLIT2 GRB10 NKX2-5 NTM SOX4 NFIB APOE TIMP2 DENND5A MDGA1 RBFOX2 RBPJ NCS1 KCNIP2 B4GALT6 DAG1 MAN2A1 CTDSP1 SEMA6D AKT2 IRX3 KIF1A CTHRC1 LINGO1 RDH13 TOP2B WNK1 RGMA DNMT3A SLITRK5 IDH2 MATN2 BHLHB9 CDH11 PEX7 ZSWIM4 PPP3CA RTN4RL1 NSMF SEMA5A EPHA4 PALLD ETV5 ETV1 EHD1 SEMA6C NDRG4 MICALL1 MAPK6 SFRP2 VIM PTPRD SYT17 IL34 EFNB3 TGFB2 COPS2 CARM1 CPNE5 NTN4 MET …
GO_BLASTODERM_SEGMENTATION	0.00762021	0.164995	0.709516	1.75678	13	TBX3 NRP1 BASP1 FRS2 WNT5A PCSK6
GO_MAINTENANCE_OF_LOCATION_IN_CELL	0.00760211	0.164995	-0.37162	-1.46171	158	CALM3 VPS13D TAPT1 F2R SRI ANKRD13C CXCL10 HRC VPS13C HK2 SELENON ARL2 TMEM38A IBTK TRDN SP100 CHCHD10 DDIT3 SLC30A7 DIAPH1 JPH1 SLC30A4 RANGAP1 SORL1 LYN HTT GSTM2 ITPR2 PRKCE TSPO BARD1 GSN TWF2 GSTO1 CCL3 GPSM2 HAP1 TRPC1 BBS4 GJA1
GO_RESPONSE_TO_NITROSATIVE_STRESS	0.00765986	0.165378	-0.80099	-1.79395	9	DDIT3 ATM GCLM GCLC ATG5
GO_REGULATION_OF_ENDOPLASMIC_RETICULUM_TUBULAR_NETWORK_ORGANIZATION	0.00778194	0.167534	-0.835561	-1.6807	6	ARL6IP1 TMEM33 RAB3GAP2
GO_GLYCOGEN_BIOSYNTHETIC_PROCESS	0.00782047	0.167628	0.493453	1.64242	41	AKT1 SORBS1 SELENOS AKT2 EPM2AIP1 PPP1CB GYS1 PPP1R3B PPP1R3D INSR NHLRC1 AGL
GO_REGULATION_OF_THE_FORCE_OF_HEART_CONTRACTION	0.00783078	0.167628	0.57524	1.67255	23	CAMK2D ATP2A2 GRK2 RYR2 MYL3 GAA ADM SLC8A1 ATP1A1 PLN MYH6 MYL2
GO_PULMONARY_VALVE_MORPHOGENESIS	0.00786539	0.167869	0.641274	1.68287	16	SLIT2 TGFB2 NFATC1 ROBO1 JAG1 BMP4 GJA5 ROBO2 HEY1 NOTCH1
GO_RESPONSE_TO_HORMONE	0.0078866	0.167869	0.246881	1.2154	663	GOT2 RHOQ PTGFR FHL2 CRK AKT1 SLIT2 ADCY5 GRB10 GOT1 TRIM72 PRKACB SMARCA4 PDK2 GAS2L1 TIMP2 RBFOX2 RNF14 DAG1 SORBS1 FBN1 SELENOS AKT2 EPM2AIP1 CACNA1H CITED2 BCL2L11 LDHA PAPPA EREG CCND1 CBFB NSMF TIMP3 TAF7 PAM LBH LATS2 ZFP36L2 PRKAA1 FBXO32 RAB31 TGFB2 ADCY7 CARM1 RAB12 ADCY9 GPR83 TRIM63 CREB1 GHR MB ASH2L PARP1 KAT2B GATA6 FOXO6 INPPL1 YWHAG HMGCS1 PHB GRB2 CDKN1B ACSL1 ADCY6 CITED4 IGFBP…
GO_ALPHA_AMINO_ACID_BIOSYNTHETIC_PROCESS	0.00796644	0.169091	0.461049	1.58568	49	GOT2 GOT1 GLS GLUD1 SRR CTH SLC25A12 BCAT1 PLOD2 ADI1 SEPHS1 ALDH18A1 BCAT2 ASL ACCS
GO_CELL_CELL_SIGNALING	0.00808265	0.170596	0.229074	1.17094	1138	RYK CACNA2D1 SLC17A7 HCN4 WIF1 DNM1L KCNG2 SDCBP AKT1 ADCY5 GRB10 NKX2-5 SMARCA4 PSME4 TNRC6A SOX4 APOE USP46 PLPP3 RBPJ NCS1 DDX3X FZD6 KCNIP2 DAG1 CACNA1G NUDT3 LIN7C ADRA1B PLCB4 CTHRC1 CACNA1C WNK1 C2CD2L SLITRK5 EREG CDH11 LIMD1 EGLN1 RTF1 CCND1 PPP3CA PDE7B CBFB NSMF SENP2 SEMA5A EPHA4 GJC1 ARL2BP ETV5 ARHGEF19 ATP2A2 SULF2 GRK2 LATS2 BRD7 PRKAA1 SFRP2 PYGO1 PTPRD SYT17 RYR2 EFNB3 SLC25A4 S…
GO_ORGAN_INDUCTION	0.00807173	0.170596	0.691476	1.7568	14	ROBO1 FRS2 WNT5A CTNNB1 BMP4 SPRY1 ROBO2 FGF1 WNT11 AR
GO_NEGATIVE_REGULATION_OF_VIRAL_PROCESS	0.00813707	0.171228	-0.468294	-1.60928	64	CCNK SNX3 TRIM8 MID2 PTX3 IFITM3 IFIT1 TNIP1 MX1 PARP10 EIF2AK2 STAT1 OAS3 GSN CCL3 ZFP36 ISG15 RSAD2 FAM111A JUN
GO_POSITIVE_REGULATION_OF_POTASSIUM_ION_TRANSMEMBRANE_TRANSPORTER_ACTIVITY	0.00815806	0.171228	0.690941	1.75544	14	ATP1B1 KCNIP2 AKAP6 AKAP9 RNF207 AMIGO1 TREM2
GO_CELLULAR_COMPONENT_ASSEMBLY_INVOLVED_IN_MORPHOGENESIS	0.00822654	0.171709	0.371586	1.4664	98	GPC1 ACTC1 NKX2-5 TCAP CSRP2 DAG1 MYOZ2 OBSCN OBSL1 LMOD1 WDR1 BMP10 MEF2A TPM1 TMOD1 MYH11 MYH10 MTMR2
GO_POLYOL_METABOLIC_PROCESS	0.00822654	0.171709	0.37132	1.46536	98	MINPP1 GOT1 PLPP3 BPNT1 NUDT3 PLCB4 ASAH2 ADCYAP1R1 AGK P2RY1 INPP4A INPPL1 PDXP PLCG1 PLCD1 MTMR2 GPD2 PLCB1 PLPP2 PPIP5K2 PLEK PLCD3 PTS SPR PCK2
GO_CARDIOBLAST_DIFFERENTIATION	0.00827659	0.171727	0.668872	1.71907	15	NKX2-5 RBPJ MYOCD TGFB2 GATA6 PRICKLE1 DHX36 TBX5 NOTCH1 SRF
GO_INORGANIC_ANION_TRANSPORT	0.00829577	0.171727	-0.42893	-1.55127	89	SLC12A7 CLCC1 CLCN5 XPR1 CLIC5 CLCN3 SLC20A2 SLC37A4 SLC4A2 TSPO PRNP CLCN7 ANO10 SLC4A7 LRRC8B ANO3 RACGAP1 SLC26A7 TTYH2 SLC12A2 SLC12A4 ANO6 ADAMTS8 PCYOX1 ANO4 CLIC4 CLCN6 CLIC1 CLNS1A ANO1 LRRC8D SLC39A14 ANO5
GO_MYELOID_LEUKOCYTE_MEDIATED_IMMUNITY	0.00826468	0.171727	-0.309467	-1.33761	403	MAGT1 FGL2 CSNK2B RAC1 TMEM30A VAMP7 CTSA CBL PTPRB PLAU CAP1 ANXA2 MLEC LTA4H MOSPD2 ADAM10 IQGAP1 AP2A2 HMOX1 STBD1 PYGB DIAPH1 MVP PTX3 PSMD7 CYB5R3 CD63 NBEAL2 OLR1 LAMP2 ITGAV CMTM6 PSMD12 CEP290 GLA LYN CYFIP1 PA2G4 CPNE3 HSP90AB1 BCR VNN1 SNAP29 MNDA LGALS9 PSMD1 ADGRE5 RAP1B TMBIM1 RAB3D GGH GSN IL6 GDI2 ATP8A1 SPTAN1 ADAM17 EEF1A1 CCL3 CYSTM1 MGST1 ILF2 DYNC1H1 RHOA AMPD3 FUCA2 CD44 ANPE…
GO_RAS_PROTEIN_SIGNAL_TRANSDUCTION	0.00836864	0.172761	-0.334483	-1.39987	282	USP28 RB1 PSD3 RAC1 ABCA1 CSF1 CDH13 F2R CDC42SE1 CBL WASF2 RAPGEF6 NET1 RFXANK ARHGAP17 PPP2CB ITGA3 ARHGDIA ABI2 G3BP2 ADGRG1 DENND4C CCNA2 SQSTM1 LPAR1 ARHGAP1 PLK2 KRAS LYN CYFIP1 STMN1 BCR FOXM1 KALRN MAPKAP1 RAP1B DNMT1 RAB30 IQGAP3 RRAS G3BP1 DENND4A KCTD10 CAVIN4 CDC42 RHOA MAPRE2 ARHGAP44 GPSM2 ARRB1 KSR1 KANK1 TNFAIP1 FGF2 CFL1 CNKSR1 GDI1 GNB1
GO_REGULATION_OF_CYTOSKELETON_ORGANIZATION	0.0084282	0.173515	-0.306025	-1.3315	461	GMFB RAC1 NF2 CLIP1 SSH2 TGFBR1 NCK1 DSTN ARHGEF10L GEN1 WASF2 CEP120 SPIRE1 ARL2 MTPN ARHGAP17 IQGAP1 GPM6B RND1 KIF11 TRIM54 WASHC5 ARHGDIA ABI2 HIP1R ARHGAP18 DIAPH1 RHOC TACC3 LPAR1 PLXNB1 KATNBL1 CHMP5 PLK2 CHEK1 DLG1 PHLDB1 INPP5J CYFIP1 SMAD3 BICD2 STMN1 XPO1 CEP76 ECT2 VASP BAIAP2 PRKCE SEMA3E ARPC1A IQGAP3 ARPC4 PTK2 MAPRE1 BRCA1 TPX2 RNF4 GSN ILK SYNPO CDC42 TWF2 NEK2 SPTAN1 DIXDC1 DRG1…
GO_EMBRYONIC_ORGAN_MORPHOGENESIS	0.00854738	0.174066	0.327804	1.40795	186	FBN2 NKX2-5 TCAP FZD6 FBN1 ITGA8 CTHRC1 MMP16 TMED2 NDRG4 RYR2 IFT52 ID2 ABR TBX3 SP3 HIF1A NTN1 NDST1 SOX11 TEAD2 ALDH1A3 HES1 SMO FZD3 IRX5 TGFBR2 ACVR1 RNF207 HIPK2 TGFB3 SCRIB CHD7 SPRY2 PRKRA FRS2 TCF21 WNT5A EIF4A3 IFT122 NPHP3 TWIST1 SOBP GLI3 CTNNB1 BMP4 BBS5 MAPK1 PCGF2 MAFB
GO_MEIOTIC_CELL_CYCLE	0.00849998	0.174066	-0.370566	-1.45727	157	CCNE2 SMC3 SMC2 RAD21 SGO1 SPIRE1 TOP2A ESPL1 RPA1 WASHC5 CDC25C HUS1 P3H4 FBXO5 NCAPD3 PKMYT1 ATM NUF2 RAD51 NDC1 BRIP1 MASTL INCENP FANCD2 BUB1 RAD50 MSH6 TDRKH MLH3 NEK2 TUBG1 TUBGCP2 RAD54B KLHDC3 SMC4 MND1 NCAPH RAD51C EXO1 MNS1 FIGNL1 WAPL BUB1B
GO_NEGATIVE_REGULATION_OF_NUCLEAR_DIVISION	0.00854032	0.174066	-0.513021	-1.67911	49	RAD21 GEN1 CCNB1 CENPF FBXO5 ATM CHEK1 BUB1 TNKS CDK5RAP2 CDT1 BUB1B MAD1L1 CDC20 TRIP13 DYNC1LI1 TTK
GO_RESPONSE_TO_RADIATION	0.00851551	0.174066	-0.319725	-1.36047	336	USP28 TIPIN BCL2L1 GNAQ EYA3 NPTN CBL GNA11 CXCL10 NET1 BCL2 PCLAF PTGS2 CRYAB HMGCR INIP PRKDC HUS1 BHLHE40 POLH CUL4B COP1 BLM ATM DTL RAD51 CHEK1 KRAS CCL7 USP1 PRIMPOL FANCD2 NABP1 TICRR ECT2 BRCC3 PBK ATP8A2 MSH6 BRCA1 INO80 POLD3 PCNA TREX1 FEN1 SYNPO XPA ZBTB1 PTPRK RRM1 MAPK10 NMT2 UNC119 POLK TRIAP1 ZRANB3 MDM2 RAD51AP1 ZMPSTE24 NAMPT ARRB1 FBXL3 MAP3K4 GNB1 USP2 FIGNL1 FANCG IMPACT CALM…
GO_BONE_TRABECULA_FORMATION	0.00863284	0.174983	0.755168	1.63294	8	FBN2 PPARGC1B MMP2 SFRP1
GO_PRE_B_CELL_DIFFERENTIATION	0.00865799	0.174983	-0.937015	-1.54842	3	ATP11C ATM
GO_SYNAPTIC_VESICLE_BUDDING	0.00866204	0.174983	-0.737775	-1.72004	11	PICALM SNAP91 MX2 MX1
GO_CARDIAC_PACEMAKER_CELL_DIFFERENTIATION	0.00895913	0.1805	0.892263	1.63681	4	NKX2-5 TBX3 BVES
GO_MUSCLE_CONTRACTION	0.0090153	0.180666	0.30081	1.36147	266	CACNA2D1 ACTC1 HCN4 SNTB1 NKX2-5 TRIM72 ATP1B1 MYBPC3 TCAP CAMK2D KCNIP2 SORBS1 CACNA1G RCSD1 ADRA1B CACNA1C CACNA1H MYOM2 TNNI3 MYOCD GJC1 SMPX ATP2A2 MAP2K3 SULF2 GRK2 VIM RYR2 KCNJ2 GUCY1A1 TRIM63 MB MYL3 MYLK GAA LMOD1 BMP10 TPCN2 FGF13 TPM1 TPM4 TMOD1 MYH11 AKAP9 RNF207 PPP1R12B TPM3 CALM2 EDNRB TAZ HDAC4 NEDD4L MYL1 CHRM2 CACNA1D HSBP1 CASQ1 VCL RANGRF
GO_OSTEOCLAST_FUSION	0.00899611	0.180666	-0.857762	-1.64602	5	SH3PXD2A SBNO2 CD109 TCTA
GO_VESICLE_FUSION_WITH_GOLGI_APPARATUS	0.00911486	0.182176	-0.811488	-1.70116	7	GOSR2 VAMP7 VTI1A VTI1B BET1 USO1
GO_RESPONSE_TO_METAL_ION	0.00916661	0.182726	0.299874	1.34613	249	CPOX AKT1 GOT1 CAMK2D KCNIP2 PPIF CACNA1G CACNA1H DNMT3A CCND1 PPP3CA ALG2 PAM ANXA7 PRKAA1 SYT17 RYR2 ADCY7 SYT7 CPNE5 STIM1 CREB1 ID2 MT-CO1 PARP1 MAP1LC3A CDKN1B NFYA HIF1A SLC41A1 MEF2A BSG NEDD4 MTF1 ANK3 EGFR ATP13A2 CALM2 AQP1 SLC25A12 WNT5A D2HGDH ERCC1 PPARGC1A CEBPA NEDD4L SLC30A5 S100A13
GO_GLAND_DEVELOPMENT	0.00927852	0.184469	0.284124	1.30962	309	GOT2 AKT1 NKX2-5 NFIB RBPJ DAG1 MAN2A1 AKT2 IGSF3 CITED2 BCL2L11 CCND1 ETV5 ASH1L PAM LBH USF2 SULF2 TGFB2 NTN4 MET CREB1 ID2 CSNK2A2 GATA6 HMGCS1 TBX3 SP3 SEMA3C CDKN1B HIF1A NTN1 VEGFA IGFBP5 NRP1 PHF2 FBXW7 ACAT1 ALDH1A3 BTRC SEC63 HES1 SMO NCOA1 TGFBR2 INSR ROBO1 EGFR PTN TGFB3 SCRIB FRS2 TCF21 WNT5A ACO2 CEBPA TNC PCK2 TGFB1 FKBP4 NPHP3 GLI3 CTNNB1 BMP4 RPS6KA1 MAPK1 DDR1 MAFB RAP1A PHB2 SMA…
GO_REGULATION_OF_ACTIN_NUCLEATION	0.00935127	0.185426	-0.598342	-1.72177	26	GMFB WASF2 WASHC5 ABI2 HIP1R CYFIP1 GSN ARPIN
GO_REGULATION_OF_CELL_DEATH	0.00944231	0.18674	-0.261399	-1.20785	1228	ARL6IP1 TAX1BP1 RB1 CAST MELK CDK19 KIFAP3 MCL1 BCL2L1 HIPK3 PTPA LRP8 CSF1 NF2 PICALM KRT18 EYA3 PMAIP1 DAP URI1 F2R ZMAT3 IVNS1ABP SPHK1 TGFBR1 NCK1 ANKRD13C ANP32A CBL CXCL10 NET1 BCL10 UBE2Z THBS1 MAL ERBB3 BCL2 TLR4 ITM2C SLC39A10 YWHAB SERPINE1 TOP2A CDC73 PTGS2 ITGA6 RPS6KA3 CRYAB CHST11 SKIL ADAM10 HMGCR ING5 TGM2 GADD45B HMOX1 SP100 PRKDC ARHGDIA NAA15 HIP1R CFDP1 CHCHD10 SIX4 DDIT3 BCAR…
GO_NEGATIVE_REGULATION_OF_AXONOGENESIS	0.00957552	0.188878	0.440746	1.58372	58	RYK SLIT2 SEMA6D LINGO1 SEMA5A SEMA6C EFNB3 SEMA3C NTN1 NRP1 FGF13 SEMA4D WNT5A THY1
GO_POSITIVE_REGULATION_OF_CELL_MATRIX_ADHESION	0.0096191	0.189243	-0.50057	-1.60518	43	LIMS1 RAC1 CSF1 CDH13 RIN2 IQGAP1 EPB41L5 SMAD3 EMP2 RRAS ILK
GO_POSITIVE_REGULATION_OF_KERATINOCYTE_PROLIFERATION	0.00965537	0.189274	-0.779403	-1.69292	8	TLR4 STXBP4 CDH3 NOTCH2 REG3A HAS2 MDK
GO_SPECIFICATION_OF_ANIMAL_ORGAN_IDENTITY	0.00967095	0.189274	0.605723	1.68064	20	RBPJ ROBO1 FRS2 WNT5A GLI3 CTNNB1 BMP4 SPRY1 ROBO2 FGF1 WNT11 AR AXIN2
GO_ALKALOID_METABOLIC_PROCESS	0.00973641	0.190062	-0.966275	-1.45218	2	BCHE DDC
GO_RESPIRATORY_ELECTRON_TRANSPORT_CHAIN	0.00979749	0.19076	0.371998	1.50282	107	NDUFS1 MT-ND5 NDUFA8 NDUFA1 PINK1 SDHC MT-ND2 MT-CO1 NDUFA9 UQCRFS1 COX6C COX7C NDUFA2 NDUFS2 COX6A2 UQCRQ NDUFAB1 SDHA ISCU UQCR11 NDUFB3 GPD2 COX15 SDHB SLC25A12 NDUFS8 NDUFB11 TAZ NDUFS3 PPARGC1A NDUFV1 MT-ND1 COX7A2L NDUFA11 NDUFB4 MT-ND4 NDUFS5 NDUFC2 MT-CO3 COX5A COX4I2
GO_ANTIGEN_PROCESSING_AND_PRESENTATION	0.00989396	0.191156	-0.351106	-1.39831	175	FGL2 KIFAP3 AP1G1 THBS1 SEC24B KIF11 AP2A2 DYNLL2 MFSD6 DYNC1LI2 TAPBP PSMD7 ERAP1 ITGAV PSMD12 AP1S2 KIF15 PSMD8 PSMD1 CANX TRAF6 SEC24C TREX1 KIF3B AP2M1 DYNC1H1 CAPZB PSME1 ACE RACGAP1 TAPBPL ATG5 PSMA4 CLTC VAMP3 RAB33A PSMD10 PSMF1 B2M IKBKB PSMD11 PSMB9 DYNC1LI1 PSMA6 PSMA3 KIF2A PIKFYVE SEC24D CD36 PSMB8 KIF2C DCTN3 FCGR2B KIF18A IDE KIF23 TAP1 PYCARD PSMB4 LGMN CAPZA2 SEC13 PSMD6
GO_NEGATIVE_REGULATION_OF_ORGANELLE_ORGANIZATION	0.00989396	0.191156	-0.317741	-1.35214	334	GMFB MCM2 DCP2 BCL2L1 HNRNPA1 ATAD2 TNKS2 RAD21 SSH2 GEN1 WASF2 CCNB1 TOP2A MTPN ESPL1 CENPF TRIM54 PHF8 HIP1R FBXO5 TINF2 ATM TET1 KDM5A CHEK1 LRRK2 INPP5J LMNA STMN1 BUB1 TNKS DNMT1 GCLC RAD50 TSPO MAPRE1 BRCA1 TPX2 FEZ2 GSN SCFD1 GNL3L TWF2 NEK2 SPTAN1 SLC35F6 CEP97 ARPIN SMCR8 TRIAP1 TAOK1 CAPZB CDK5RAP2 BBS4 DYRK1A KANK1 SRC CAV3 MKKS NAV3 ATG5 HGF HDGFL3 CDT1 TRIM37 WAPL BUB1B STN1 PSMD10 M…
GO_RIBOSE_PHOSPHATE_BIOSYNTHETIC_PROCESS	0.00984597	0.191156	0.340389	1.40607	140	ADCY5 PDK2 PRKAG2 NPR2 PANK1 ELOVL6 FLCN ACSS1 ADCY7 GUCY1A1 PINK1 ADCY9 PARP1 PDHA1 PDPR ACSL1 ADCY6 SLC26A2 ACAT1 PAPSS2 IMPDH1 ADSL PDK3 SLC25A12 ACACB TAZ PPARGC1A PDHX PANK4 TGFB1 ADK GSTZ1 TREM2 TECR PYGL AK5 PRPSAP2 PKM ADCY8 ACSF3 DLAT MPC2 ATIC PAICS ADCY1 DNAJC30 ADCY3
GO_EMBRYONIC_MORPHOGENESIS	0.00999879	0.192593	0.269395	1.27672	405	YBX1 FBN2 NKX2-5 PRKACB RNF2 SOX4 TCAP DLC1 FZD6 DAG1 FBN1 ITGA8 IRX3 DNAJB6 CTHRC1 CACNA1C WNK1 BCL2L11 RTF1 MMP16 TMED2 NDRG4 SFRP2 RYR2 TGFB2 KDM6B IFT52 ID2 ABR GATA6 TBX3 SP3 GRB2 MAP3K20 HIF1A NTN1 NDST1 SOX11 TEAD2 ALDH1A3 HES1 SMO NCOA1 FZD3 IRX5 TGFBR2 ACVR1 RNF207 KLF4 EXT1 HIPK2 MAPK7 TGFB3 SCRIB CHD7 SPRY2 PRKRA FRS2 POFUT2 TCF21 WNT5A MMP2 COL6A1 ADM EIF4A3 SKI IFT122 TGFB1 NPHP3 TWI…
GO_GLUTAMATE_METABOLIC_PROCESS	0.0100194	0.192593	0.60381	1.67533	20	GOT2 GOT1 ALDH5A1 GLS GLUD1 SLC25A12
GO_MAMMARY_GLAND_EPITHELIAL_CELL_DIFFERENTIATION	0.0100782	0.193186	0.698523	1.72956	13	AKT1 AKT2 LBH ID2 HIF1A SMO
GO_SYNAPSE_ASSEMBLY	0.0101016	0.193186	0.359047	1.45267	114	RYK MDGA1 LRRC4B SLITRK5 BHLHB9 PTPRD PDLIM5 OBSL1 EFNB2 NTN1 GPC4 SLC25A46 CLSTN2 SETD5 LRTM1 FGF13 ADGRB2 SEMA4D THBS2 AMIGO1 WNT5A SHANK3 EPHB1 NLGN2 PTPRS LRFN3 EEF2K ROBO2 SLITRK2 PCDH17 GNPAT CRKL PCDHB3 ADD2 NRCAM
GO_OSSIFICATION_INVOLVED_IN_BONE_REMODELING	0.0103143	0.196258	0.88672	1.62664	4	CTHRC1 PTN TGFB3 TGFB1
GO_REGULATION_OF_SISTER_CHROMATID_COHESION	0.0102898	0.196258	-0.637922	-1.7346	21	RB1 RAD21 ESPL1 SLF2 NSMCE2 BUB1 TNKS FEN1
GO_CARDIAC_MYOFIBRIL_ASSEMBLY	0.0103679	0.196287	0.608269	1.6606	19	ACTC1 NKX2-5 TCAP OBSL1 MEF2A MYH10 MYLK3 SMAD4 TTN SRF MYL2
GO_CHROMATIN_ASSEMBLY_OR_DISASSEMBLY	0.0103638	0.196287	-0.390814	-1.4922	122	UBN1 MCM2 POLE3 CENPI PHF8 NAP1L1 TET1 OIP5 HAT1 CENPK SART3 KNL1 ZNFX1 SUV39H2 MIS18BP1 BRD2 DNMT1 PARP10 CENPQ HJURP CENPP CENPN CHAF1A CHAF1B CENPA ASF1B SPTY2D1 SMARCC1 MIS18A CENPU SETDB2 RBBP4 BAZ2A HIRIP3 HELLS RRP8 ITGB3BP CENPS CENPH TLK2
GO_NEGATIVE_REGULATION_OF_CELL_MORPHOGENESIS_INVOLVED_IN_DIFFERENTIATION	0.0104101	0.196592	0.401488	1.50518	78	RYK SLIT2 SEMA6D LINGO1 PPP3CA SEMA5A SEMA6C EFNB3 SEMA3C NTN1 NRP1 FGF13 SEMA4D WNT5A THY1 RAPGEF2
GO_REGULATION_OF_CYTOKINESIS	0.01047	0.196737	-0.456695	-1.59995	68	CALM3 CETN2 BCL2L1 PLK2 INCENP CDC6 ECT2 PRKCE PRPF40A KIF3B CDC42 GIT1 AHCTF1 RHOA BBS4 RACGAP1 ZFYVE26 KIF20A PLK4 UVRAG KLHL13 KIF20B CUL3 CALM1
GO_SA_NODE_CELL_TO_ATRIAL_CARDIAC_MUSCLE_CELL_COMMUNICATION	0.0104541	0.196737	0.749412	1.71616	10	HCN4 CACNA1G GJC1 RYR2 CACNA1D GJA5
GO_B_CELL_LINEAGE_COMMITMENT	0.0105632	0.197015	-0.885123	-1.59972	4	BCL2 PRKDC
GO_CIRCULATORY_SYSTEM_PROCESS	0.0105392	0.197015	0.271621	1.28381	385	CACNA2D1 ACTC1 HCN4 DNM1L KCNG2 ANGPT1 AKT1 SLIT2 NKX2-5 ATP1B1 HEG1 APOE MYBPC3 POPDC2 TCAP STK39 CAMK2D NPR2 KCNIP2 CACNA1G TMEM65 ADRA1B ELN CACNA1C CACNA1H TNNI3 GJC1 SLC4A3 ATP2A2 MAP2K3 GRK2 TJP1 RYR2 TGFB2 KCNJ2 GUCY1A1 STIM1 KCNJ11 ID2 ABR P2RY1 MYL3 SVEP1 GAS6 ADCY6 VEGFA GAA BVES SLC1A1 BMP10 MEF2A FGF13 TPM1 AKAP9 IRX5 RNF207 EPAS1 EGFR CALM2 CHD7 WWTR1 EDNRB AKAP12 S100A1 KCND2 TAZ CT…
GO_POSITIVE_REGULATION_OF_DOPAMINE_RECEPTOR_SIGNALING_PATHWAY	0.0105632	0.197015	-0.886367	-1.60197	4	VPS35 LRRK2 PRMT5 CAV2
GO_CELL_SURFACE_RECEPTOR_SIGNALING_PATHWAY_INVOLVED_IN_HEART_DEVELOPMENT	0.0106265	0.197219	0.53889	1.62533	27	RBPJ ACVR1 JAG1 GALNT11 WNT5A TGFB1 CTNNB1 BMP4 VANGL2 HEY1 NOTCH1 HAND2 WNT11 MSX1 SOX17 ALPK2 BMPR1A
GO_NEGATIVE_REGULATION_OF_BONE_DEVELOPMENT	0.0106154	0.197219	0.885641	1.62466	4	FBN1 FBXW7
GO_GLIAL_CELL_DIFFERENTIATION	0.0107516	0.198525	0.328255	1.37249	156	GPC1 AKT1 SOX4 NFIB B4GALT6 DAG1 AKT2 EPHA4 VIM IL34 ID2 TNFRSF21 PTPRZ1 SLC25A46 WDR1 SOX11 HES1 SMO EGFR PTN TNFRSF1B HDAC10 SOX13 LAMB2 SKI TGFB1 HDAC2 GLI3 CTNNB1 ERBB2 CSPG5 WASF3 MAPK1 GPR157 TREM2 CSK MAP2K1 ADGRG6 ADORA2A
GO_POSITIVE_REGULATION_OF_PROTEIN_POLYMERIZATION	0.0107759	0.198525	-0.396892	-1.47665	108	GMFB RAC1 CLIP1 NCK1 WASF2 SPIRE1 ARL2 WASHC5 ABI2 HIP1R DLG1 CYFIP1 VASP BAIAP2 PRKCE ARPC1A ARPC4 MAPRE1 GSN DRG1 ARPIN RHOA ARPC5L CDK5RAP2 CAV3 NAV3
GO_POSITIVE_REGULATION_OF_REPRODUCTIVE_PROCESS	0.0107564	0.198525	0.482892	1.61596	44	CACNA1H CITED2 P2RY1 ACVR1B VEGFA UBE2B INSR PLCB1 EDNRB WNT5A HDAC4 LHFPL2 HDAC2 CTNNB1
GO_REGULATION_OF_TRANSMEMBRANE_TRANSPORT	0.0108315	0.199062	0.277527	1.30817	362	CACNA2D1 RHOQ HCN4 KCNG2 DAPK1 AKT1 GRB10 ATP1B1 STK39 PRKAG2 NETO2 CAMK2D KCNIP2 SORBS1 PPIF CACNA1G SELENOS AKT2 CACNA1C WNK1 CACNA1H OAZ1 PIM1 RYR2 NIPSNAP2 KCNJ2 STIM1 KCNJ11 AKAP6 PINK1 GLRX AZIN1 OAZ2 WNK2 PLCG1 WDR1 MEF2A TPCN2 FGF13 TPCN1 CAB39 NEDD4 AKAP9 PRKCI ISCU INSR RNF207 HCN1 DHRS7C ANK3 ARF1 WNK4 AMIGO1 CALM2 CHD7 S100A1 KCND2 THY1 PPARGC1A NEDD4L UBQLN1 SHANK3 SLC30A5 FKBP1A HCN…
GO_CHLORIDE_TRANSPORT	0.0108936	0.199272	-0.490971	-1.61258	50	SLC12A7 CLCC1 CLCN5 CLIC5 CLCN3 TSPO PRNP CLCN7 ANO10 ANO3 SLC26A7 TTYH2 SLC12A2 SLC12A4 ANO6 PCYOX1 ANO4 CLIC4 CLCN6 CLIC1 CLNS1A
GO_INTERLEUKIN_23_PRODUCTION	0.0109487	0.199272	-0.851842	-1.63465	5	RAC1 TLR4
GO_REGULATION_OF_CELLULAR_COMPONENT_BIOGENESIS	0.0109027	0.199272	-0.273664	-1.24028	787	RB1 CNOT6 GMFB SAMD8 LIMS1 TAPT1 RAC1 ABCA1 KLHL41 NF2 CLIP1 SPHK1 SSH2 TGFBR1 NCK1 ARHGEF10L WASF2 DEF8 THBS1 CEP120 TLR4 SPIRE1 ARL2 MTPN CRYAB MMP14 SLITRK4 IQGAP1 GPM6B RPA1 GBP5 DUSP3 WASHC5 MPP7 AJUBA SLF2 PHF8 ABI2 HIP1R G3BP2 SIX4 CUL4B ARHGAP18 CEP135 RHOC UNC13B LPAR1 RAB3GAP2 PIP4K2C NLRC3 ATM EPB41L5 TET1 VPS35 CHMP5 PLK2 DLG1 LRRK2 PHLDB1 INPP5J SORL1 FAF1 CYFIP1 SMAD3 SYT11 RPA2 STM…
GO_RESPONSE_TO_LIGHT_INTENSITY	0.0109239	0.199272	0.854639	1.67372	5	AKT2 RDH13 HMGCS1 MT-ND3
GO_DICARBOXYLIC_ACID_CATABOLIC_PROCESS	0.0111126	0.2008	0.745401	1.70697	10	GOT2 GOT1 GLUD1 DDO ALDH1L2
GO_NEGATIVE_REGULATION_OF_PEPTIDASE_ACTIVITY	0.0110826	0.2008	-0.378613	-1.45349	132	ARL6IP1 CAST PEBP1 PICALM ANXA2 TFPI UBE2Z THBS1 SERPINE1 PTGS2 RPS6KA3 CRYAB XIAP TIMP1 SORL1 WNT9A BIRC5 CSNK2A1 CD109 GPC3 PRNP SERPING1 TRIAP1 CD44 MDM2 ARRB1 SPINT1 SRC PROS1 HGF YWHAE SERPINB8 MICAL1 RECK CSTB PSMF1 RAF1
GO_POLYSACCHARIDE_BIOSYNTHETIC_PROCESS	0.0110956	0.2008	0.410824	1.49132	65	AKT1 SORBS1 SELENOS AKT2 EPM2AIP1 PPP1CB GYS1 B3GNT9 PPP1R3B PPP1R3D NDST1 INSR EXT1 NHLRC1 AGL TGFB1 GSK3B EXT2 B3GALNT1 PGM2 PPP1R3G ENPP1 IRS2 EGF PHKG2
GO_FOREBRAIN_NEURON_DEVELOPMENT	0.0111715	0.2009	0.620184	1.64711	18	SLIT2 NRP1 UQCRQ ZMIZ1 ROBO1 WNT5A DCLK2 RAPGEF2 ROBO2 UBB
GO_PH_REDUCTION	0.0111659	0.2009	-0.515912	-1.60901	39	ATP6V1A BCL2 CLCN3 SNAPIN ATP6V0B SLC9A7 ATP6V0D1 ATP6AP1 ATP6V0A1 GRN CLIC4 TMEM199
GO_REGULATION_OF_TRANSFERASE_ACTIVITY	0.0112038	0.201002	-0.272887	-1.23708	795	CALM3 RB1 GMFB CCNE2 CSNK2B HIPK3 LRP8 GNAQ CCNB2 CSF1 CACUL1 NF2 CCNK F2R PKIA TGFBR1 RUBCN NCK1 CBL PTPRB PRKAR2A CXCL10 OSBPL8 BCL10 THBS1 ERBB3 TNIK TLR4 CCNB1 HMGCR IQGAP1 IBTK RBL1 GADD45B DUSP3 MAP3K1 AJUBA CDC25C CCNT1 ADAM9 FBXO5 EIF4A2 MOB1B COX11 BLM MVP CCNA2 PKMYT1 PRKAR2B LPAR1 HBEGF MDFIC CCND2 DLG1 LRRK2 SERINC2 KRAS PIK3CB DTX3L SORL1 FAF1 MASTL LYN DUSP16 UBE2C SOCS7 BAG2 PIK3IP…
GO_CHEMOREPULSION_OF_AXON	0.011339	0.202447	0.826447	1.70447	6	RYK NTN1 WNT5A SEMA3B
GO_DEVELOPMENTAL_GROWTH	0.0113543	0.202447	0.263174	1.26832	489	RYK MAP2K4 HSP90AA1 AKT1 SLIT2 NKX2-5 HEG1 APOE RBPJ DAG1 PTGFRN GAS1 SEMA6D BCL2L11 EREG RTF1 PPP3CA SEMA5A PIM1 TMED2 SEMA6C NDRG4 LATS2 SFRP2 SYT17 TGFB2 COPS2 CARM1 CPNE5 AKAP6 CREB1 GHR PDLIM5 GATA6 RAPH1 SMURF1 SORBS2 SEMA3C CDKN1B NTN1 VEGFA NRP1 SELENOM RBBP6 BMP10 BASP1 ADAM15 AFG3L2 FGF13 MTM1 RAI1 SMO ZMIZ1 TGFBR2 SEMA4D INSR EIF4H GPD2 PLCB1 PTN OLFM1 CHD7 SPRY2 WWTR1 CYFIP2 WNT5A FBL…
GO_FATTY_ACID_HOMEOSTASIS	0.011365	0.202447	0.674586	1.71389	14	GOT1 APOE PRKAA1 DGAT2
GO_FOREBRAIN_GENERATION_OF_NEURONS	0.0114919	0.203906	0.500159	1.60456	34	SLIT2 NRP1 UQCRQ HES1 ZMIZ1 ROBO1 WNT5A DCLK2 RAPGEF2 SHANK3 GLI3 ROBO2 METTL3 UBB
GO_HEART_TRABECULA_FORMATION	0.0115066	0.203906	0.691396	1.71192	13	FHL2 NKX2-5 EGLN1 ADAMTS1 BMP10 FKBP1A ADGRG6 HEY1 SRF TEK TGFBR3
GO_RESPONSE_TO_INTERFERON_GAMMA	0.0115281	0.203906	-0.380434	-1.45699	128	GBP7 TLR4 CAMK2B GBP5 TRIM8 VCAM1 SP100 AQP4 IFITM3 CCL7 HSP90AB1 CXCL16 LGALS9 CCL2 STXBP4 STAT1 OAS3 IRF1 GBP4 GSN ACOD1 IRF9 CDC42 SYNCRIP CCL3 GBP2 CD44 IRF8 VAMP3 CD47 CX3CL1 B2M CCL20 MYO1C NOS2 PARP14 GCH1 PRKCD MRC1 PML ASS1 CCL5 CCL25 NMI GBP6 CD40
GO_POSITIVE_REGULATION_OF_PHOSPHOPROTEIN_PHOSPHATASE_ACTIVITY	0.0116176	0.205009	-0.645465	-1.71251	18	CALM3 PTPA SLC39A10 HSP90AB1 PPP1R15A ITGA1
GO_CARDIAC_NEURAL_CREST_CELL_DEVELOPMENT_INVOLVED_IN_OUTFLOW_TRACT_MORPHOGENESIS	0.0118285	0.205925	0.741012	1.64481	9	SEMA3C HES1 JAG1 TWIST1 BMP4 HAND2 PITX2
GO_CELLULAR_RESPONSE_TO_MOLECULE_OF_BACTERIAL_ORIGIN	0.0119548	0.205925	-0.376822	-1.46316	146	CDK19 ABCA1 CXCL10 BCL10 CMPK2 TFPI TLR4 SERPINE1 CDC73 ADAM9 CHMP5 LYN SBNO2 BCR CCL2 PRKCE TRAF6 TSPO ACOD1 AXL IL6 CCL3 RHOA IRF8 CXCL5 PRDX2 NR1D1 SRC ZFP36 ANKRD1 CAPN2 PDE4B CXCL3 RARA HMGB1 CX3CL1 SPON2 PLSCR4 NOS2 CD36 CXCL2 MRC1 SHPK NFKB1 FCGR2B ASS1 CCL5 NFKBIA CD274 LY96 PRKCA CXCL1 CD40
GO_COPI_COATED_VESICLE_BUDDING	0.0121104	0.205925	0.824044	1.69951	6	TMED2 TMED9 TMED10
GO_CYTOKINE_MEDIATED_SIGNALING_PATHWAY	0.0119898	0.205925	-0.293002	-1.2893	534	TAX1BP1 CSNK2B LIMS1 MCL1 TTLL12 BCL2L1 LRP8 CSF1 KRT18 SPHK1 CBL CXCL10 ADIPOR2 ANXA2 IL13RA1 RORA BCL2 PTGS2 CAMK2B BRWD1 TRIM8 HMOX1 VCAM1 SP100 EDA2R OSMR PSMD7 SQSTM1 MX2 PSMD12 TIMP1 MAOA KRAS PIK3CB APPL1 IFIT3 YWHAZ IFITM3 TNFRSF12A IFIT1 CCL7 HSP90AB1 BIRC5 CREBRF ACTN4 PSMD8 SAMHD1 PSMD1 CCL2 MX1 CANX XAF1 RAP1B TRAF6 STAT1 ZBP1 OAS3 IRF1 IL1RAP STAT6 POU2F1 CNOT7 TREX1 AXL ILK IL6 ADAR…
GO_DOUBLE_STRAND_BREAK_REPAIR_VIA_BREAK_INDUCED_REPLICATION	0.0117508	0.205925	-0.725501	-1.69142	11	MCM2 MCM5 MCM3 CDC45 MCM7 GINS4 GINS2
GO_ECTODERM_DEVELOPMENT	0.0121537	0.205925	-0.671555	-1.68983	15	NF2 ETS2 ITGA6 EDA2R EPB41L5
GO_ETHANOLAMINE_CONTAINING_COMPOUND_METABOLIC_PROCESS	0.0121285	0.205925	-0.82275	-1.65493	6	GDPD1
GO_LABYRINTHINE_LAYER_DEVELOPMENT	0.0121615	0.205925	0.500439	1.6651	39	AKT1 RBPJ DNAJB6 EGLN1 SENP2 TMED2 GRB2 PLCD1 HES1 NCOA1 HS6ST1 PLCD3 ADM MAPK1 VASH2 MAP2K1 SPINT2 SOCS3 BIRC6 HEY1
GO_MYOFIBRIL_ASSEMBLY	0.0120431	0.205925	0.424337	1.5275	62	ACTC1 NKX2-5 TCAP CSRP2 MYOZ2 OBSCN OBSL1 LMOD1 WDR1 BMP10 MEF2A TPM1 TMOD1 MYH11 MYH10
GO_NEGATIVE_REGULATION_OF_INTERLEUKIN_17_PRODUCTION	0.0119506	0.205925	-0.797971	-1.67282	7	TLR4 DDIT3 PRNP
GO_NEGATIVE_REGULATION_OF_MONOCYTE_CHEMOTAXIS	0.0119106	0.205925	0.852441	1.66942	5	SLIT2 NBL1 DUSP1
GO_POSITIVE_REGULATION_OF_CALCIUM_ION_DEPENDENT_EXOCYTOSIS	0.0118285	0.205925	0.740989	1.64476	9	CACNA1G CACNA1H SYT7 ARF1
GO_POSITIVE_REGULATION_OF_CHROMOSOME_ORGANIZATION	0.0118946	0.205925	-0.370018	-1.45236	155	RB1 CCT5 HNRNPA1 TNKS2 RAD21 CCNB1 ESPL1 MIER1 SLF2 NSMCE2 ATM TET1 LRRK2 SART3 LMNA PHF19 TNKS DNMT1 RAD50 NSD3 BRCA1 FEN1 PPP1R10 NEK2 EED WDR61 ARRB1 NAF1 RIF1 MYB MAP3K4 CDT1 CCT6A RPS6KA4 NEK7 SETDB2 CUL3 WBP2 DLGAP5 MECP2 GNL3 HMBOX1 SMC5 BRD4
GO_POSITIVE_REGULATION_OF_GLYCOGEN_METABOLIC_PROCESS	0.012046	0.205925	0.654214	1.6814	15	AKT1 SORBS1 AKT2 EPM2AIP1 INSR
GO_PROTEIN_POLYMERIZATION	0.0120627	0.205925	-0.333794	-1.38067	245	GMFB RAC1 CLIP1 SSH2 NCK1 WASF2 SPIRE1 ARL2 MTPN WASHC5 DIAPH3 CSNK1D ABI2 HIP1R FBXO5 MICALL2 ARHGAP18 DIAPH1 DLG1 MX2 INPP5J CYFIP1 UBE2C STMN1 MX1 VASP BAIAP2 PRKCE ARPC1A ARPC4 MAPRE1 TPX2 GSN TWF2 SPTAN1 CEP192 DRG1 UBE2S ARPIN RHOA TUBG1 ARPC5L TUBGCP2 CAPZB CDK5RAP2 BBS4 DYRK1A KANK1 CAV3 MKKS NAV3 NDE1 HDGFL3
GO_REGULATION_OF_CELLULAR_RESPONSE_TO_STRESS	0.0118462	0.205925	-0.285623	-1.2754	632	MCL1 BCL2L1 HIPK3 NEK6 TMEM33 PRMT1 EYA3 PMAIP1 SPHK1 NCK1 AAAS TNR HIKESHI NUP35 VPS13C BCL2 TNIK TLR4 SPIRE1 PTGS2 CRYAB SKIL GTF2I HMGCR CAMK2B RBL1 RPA1 GADD45B DUSP3 WDR76 AJUBA UBE2J1 SLF2 PRKDC EDA2R FBXO5 POLH DDIT3 DERL2 DEK ATM RAD51 MDFIC PLK2 NDC1 CHEK1 DLG1 LRRK2 NSD2 KRAS DTX3L ATF6 BDKRB2 LYN ANKRD6 NUAK1 BAG2 USP1 HSP90AB1 IER3 RPA2 FOXM1 VNN1 BRCC3 MAPKAP1 PBK PARG NEK4 DDIAS BCL…
GO_REGULATION_OF_KERATINOCYTE_PROLIFERATION	0.0118803	0.205925	-0.572325	-1.64061	25	TLR4 ZFP36L1 EPPK1 CD109 STXBP4 FGFR2 PTPRK CDH3 ZFP36 NOTCH2 REG3A HAS2 CASK MDK
GO_TELOMERE_MAINTENANCE_VIA_SEMI_CONSERVATIVE_REPLICATION	0.011925	0.205925	-0.56961	-1.66036	27	POLE3 RPA1 RPA2 POLA1 RFC3 POLD3 PCNA FEN1 POLE RFC5 POLD4 POLD1 RFC4 TERF1
GO_ATTACHMENT_OF_SPINDLE_MICROTUBULES_TO_KINETOCHORE	0.012218	0.205957	-0.569831	-1.68051	30	RB1 SGO1 CCNB1 ABRAXAS2 NUF2 KNL1 ECT2 MIS12 CDC42 NEK2 KNSTRN RACGAP1 CDT1 MAD1L1 SPAG5
GO_POST_GOLGI_VESICLE_MEDIATED_TRANSPORT	0.0122159	0.205957	-0.418335	-1.51646	93	GGA2 GOSR2 KRT18 LYPLA1 VAMP7 RP2 AP1G1 VPS13C VPS54 SCAMP2 VTI1A SORL1 EXOC1 SCFD1 CCDC91 VTI1B OSBPL5 GOLPH3L VAMP3 ANKFY1 GOPC LLGL1 MON2 STEAP2
GO_RESPONSE_TO_STIMULUS_INVOLVED_IN_REGULATION_OF_MUSCLE_ADAPTATION	0.0123679	0.208018	0.6767	1.64506	12	DAG1 FBXO32 TRIM63 PPARGC1A HDAC4 CASQ1
GO_CEREBRAL_CORTEX_REGIONALIZATION	0.0124722	0.208691	-0.96069	-1.44378	2	TRA2B ADGRG1
GO_NEGATIVE_REGULATION_OF_CELLULAR_COMPONENT_MOVEMENT	0.0125476	0.208691	0.300741	1.35009	242	RYK CRK AKT1 SLIT2 APOE DLC1 DAG1 SEMA6D ADAMTS9 CITED2 IDH2 MYOCD SEMA5A FLCN PODN SEMA6C NDRG4 SFRP2 RAP2C ABR NBL1 SEMA3C CDKN1B DNAJA4 IGFBP5 NRP1 BMP10 ADAM15 TPM1 COL3A1 STK26 SEMA4D KLF4 ROBO1 JAG1 MIF EVL PLCB1 PTN WNT5A THY1 LRCH1 PPARGC1A ADARB1 STK24 TGFB1 GADD45A SRGAP1 VCL
GO_NUCLEOSIDE_MONOPHOSPHATE_PHOSPHORYLATION	0.0125765	0.208691	-0.706662	-1.68909	12	AK4 CMPK2 RAD50 CMPK1 AK1
GO_POSITIVE_REGULATION_OF_VOLTAGE_GATED_POTASSIUM_CHANNEL_ACTIVITY	0.0124485	0.208691	0.785579	1.66012	7	KCNIP2 AKAP6 RNF207 AMIGO1 TREM2
GO_REGULATION_OF_APOPTOTIC_SIGNALING_PATHWAY	0.0125207	0.208691	-0.31473	-1.33933	334	RB1 MCL1 BCL2L1 EYA3 PMAIP1 URI1 IVNS1ABP TGFBR1 NCK1 BCL10 THBS1 MAL BCL2 ITM2C YWHAB SERPINE1 PTGS2 ITGA6 SKIL ING5 HMOX1 SP100 HIP1R CHCHD10 DDIT3 GNAI2 ITGAV LRRK2 PHIP BDKRB2 FAF1 LMNA SMAD3 YWHAZ TNFRSF12A UNC5B HTT PLAGL2 VNN1 CSNK2A1 LGALS9 GCLM TMBIM1 GCLC DDIAS BCLAF1 RB1CC1 FIS1 BRCA1 TXNDC12 GSN SLC35F6 E2F1 FEM1B TRIAP1 NACC2 CD44 MDM2 HYOU1 PRDX2 WWOX SRC GATA4 FIGNL1 HGF YWHAE
GO_REGULATION_OF_AXONOGENESIS	0.0125296	0.208691	0.3267	1.36907	152	RYK SLIT2 APOE SEMA6D LINGO1 ZSWIM4 SEMA5A EPHA4 SEMA6C EFNB3 CHN1 SEMA3C NTN1 VEGFA NRP1 FGF13 SEMA4D ROBO1 TRAK1 AMIGO1 OLFM1 SIPA1L1 WNT5A THY1 UST LPAR3 STK25 RTN4R YTHDF1 PTPRS GSK3B NIN DBN1 STK11 SEMA3B MAP2K1 ROBO2 SEMA4B RUFY3 SEMA4C CXCL12 NRCAM TRPV2 FN1
GO_SULFUR_COMPOUND_BIOSYNTHETIC_PROCESS	0.0126018	0.208691	0.326139	1.35641	149	VCAN ANGPT1 PDK2 B4GALT6 PRELP CHPF ELOVL6 ACSS1 B4GALT2 MAT2B PDHA1 PDPR ACSL1 MAT2A DSEL SLC26A2 B4GALT4 NDST1 CHSY1 CHSY3 CTH ACAT1 PAPSS2 GLCE LUM PDK3 UST ACACB FMOD PDHX GSTM5 CSPG5 ADI1 GSTZ1 CHST7 CSAD ST3GAL3 TECR HAGH
GO_RETINAL_CELL_PROGRAMMED_CELL_DEATH	0.0127234	0.210243	-0.921645	-1.52302	3	BCL2
GO_NEGATIVE_REGULATION_OF_DEVELOPMENTAL_PROCESS	0.0127915	0.210466	0.243041	1.19442	688	RYK YBX1 HOPX DNM1L TRIB2 SLIT2 NKX2-5 TRIM72 PRKACB THBS4 NFIB APOE DENND5A RBPJ NPR2 FBN1 CTDSP1 SEMA6D IRX3 LRP3 ADAMTS9 LINGO1 RGMA IDH2 EREG LIMD1 CCND1 PPP3CA RTN4RL1 MYOCD CBFB SEMA5A EPHA4 FLCN LBH SEMA6C ZFP36L2 SFRP2 VIM EFNB3 TGFB2 TOB1 CARM1 FST ADAMTS1 PINK1 ID2 ABR TNFRSF21 EPN1 TBX3 TERF2 TFRC GAS6 SEMA3C CDKN1B EFNB2 ADCY6 HIF1A NTN1 VEGFA TRIO IGFBP5 NRP1 SOX11 IL17D FBXW7 FGF13 …
GO_PERIPHERAL_NERVOUS_SYSTEM_DEVELOPMENT	0.0128207	0.210466	0.444397	1.54303	51	GPC1 AKT1 DAG1 AKT2 ETV1 SLC25A46 ADGRB2 EDNRB LAMB2 SKI EGR3 ERBB2
GO_REGULATION_OF_NEURON_DIFFERENTIATION	0.012816	0.210466	0.253654	1.22531	498	RYK CRK DNM1L AKT1 SLIT2 NKX2-5 APOE TIMP2 DENND5A NCS1 CTDSP1 SEMA6D IRX3 KIF1A LINGO1 RGMA BHLHB9 ZSWIM4 PPP3CA RTN4RL1 NSMF SEMA5A EPHA4 ETV5 SEMA6C NDRG4 MAPK6 SFRP2 VIM PTPRD SYT17 EFNB3 CARM1 CPNE5 ID2 PDLIM5 CHN1 FOXO6 YWHAG NBL1 SMURF1 OBSL1 SEMA3C EFNB2 ADCY6 NTN1 VEGFA NRP1 SOX11 FGF13 HES1 NEDD4 NCOA1 DDX6 PRKCI SEMA4D CAMK2G PTPRF KLF4 ROBO1 JAG1 ITSN1 CUL7 ARF1 TRAK1 PTN AMIGO1 HMG20…
GO_CARDIAC_CHAMBER_FORMATION	0.012935	0.211326	0.711278	1.69696	11	NKX2-5 SOX4 SOX11 TBX5 NOTCH1 HAND2 TBX20
GO_POSITIVE_REGULATION_OF_RESPONSE_TO_OXIDATIVE_STRESS	0.0129013	0.211326	-0.648481	-1.65122	16	MCL1 SELENON TLR4
GO_RESPONSE_TO_MACROPHAGE_COLONY_STIMULATING_FACTOR	0.0129572	0.211326	-0.78532	-1.75886	9	CSF1 TLR4
GO_CELLULAR_RESPONSE_TO_BIOTIC_STIMULUS	0.0129996	0.211346	-0.355732	-1.41049	168	CDK19 ABCA1 CXCL10 BCL10 CMPK2 TFPI TLR4 SERPINE1 CDC73 ADAM9 DDIT3 CHMP5 LYN SBNO2 BCR CCL2 PRKCE TRAF6 TSPO ACOD1 AXL IL6 CCL3 TXNIP RHOA IRF8 CXCL5 ZMPSTE24 PRDX2 NR1D1 SRC ZFP36 ANKRD1 CAPN2 PDE4B CXCL3 RARA HMGB1 CX3CL1 WFS1 SPON2 PLSCR4 NOS2 CD36 CXCL2 MRC1 SHPK NFKB1 SYK FCGR2B ASS1 CCL5 NFKBIA CD274 LY96 PRKCA CXCL1 PPP1R15B CD40
GO_REGULATION_OF_HEART_RATE_BY_CARDIAC_CONDUCTION	0.0130146	0.211346	0.502651	1.62553	35	CACNA2D1 HCN4 CAMK2D CACNA1G CACNA1C KCNJ2 AKAP9
GO_ORGANONITROGEN_COMPOUND_BIOSYNTHETIC_PROCESS	0.0130526	0.211508	0.222383	1.14021	1352	NT5E GPC1 VCAN CPOX GOT2 YBX1 DAPK1 ANGPT1 AKT1 NCL ADCY5 GOT1 MGAT4B TNRC6A SOX4 PDK2 APOE EXTL3 GFM2 PLPP3 PRKAG2 DDX3X NPR2 B4GALT6 MAN2A1 PRELP PXYLP1 AKT2 RPL7A SDC3 RPS6 IDH2 ASAH2 CHPF PHLDA1 EIF1AD PANK1 FKRP SAMD4B ELOVL6 ZDHHC16 OAZ1 SRP9 ALG2 FLCN MRPL28 TIA1 MRPL42 XRN1 ACSS1 ZFP36L2 PRKAA1 VIM FURIN TGFB2 PPM1L B4GALNT1 ADCY7 TOB1 B4GALT2 GMPR MRPL4 GUCY1A1 OXA1L PINK1 AGK MRPL12 ADC…
GO_PROTEIN_AUTOUBIQUITINATION	0.0130895	0.211652	-0.487823	-1.63463	58	UHRF2 ASB4 UHRF1 RNF213 RNF141 LRRK2 RNF11 DTX3L TRAF6 BRCA1 RNF4 MDM2 SH3RF2 RNFT1 TRIM37 RNF19B UBE2D3 CUL3 ITCH RNF115 UBE2T
GO_NEGATIVE_REGULATION_OF_HYDROLASE_ACTIVITY	0.0135237	0.218204	-0.324062	-1.35604	285	ARL6IP1 CAST MCM2 PEBP1 PTPA PICALM ARPP19 URI1 CPEB2 CDC42SE1 ANXA2 TFPI UBE2Z THBS1 SERPINE1 ARL2 PTGS2 RPS6KA3 CRYAB IQGAP1 MGAT5 PKMYT1 GNAI2 PTX3 KDM5A XIAP LRRK2 TIMP1 SORL1 MASTL WNT9A IFIT1 KNL1 BIRC5 IPO5 CSNK2A1 CD109 GPC3 GPS1 PRNP AMOT PPP1R15A PPP1R10 SERPING1 CEP192 TRIAP1 FKBP15 CD44 MDM2 PHACTR1 ZCCHC9 ARRB1 BBS4 SPINT1 SRC SH3RF2 PROS1 MKKS HGF YWHAE BICD1 SERPINB8
GO_RESPONSE_TO_GAMMA_RADIATION	0.0135654	0.218409	-0.466559	-1.54363	54	BCL2L1 CBL CXCL10 BCL2 CRYAB PRKDC ATM RAD51 CCL7 FANCD2 TREX1 MDM2 ZMPSTE24 XRCC2 TLK2 LIG4 DCUN1D3 MEN1 BRCA2 PML
GO_CARDIAC_NEURAL_CREST_CELL_DIFFERENTIATION_INVOLVED_IN_HEART_DEVELOPMENT	0.0137286	0.218422	0.708706	1.69082	11	SEMA3C HES1 JAG1 TWIST1 BMP4 MAPK1 HAND2 PITX2
GO_CELL_SUBSTRATE_JUNCTION_ORGANIZATION	0.013639	0.218422	-0.413913	-1.50043	93	LIMS1 RAC1 THBS1 BCL2 ITGA6 MMP14 IQGAP1 GPM6B DUSP3 AJUBA EPB41L5 LAMC2 SMAD3 BCR PTK2 PTPRK CD151 RHOA MAPRE2 SRC TLN1
GO_MITOCHONDRION_LOCALIZATION	0.0137889	0.218422	0.485471	1.60348	38	DNM1L MFN2 HIF1A MEF2A MTM1 CLUH TRAK1 MFN1 SPAST MARK1 MYO19 RHOT2 SYBU
GO_POSITIVE_REGULATION_OF_NATURAL_KILLER_CELL_MEDIATED_IMMUNE_RESPONSE_TO_TUMOR_CELL	0.0135987	0.218422	-0.958448	-1.44041	2	PVR
GO_POSITIVE_REGULATION_OF_TRANSCRIPTION_OF_NUCLEOLAR_LARGE_RRNA_BY_RNA_POLYMERASE_I	0.0137863	0.218422	0.734712	1.63083	9	NCL SMARCA4 MTOR PWP1
GO_REGULATION_OF_ARP2_3_COMPLEX_MEDIATED_ACTIN_NUCLEATION	0.0136634	0.218422	-0.637298	-1.69084	18	GMFB WASF2 ABI2 HIP1R CYFIP1
GO_REGULATION_OF_PROTEIN_KINASE_ACTIVITY	0.0137981	0.218422	-0.281264	-1.25457	624	CALM3 RB1 GMFB CCNE2 CSNK2B HIPK3 LRP8 GNAQ CCNB2 CSF1 CACUL1 NF2 CCNK F2R PKIA TGFBR1 NCK1 CBL PTPRB PRKAR2A CXCL10 OSBPL8 THBS1 ERBB3 TNIK TLR4 CCNB1 HMGCR IQGAP1 IBTK GADD45B DUSP3 MAP3K1 AJUBA CDC25C CCNT1 ADAM9 BLM MVP CCNA2 PKMYT1 PRKAR2B LPAR1 HBEGF MDFIC CCND2 DLG1 LRRK2 KRAS PIK3CB SORL1 FAF1 LYN DUSP16 HSP90AB1 INCENP HTT DBF4 CDC6 PAK4 NCAPG2 IPO5 EMP2 ECT2 MAPKAP1 PBK TRAF6 CAMK1 EIF2…
GO_STRIATED_MUSCLE_CONTRACTION	0.0137097	0.218422	0.336899	1.40234	145	CACNA2D1 ACTC1 HCN4 NKX2-5 ATP1B1 MYBPC3 TCAP CAMK2D CACNA1G RCSD1 ADRA1B CACNA1C TNNI3 GJC1 SMPX ATP2A2 MAP2K3 GRK2 RYR2 KCNJ2 MB MYL3 GAA BMP10 FGF13 TPM1 AKAP9 RNF207 CALM2 TAZ HDAC4 NEDD4L MYL1 CACNA1D CASQ1 RANGRF
GO_CENTROSOME_DUPLICATION	0.013906	0.219299	-0.45743	-1.56072	62	CETN2 GEN1 CEP120 CEP135 CHMP5 PLK2 XPO1 CEP76 SASS6 CNTROB BRCA1 CEP192 WDR62 POC1A CDK5RAP2 NDE1 CEP295 TRIM37 USP33 PLK4 ARHGEF10 C2CD3 CHMP2A CCNF ALMS1
GO_POSITIVE_REGULATION_OF_SYNAPSE_ASSEMBLY	0.0139117	0.219299	0.492826	1.62066	37	LRRC4B SLITRK5 BHLHB9 PTPRD CLSTN2 LRTM1 ADGRB2 SEMA4D THBS2 AMIGO1 EPHB1 NLGN2
GO_NEGATIVE_REGULATION_OF_OSTEOBLAST_PROLIFERATION	0.0139774	0.219874	-0.791527	-1.65931	7	BCL2 PLXNB1 SMAD3 EIF2AK2 ATRAID
GO_CALCINEURIN_MEDIATED_SIGNALING	0.0141315	0.221373	0.484333	1.59972	38	FHL2 PPP3CA MYOZ2 AKAP6 NFATC1 ADGRB2 MAPK7 RCAN2 HOMER3 HOMER2 RCAN3 PPP3R1 GSK3B CHERP
GO_REGULATION_OF_SUPRAMOLECULAR_FIBER_ORGANIZATION	0.0141037	0.221373	-0.316141	-1.3354	302	RB1 GMFB RAC1 NF2 CLIP1 SSH2 TGFBR1 NCK1 DSTN ARHGEF10L WASF2 SPIRE1 ARL2 MTPN CRYAB TRIM54 WASHC5 COLGALT1 ABI2 HIP1R ARHGAP18 RHOC LPAR1 DLG1 INPP5J CYFIP1 SMAD3 STMN1 VASP BAIAP2 PRKCE ARPC1A ARPC4 MAPRE1 TPX2 GSN SYNPO CDC42 TWF2 SPTAN1 DRG1 ARPIN RHOA TAOK1 ARPC5L CAPZB CDK5RAP2 BBS4 DYRK1A KANK1 EMILIN1 CAV3 MKKS NAV3 CFL1
GO_CALCIUM_DEPENDENT_CELL_CELL_ADHESION_VIA_PLASMA_MEMBRANE_CELL_ADHESION_MOLECULES	0.0142837	0.223294	-0.573531	-1.61725	24	ATP2C1 KIFAP3 CDH13 AJUBA ARVCF
GO_POSITIVE_REGULATION_OF_SODIUM_ION_TRANSPORT	0.0144263	0.224128	0.513111	1.58177	29	AKT1 NKX2-5 ATP1B1 WNK1 GLRX WNK2 ANK3 ARF1 WNK4
GO_REGULATION_OF_RESPONSE_TO_BIOTIC_STIMULUS	0.0143892	0.224128	-0.322992	-1.35156	285	FGL2 TTLL12 POLR3G LRP8 HTRA1 AP1G1 BCL10 TLR4 PVR GBP5 PRKDC UNC13B PSMD7 NLRC3 ERAP1 XIAP PSMD12 KRAS APPL1 DTX3L PUM2 LYN IFIT1 SYT11 HSP90AB1 MNDA PSMD8 SAMHD1 LGALS9 PSMD1 TRAF6 STAT1 ZBP1 IRF1 CNOT7 TREX1 ACOD1 ADAR SERPING1 ZMPSTE24 PSME1 PRDX2 DDX60 PSPC1 SRC LSM14A PSMA4 PSMD10 HMGB1 CX3CL1 PSMF1 TRAF3IP2 RAF1 IKBKB ITCH PSMD11 IL23A PSMB9 PSMA6 MMP12 PSMA3 GRN ELMOD2 USP18 PARP14 STAT5B…
GO_TRANSMEMBRANE_RECEPTOR_PROTEIN_TYROSINE_PHOSPHATASE_SIGNALING_PATHWAY	0.0144244	0.224128	0.818228	1.68751	6	PTPRD TRIO PTPRF PTN FRS2
GO_ATP_SYNTHESIS_COUPLED_ELECTRON_TRANSPORT	0.0145188	0.224636	0.37109	1.44334	90	NDUFS1 MT-ND5 NDUFA8 NDUFA1 PINK1 SDHC MT-ND2 MT-CO1 NDUFA9 UQCRFS1 COX6C COX7C NDUFA2 NDUFS2 COX6A2 UQCRQ NDUFAB1 SDHA ISCU UQCR11 NDUFB3 COX15 NDUFS8 NDUFB11 TAZ NDUFS3 NDUFV1 MT-ND1 COX7A2L NDUFA11 NDUFB4 MT-ND4 NDUFS5 NDUFC2 MT-CO3 COX5A COX4I2
GO_NEGATIVE_REGULATION_OF_RYANODINE_SENSITIVE_CALCIUM_RELEASE_CHANNEL_ACTIVITY	0.0145484	0.224636	-0.732407	-1.69403	10	CALM3 SRI TRDN GSTM2 GSTO1
GO_NEGATIVE_REGULATION_OF_SMALL_GTPASE_MEDIATED_SIGNAL_TRANSDUCTION	0.0144966	0.224636	0.441152	1.5218	50	SLIT2 HEG1 TIMP2 DLC1 MFN2 FLCN SPRY4 TGFB2 RASA1 MET SPRY2 CGNL1 RASA3
GO_REGULATION_OF_DNA_DIRECTED_DNA_POLYMERASE_ACTIVITY	0.0145901	0.224819	-0.759122	-1.64887	8	RFC3 PCNA RFC5 RFC4
GO_CRANIAL_NERVE_MORPHOGENESIS	0.0147718	0.225616	0.617398	1.62021	16	NRP1 ADARB1 EPHB1 GLI3 ATP8B1 MAFB
GO_PEPTIDYL_ASPARAGINE_MODIFICATION	0.0147172	0.225616	-0.558272	-1.62731	27	MAGT1 ST6GAL1 MGAT5 UBE2J1 STT3B STT3A UGGT1 ALG8 FUT8
GO_POSITIVE_REGULATION_OF_CHROMOSOME_SEGREGATION	0.0146793	0.225616	-0.539477	-1.60267	31	RB1 RAD21 CCNB1 ESPL1 SLF2 NSMCE2 CDC6 FEN1 CDT1 CUL3 DLGAP5 SMC5
GO_POSITIVE_REGULATION_OF_TRANSCRIPTION_BY_RNA_POLYMERASE_II	0.0147372	0.225616	0.236606	1.18426	827	PLAGL1 RHOQ YBX1 HLF ABLIM3 AKT1 NCL TCERG1 NKX2-5 SMARCA4 TFDP1 SOX4 NFIB YEATS4 RBPJ POU6F1 DDX3X ITGA8 CITED2 RGMA LMO7 EGLN1 PPP3CA MYOCD MCRS1 CBFB TEAD1 SENP2 NFIX ETV5 FLCN SLC30A9 ETV1 TAF7 ASH1L FOXK2 USF2 E2F6 ATMIN SFRP2 PYGO1 MEF2D TGFB2 KDM6B CARM1 ACTR3 SUB1 MET CREB1 PATZ1 MED16 ASH2L PARP1 KAT2B P2RY1 GATA6 FOXO6 TBX3 SOX12 SP3 ACVR1B ZBTB18 NFYA HIF1A CITED4 VEGFA ARF4 CHCHD2 MEF…
GO_PRE_REPLICATIVE_COMPLEX_ASSEMBLY_INVOLVED_IN_CELL_CYCLE_DNA_REPLICATION	0.0147916	0.225616	-0.789265	-1.65457	7	MCM2 MCM5 MCM3 MCM7
GO_NEGATIVE_REGULATION_BY_HOST_OF_SYMBIONT_MOLECULAR_FUNCTION	0.0150471	0.22883	-0.95567	-1.43624	2	ANXA2 PTX3
GO_REPLICATION_FORK_PROTECTION	0.015063	0.22883	-0.789165	-1.65436	7	TIPIN BLM DONSON ZRANB3 TIMELESS BRCA2 SMARCAL1
GO_LUNG_ALVEOLUS_DEVELOPMENT	0.0151059	0.22902	0.495552	1.58562	33	MAN2A1 TNS3 MYOCD CREB1 GATA6 MAN1A2 IGFBP5 TGFB3 TCF21 HS6ST1 BMP4
GO_NEGATIVE_REGULATION_OF_PROTEIN_MATURATION	0.0152028	0.230027	-0.625341	-1.68265	20	CAST THBS1 SERPINE1 XIAP LRRK2 CHAC1 PRNP MDM2
GO_CAMP_BIOSYNTHETIC_PROCESS	0.0152546	0.230348	0.729035	1.61823	9	ADCY5 ADCY7 ADCY9 ADCY6 ADCY8 ADCY1 ADCY3 ADCY2
GO_SENSORY_ORGAN_DEVELOPMENT	0.0153761	0.231719	0.272365	1.28384	362	SLC17A7 FBN2 SMARCA4 TCAP RBPJ FZD6 MAN2A1 FBN1 ITGA8 MFN2 CTHRC1 CACNA1C RDH13 BCL2L11 MYOM2 EPHA4 ZDHHC16 VIM TGFB2 ABR SMCHD1 SP3 OBSL1 CDKN1B HIF1A NTN1 VEGFA NRP1 LPCAT1 SOX11 ACTL6A ALDH1A3 TMOD1 HES1 LRP10 FZD3 PRKCI IRX5 MYH10 TGFBR2 HCN1 KLF4 IFT20 JAG1 GPD2 EGFR HIPK2 PTN PKNOX1 CTNS TGFB3 SCRIB CHD7 SPRY2 PRKRA FRS2 WNT5A THY1 XRN2 CEBPA MAX LAMB2 EPHB1 SKI IFT122 TWIST1 COL8A1 BLOC1S3…
GO_MACROPHAGE_ACTIVATION	0.0154422	0.232149	-0.442265	-1.55058	69	SPHK1 THBS1 RORA TLR4 ATM MYO18A LRRK2 SYT11 SBNO2 PRKCE TREX1 IL6 ADGRF5 CCL3 NAMPT DYSF NR1D1 CX3CL1 CLU JUN LDLR GRN CD93 CRTC3 SHPK IL33 SYK FCGR2B
GO_REGULATION_OF_BLOOD_CIRCULATION	0.0154663	0.232149	0.308012	1.33701	206	CACNA2D1 HCN4 KCNG2 AKT1 NKX2-5 ATP1B1 POPDC2 CAMK2D NPR2 KCNIP2 CACNA1G TMEM65 ADRA1B CACNA1C CACNA1H TNNI3 GJC1 SLC4A3 ATP2A2 GRK2 RYR2 TGFB2 KCNJ2 STIM1 KCNJ11 MYL3 GAA BVES SLC1A1 BMP10 MEF2A FGF13 TPM1 AKAP9 IRX5 RNF207 EPAS1 EGFR CALM2 S100A1 KCND2
GO_DOUBLE_STRAND_BREAK_REPAIR_INVOLVED_IN_MEIOTIC_RECOMBINATION	0.0155857	0.233476	-0.913109	-1.50892	3	BRIP1 FANCD2
GO_SODIUM_ION_TRANSMEMBRANE_TRANSPORT	0.015662	0.234153	0.368428	1.45318	96	SLC17A7 HCN4 ATP1B1 STK39 NETO2 CAMK2D CACNA1G WNK1 CACNA1H GLRX WNK2 SLC41A1 FGF13 TPCN1 NEDD4 SLC6A6 HCN1 ANK3 ARF1 WNK4 NEDD4L HCN2 RANGRF WNK3 SLC8A1 SLC9A3 KLHL24
GO_POSITIVE_REGULATION_OF_SODIUM_ION_TRANSMEMBRANE_TRANSPORT	0.0157126	0.234445	0.605983	1.60939	18	ATP1B1 WNK1 GLRX WNK2 ANK3 ARF1 WNK4 WNK3
GO_CAMERA_TYPE_EYE_DEVELOPMENT	0.0158104	0.234877	0.298193	1.30375	214	SLC17A7 FBN2 SMARCA4 MAN2A1 FBN1 MFN2 CACNA1C RDH13 MYOM2 VIM TGFB2 SP3 OBSL1 CDKN1B HIF1A VEGFA NRP1 LPCAT1 SOX11 ACTL6A ALDH1A3 TMOD1 IRX5 MYH10 TGFBR2 HCN1 KLF4 JAG1 GPD2 EGFR HIPK2 PTN PKNOX1 CTNS CHD7 SPRY2 FRS2 WNT5A THY1 XRN2 MAX LAMB2 EPHB1 SKI IFT122 TWIST1 COL8A1 HDAC2 GLI3 OPN4 CTNNB1 BMP4
GO_INNER_MITOCHONDRIAL_MEMBRANE_ORGANIZATION	0.0158351	0.234877	0.485681	1.54987	32	APOO TIMM29 PINK1 AGK MTX2 AFG3L2 SAMM50 TAZ TIMM22 ROMO1 LETM1 OPA1 NDUFA13 DNAJC11 MT-ATP6
GO_NEGATIVE_REGULATION_OF_INTRACELLULAR_TRANSPORT	0.0157902	0.234877	-0.488565	-1.58106	47	PKIA CRYAB SNX3 UBE2J1 SP100 DERL2 ARHGAP1 RANGAP1 MDFIC LRRK2 BARD1 YOD1
GO_MITOTIC_DNA_REPLICATION_CHECKPOINT	0.0160066	0.236489	-0.755635	-1.6413	8	HUS1 CDC6 TICRR CLSPN
GO_NEGATIVE_REGULATION_OF_CELL_DIFFERENTIATION	0.0160055	0.236489	0.256619	1.24051	497	RYK YBX1 HOPX TRIB2 SLIT2 NKX2-5 TRIM72 APOE DENND5A RBPJ NPR2 FBN1 CTDSP1 SEMA6D IRX3 LRP3 LINGO1 RGMA IDH2 EREG LIMD1 CCND1 PPP3CA RTN4RL1 MYOCD CBFB SEMA5A EPHA4 FLCN LBH SEMA6C ZFP36L2 SFRP2 VIM EFNB3 TGFB2 TOB1 CARM1 FST ID2 TBX3 SEMA3C EFNB2 ADCY6 NTN1 VEGFA TRIO IGFBP5 NRP1 SOX11 FBXW7 FGF13 HES1 CUL4A SMO TRIM62 COL3A1 DDX6 NFATC1 SEMA4D LDB1 JAG1 EGFR PTN VASN SPRY2 WWTR1 EDNRB FRS2 FOXO…
GO_KINETOCHORE_ASSEMBLY	0.0161188	0.236755	-0.639243	-1.6277	16	CENPF CENPK MIS12 RNF4 CENPN CENPA DLGAP5 CENPS CENPH CENPW
GO_LIPID_DROPLET_FORMATION	0.0160704	0.236755	0.728185	1.61634	9	FITM2 CDS2 ZFYVE1 TMEM159 BSCL2 SQLE AUP1
GO_POSITIVE_REGULATION_OF_CARDIAC_MUSCLE_CELL_DIFFERENTIATION	0.0161044	0.236755	0.623408	1.65884	17	RBPJ MYOCD AKAP6 EFNB2 TGFB1 BMP4
GO_HEART_GROWTH	0.016218	0.237017	0.390649	1.48199	80	MAP2K4 NKX2-5 HEG1 RBPJ PIM1 NDRG4 TGFB2 AKAP6 PDLIM5 GATA6 SORBS2 BMP10 BASP1 TGFBR2 ACACB PPARA MAPK1 KCNK2 MAPK11 S1PR1 MIR24-1
GO_POSITIVE_REGULATION_OF_APOPTOTIC_SIGNALING_PATHWAY	0.016231	0.237017	-0.363981	-1.41736	147	MCL1 BCL2L1 PMAIP1 TGFBR1 NCK1 BCL10 THBS1 MAL BCL2 ITM2C YWHAB SKIL ING5 HIP1R CHCHD10 DDIT3 FAF1 SMAD3 YWHAZ TNFRSF12A PLAGL2 LGALS9 BCLAF1 FIS1 GSN E2F1 NACC2
GO_REGULATION_OF_CELL_DIFFERENTIATION	0.0162182	0.237017	0.21942	1.1276	1335	RYK GPC1 YBX1 FBN2 HOPX WIF1 CRK DNM1L SDCBP AKT1 TRIB2 SLIT2 NKX2-5 TRIM72 RBM38 NSUN2 PSME4 TNRC6A SOX4 APOE TIMP2 DENND5A RBFOX2 RBPJ NCS1 NPR2 DAG1 MAN2A1 FBN1 CTDSP1 SEMA6D IRX3 LRP3 KIF1A ADAMTS9 CTHRC1 LINGO1 RGMA IDH2 EREG BHLHB9 LIMD1 CCND1 ZSWIM4 PPP3CA RTN4RL1 MYOCD FNDC5 CBFB NSMF SEMA5A EPHA4 PIM1 ETV5 FLCN LBH EHD1 SEMA6C NDRG4 ZFP36L2 MAPK6 SFRP2 VIM PTPRD SYT17 IL34 EFNB3 TGFB2 TO…
GO_SOMATIC_STEM_CELL_DIVISION	0.0163427	0.238185	0.770681	1.62864	7	LBH ZFP36L2 TGFB2 VANGL2 NOTCH1
GO_REGULATION_OF_POSTSYNAPTIC_NEUROTRANSMITTER_RECEPTOR_INTERNALIZATION	0.0163967	0.238512	0.726962	1.61363	9	USP46 EFNB2 ATAD1 SCRIB
GO_REGULATION_OF_PROTEIN_CONTAINING_COMPLEX_ASSEMBLY	0.0164928	0.239447	-0.308959	-1.32352	363	RB1 GMFB RAC1 ABCA1 CLIP1 SSH2 NCK1 WASF2 TLR4 SPIRE1 ARL2 MTPN CRYAB RPA1 GBP5 WASHC5 MPP7 AJUBA SLF2 ABI2 HIP1R CUL4B ARHGAP18 RHOC UNC13B NLRC3 ATM VPS35 DLG1 INPP5J SORL1 FAF1 CYFIP1 RPA2 STMN1 VASP RAP1B BAIAP2 PRKCE ARPC1A EIF2AK2 ARPC4 MAPRE1 RNF4 GSN HJURP XPA CDC42 GNL3L TWF2 SPTAN1 DRG1 ARPIN RHOA ARPC5L CAPZB CDK5RAP2 BBS4 DYRK1A KANK1 ASAP1 SRC CAV3 MKKS NAV3 LMO4 CDT1 JMY DHX33
GO_BEHAVIORAL_RESPONSE_TO_ETHANOL	0.0170989	0.239496	0.868887	1.59393	4	USP46 HDAC2
GO_BLASTOCYST_FORMATION	0.0170855	0.239496	0.495523	1.5479	30	HOPX RPL7L1 MFN2 FURIN SP3 ACTL6A
GO_CARDIOBLAST_PROLIFERATION	0.0165598	0.239496	0.724663	1.60852	9	PIM1 HES1 CTNNB1 TBX5 NOTCH1 HAND2
GO_CELLULAR_MACROMOLECULE_LOCALIZATION	0.0171636	0.239496	-0.251878	-1.18162	1646	ARL6IP1 CALM3 RB1 ANKRD13A VPS13D CCT5 IFT172 GGA2 PMPCB CCNE2 WDR45B KIFAP3 PIGU TMED5 ZDHHC9 BCL2L1 TAPT1 EPB41L2 NF2 GOSR2 PICALM KRT18 NPTN PMAIP1 TMEM30A DESI1 LYPLA1 NCOA4 TNKS2 TM9SF2 VAMP7 TOMM20 PKIA RAD21 CLIP1 GLIS2 ZDHHC8 RRAGD ANKRD13C EIF4E APPBP2 AAAS CTSA AP1G1 OSBPL8 RAPGEF6 PMPCA RPL38 HIKESHI VPS37C NUP35 TBC1D8B ANXA2 VPS13C MAL HK2 MCM3AP ECI2 EFR3B BCL2 TNIK FAM126B YWHAB NX…
GO_EXTRINSIC_APOPTOTIC_SIGNALING_PATHWAY	0.0171218	0.239496	-0.348064	-1.39575	188	MCL1 BCL2L1 KRT18 EYA3 PMAIP1 TGFBR1 BCL10 THBS1 MAL ERBB3 BCL2 ITM2C SERPINE1 ITGA6 SKIL HMOX1 SP100 ITGAV APPL1 PHIP FAF1 LMNA SMAD3 TNFRSF12A UNC5B HTT GCLM TMBIM1 GCLC RB1CC1 BRCA1 ZDHHC3 BLOC1S2
GO_IMMUNOLOGICAL_MEMORY_FORMATION_PROCESS	0.0170498	0.239496	-0.80867	-1.62661	6	FGL2
GO_INTRACELLULAR_STEROID_HORMONE_RECEPTOR_SIGNALING_PATHWAY	0.0166065	0.239496	0.365069	1.42595	91	SMARCA4 RBFOX2 RNF14 CBFB TAF7 LBH CARM1 PARP1 PHB NR3C2 TADA3 NEDD4 CRY2 ZMIZ1 PPARGC1B TCF21 CALCOCO1 UFL1 TMF1 FKBP4 SAFB2 CRY1 DDX54 PHB2 SAFB
GO_MITOTIC_CHROMOSOME_CONDENSATION	0.0171397	0.239496	-0.657071	-1.65339	15	SMC2 NUSAP1 NCAPD3 NCAPG SMC4 NCAPH
GO_MONOCYTE_ACTIVATION	0.0170498	0.239496	-0.808999	-1.62727	6	CSF1 ADAM10 ADAM9 DYSF
GO_NEGATIVE_REGULATION_OF_DNA_DEPENDENT_DNA_REPLICATION	0.0166795	0.239496	-0.638012	-1.62456	16	TIPIN FBXO5 BLM GMNN DONSON ZRANB3 TIMELESS BRCA2 TERF1 SMARCAL1 LIG3 CHEK2
GO_ORGANIC_HYDROXY_COMPOUND_METABOLIC_PROCESS	0.0167752	0.239496	0.267819	1.26245	359	OSBP MINPP1 GOT1 HSD17B7 APOE PLPP3 PRKAG2 BPNT1 NUDT3 PLCB4 RDH13 CACNA1H LDHA IDH2 ASAH2 IDH3A ELOVL6 ACADL LIPA IDH3B STARD3 ACSS1 PRKAA1 TGFB2 ALDH1B1 ADCYAP1R1 AGK P2RY1 INPP4A INPPL1 OSBPL2 HMGCS1 PDXP NFYA HIF1A PLCG1 DHRS4 PLCD1 ALDH1A3 MVD SLC16A10 ACADVL MTMR2 EPAS1 GPD2 PLCB1 PLPP2 CTNS PPIP5K2 SLC25A12 WNT5A ACACB PNPLA2 RAPGEF2 PLEK PLCD3 ACO2 PTS CEBPA ERG28 SPR CYB5R1 PCK2 SCP2 LIP…
GO_PEPTIDYL_TYROSINE_DEPHOSPHORYLATION	0.0170103	0.239496	-0.411706	-1.46764	83	PTPN21 EYA3 SSH2 PTPRB PTPRG PTPN4 PTPN9 DUSP3 PTPRA CDC25C PALD1 TNS2 DUSP16 PTPN3 PTPRK MTMR14 DUSP8 PTPN12 DUSP28 DUSP18 ACP1 UBASH3B PTPRU PTPN11 PTPN6 DUSP7 PTPRQ
GO_PROTEIN_LOCALIZATION_TO_VACUOLE	0.0165887	0.239496	-0.452169	-1.52705	59	VPS13D GOSR2 NCOA4 VAMP7 VPS37C VPS13C LAMP2 VTI1A SORL1 AP3M1 RTN4 SCARB2 VTI1B VPS41 SNX16 CLU GCC2 HSPA8 HGS
GO_REGULATION_OF_AMINO_ACID_IMPORT_ACROSS_PLASMA_MEMBRANE	0.0168698	0.239496	-0.715718	-1.66861	11	ARL6IP1
GO_REGULATION_OF_MRNA_3_END_PROCESSING	0.0169598	0.239496	-0.552833	-1.61145	27	ZC3H14 CCNB1 CDC73 CCNT1 ZFP36L1 BARD1 CPEB3
GO_REGULATION_OF_NUCLEOTIDE_BINDING_OLIGOMERIZATION_DOMAIN_CONTAINING_SIGNALING_PATHWAY	0.0168564	0.239496	-0.752284	-1.63402	8	TLR4 XIAP
GO_RESPONSE_TO_CGMP	0.0167962	0.239496	0.869657	1.59534	4	HCN4 RAPGEF2 HCN2
GO_RESPONSE_TO_MUSCLE_INACTIVITY	0.0168877	0.239496	0.722543	1.60382	9	DAG1 FBXO32 HDAC4 CASQ1 PKM
GO_SELENIUM_COMPOUND_METABOLIC_PROCESS	0.0167137	0.239496	-0.871441	-1.57499	4	TXNRD1
GO_SIGNAL_TRANSDUCTION_BY_P53_CLASS_MEDIATOR	0.0170081	0.239496	-0.330486	-1.35939	237	USP28 CNOT6 CSNK2B PRMT1 PMAIP1 PRKAB1 BCL2 CCNB1 ING5 RPA1 E2F2 SP100 CDC25C HUS1 EDA2R BLM ATM PLK2 CHEK1 BRIP1 BDKRB2 NUAK1 RPA2 BTG2 FOXM1 ACER2 CSNK2A1 RAD50 RFC3 BARD1 TAF15 PPP1R13L BRCA1 TPX2 CNOT7 PCNA TAF5 PRKAG3 CDK1 MDM4 E2F1 TRIAP1 CD44 MDM2 PRMT5 ZMPSTE24 RFC5 DYRK1A WWOX EXO1 SHISA5 ANKRD1
GO_VITAMIN_METABOLIC_PROCESS	0.0170103	0.239496	-0.411099	-1.46547	83	VKORC1L1 SLC19A1 MCCC2 PSAT1 SLC23A2 CYB5R3 TPK1 VNN1 GCLC ABCC1 MMAA GSTO1 RDH10 CUBN AOX1 PNPO SLC25A32 DHFR SLC19A3 TCN2 SLC5A6 ALDH1L1 MTHFR FPGS NFKB1 MMAB PDZD11 MTR
GO_NEGATIVE_REGULATION_OF_AXON_EXTENSION	0.0173108	0.241104	0.484237	1.58474	36	RYK SEMA6D SEMA5A SEMA6C SEMA3C NTN1 NRP1 SEMA4D WNT5A RTN4R PTPRS SEMA3B SEMA4B SEMA4C
GO_NEGATIVE_REGULATION_OF_MONONUCLEAR_CELL_MIGRATION	0.0174996	0.242471	0.768347	1.6237	7	SLIT2 NBL1 PLCB1
GO_PROGRAMMED_CELL_DEATH_INVOLVED_IN_CELL_DEVELOPMENT	0.0175056	0.242471	-0.781533	-1.63836	7	BCL2 PRKDC CASP2
GO_VESICLE_ORGANIZATION	0.0174631	0.242471	-0.317573	-1.33077	284	ABCA1 HOOK1 GOSR2 PICALM SNAP91 VAMP7 F2R SPHK1 AP1G1 VPS37C ANXA2 BCL2 TMEM127 KLHL12 CLCN3 EEA1 SNX3 SEC24B PPP6R3 STX16 SNAPIN CSNK1D FBXO5 PPP6C AGFG1 TRAPPC6B TAPBP UNC13B SQSTM1 CHMP5 MYO18A MX2 VTI1A PDCD6 SYT11 KNL1 SNAP29 UNC13C MX1 SNX19 SEC24C SCFD1 TFG BLOC1S2 AP2M1 TMCC1 CAV2 SCARB2 TRAPPC4 VTI1B DYSF FNBP1L GOLPH3L LYST SHROOM2 VAMP3 F8 UVRAG STX3 BET1 CUL3 ANKFY1 VPS41
GO_PROTEIN_DEPHOSPHORYLATION	0.0175382	0.242478	-0.316499	-1.31749	268	CALM3 PTPN21 PTPA EYA3 ARPP19 URI1 SSH2 NCK1 PHLPP2 PTPRB PPM1K BCL2 SLC39A10 PTPRG YWHAB PTPN4 PTPN9 PPP2CB PPP6R3 DUSP3 PTPRA MGAT5 CDC25C PPP6C DAPP1 CTDSPL2 GNAI2 DUSP27 PALD1 LRRC2 DLG1 LRRK2 MASTL TNS2 DUSP16 RPRD1A NUAK1 HSP90AB1 HTT EIF2AK2 PPP1R15A PTPN3 PTPRK MTMR14 PPP1R10 ITGA1
GO_ANTIGEN_PROCESSING_AND_PRESENTATION_OF_PEPTIDE_ANTIGEN	0.0176349	0.243368	-0.362589	-1.4136	150	KIFAP3 AP1G1 SEC24B KIF11 AP2A2 DYNLL2 MFSD6 DYNC1LI2 TAPBP PSMD7 ERAP1 ITGAV PSMD12 AP1S2 KIF15 PSMD8 PSMD1 CANX TRAF6 SEC24C KIF3B AP2M1 DYNC1H1 CAPZB PSME1 ACE RACGAP1 TAPBPL PSMA4 CLTC VAMP3 PSMD10 PSMF1 B2M IKBKB PSMD11 PSMB9 DYNC1LI1 PSMA6 PSMA3 KIF2A PIKFYVE SEC24D CD36 PSMB8 KIF2C DCTN3 FCGR2B KIF18A IDE KIF23 TAP1 PYCARD PSMB4 LGMN CAPZA2 SEC13 PSMD6
GO_POSITIVE_REGULATION_OF_ATP_BIOSYNTHETIC_PROCESS	0.0177041	0.243877	0.695223	1.65865	11	PINK1 SLC25A12 TAZ PPARGC1A TREM2 PID1 MT-CO2
GO_NEGATIVE_REGULATION_OF_EXTRINSIC_APOPTOTIC_SIGNALING_PATHWAY	0.0178067	0.244199	-0.407635	-1.46232	85	MCL1 BCL2L1 EYA3 TGFBR1 THBS1 BCL2 SERPINE1 ITGA6 HMOX1 ITGAV PHIP LMNA UNC5B HTT GCLM TMBIM1 GCLC RB1CC1 BRCA1
GO_NEGATIVE_REGULATION_OF_PROTEIN_METABOLIC_PROCESS	0.0178571	0.244199	-0.269451	-1.22363	820	ARL6IP1 CALM3 RB1 CAST GMFB PEBP1 AGO1 HIPK3 PTPA GNAQ NF2 PICALM ARPP19 URI1 IVNS1ABP PKIA CPEB2 NCK1 EIF4E CTSA CBL PTPRB PRKAR2A ANXA2 TFPI UBE2Z THBS1 IREB2 TLR4 ITM2C CCNB1 YWHAB SERPINE1 PTGS2 RPS6KA3 CRYAB SNX3 HMGCR IBTK GADD45B DUSP3 SPON1 MGAT5 UBE2J1 PRKDC FBXO5 DERL2 MVP GNAI2 PTX3 PRKAR2B TINF2 SQSTM1 ZFP36L1 KDM5A VPS35 HBEGF ITGAV DLG1 XIAP LRRK2 TNRC6B TIMP1 SNTA1 DTX3L INPP5J SOR…
GO_REGULATION_OF_VIRAL_ENTRY_INTO_HOST_CELL	0.0177889	0.244199	-0.617287	-1.67849	21	SNX3 TRIM8 MID2 PTX3 IFITM3 LGALS9 GSN
GO_TUBE_MORPHOGENESIS	0.017841	0.244199	0.237944	1.16894	666	ANGPT1 AKT1 NCL SLIT2 NKX2-5 PRKACB THBS4 HEG1 SOX4 COL15A1 NFIB THSD7A APOE MTDH TCAP RBPJ DLC1 FZD6 DAG1 MTSS1 SMOC2 IRX3 ADAMTS9 CTHRC1 BCL2L11 EREG EGLN1 TNNI3 MYOCD SEMA5A EPHA4 GJC1 ETV5 TMED2 NDRG4 TJP1 SFRP2 RYR2 TGFB2 RASA1 IFT52 ADAMTS1 STIM1 MET PARVA ID2 GATA6 EPN1 MYLK TBX3 GPNMB EFNB2 HIF1A NTN1 VEGFA PLCG1 NRP1 SLC1A1 PLCD1 SOX11 TEAD2 ADAM15 FBXW7 BTRC HES1 SMO NEDD4 GNA13 COL3A1 …
GO_PROTEIN_LOCALIZATION_TO_ENDOPLASMIC_RETICULUM	0.0179794	0.245425	0.337762	1.39291	132	SRP14 RPL7A RPS6 SRP9 SSR3 RYR2 BCAP29 RPL36 SEC63 RPL28 RPS21 KDELR2 RAB10 KDELR1 SEC61A1 RPL11 GABARAPL2 RPL34 SRP19 RPL35 RPS15 RPS8 RPL27 RPS2 RPL13 RPS16 RAB3GAP1 RPLP0 RPL10A RPL12 RPL18 RPL18A RPS7 RPS12 RPS20 SEC61G SEC16A RPS5 RPS18 SEC61B RPL37A RPL29 RPS28 UBAC2 RPL14 RPL27A RPS14 RPL23 RPS19 RPL31 RPL9 RPS27 RPS13 HSPA5 SGTA RPS17 BCAP31 RPL8 SRPRB RPS25 ZFAND2B SRP54 RPS23 TRAM1L1 RP…
GO_BLOOD_VESSEL_ENDOTHELIAL_CELL_DIFFERENTIATION	0.0180781	0.245439	0.767238	1.62136	7	RBPJ NRP1 HEY1 NOTCH1
GO_FEMALE_MEIOTIC_NUCLEAR_DIVISION	0.0180632	0.245439	-0.558979	-1.55178	23	SPIRE1 TOP2A WASHC5 FBXO5 ATM MASTL MLH3 NCAPH RAD51C TRIP13 TTK SYCP2
GO_POTASSIUM_ION_TRANSPORT	0.0180456	0.245439	0.332835	1.37962	135	HCN4 KCNG2 ATP1B1 STK39 NETO2 KCNIP2 WNK1 KCNJ2 KCNJ11 AKAP6 ABCC8 CDKN1B WNK2 CAB39 NEDD4 AKAP9 RNF207 HCN1 ANK3 WNK4 AMIGO1 AQP1 KCND2 NEDD4L HCN2 CACNA1D OXSR1 KCNK13 ABCB8 KCNK2 TREM2 WNK3 SLC9A3 KLHL24 SLC12A9 GJA5 KCNT2
GO_MUSCLE_ADAPTATION	0.0181248	0.245444	0.363354	1.41925	91	TCAP CAMK2D DAG1 PPP3CA MYOZ2 ATP2A2 FBXO32 AKAP6 TRIM63 PARP1 GATA6 IL15 IGFBP5 BMP10 MEF2A CAMK2G KLF4 TNFRSF1B PPARGC1A HDAC4 GATM PPARA CASQ1 CDK9 TRPC3 CYBA ROCK1 SMAD4 EZH2
GO_OXIDATIVE_PHOSPHORYLATION	0.0181436	0.245444	0.341675	1.38423	116	NDUFS1 PPIF COX7A1 MT-ND5 NDUFA8 NIPSNAP2 NDUFA1 PINK1 SDHC MT-ND2 MT-CO1 NDUFA9 UQCRFS1 COX6C COX7C NDUFA2 NDUFS2 COX6A2 UQCRQ NDUFAB1 SDHA ISCU UQCR11 NDUFB3 COX15 COX7A2 NDUFS8 NDUFB11 TAZ NDUFS3 NDUFV1 MT-ND1 COX7A2L NDUFA11 NDUFB4 MT-ND4 NDUFS5 NDUFC2 MT-CO3 COX5A COX4I2
GO_POSITIVE_REGULATION_OF_GLIAL_CELL_DIFFERENTIATION	0.0181813	0.245513	0.492999	1.5559	31	DAG1 IL34 ID2 PTPRZ1 HES1 PTN TNFRSF1B TGFB1 HDAC2
GO_ERROR_FREE_TRANSLESION_SYNTHESIS	0.018264	0.245749	-0.583347	-1.59511	22	RPA1 POLH RPA2 RFC3 PCNA RFC5 POLD1 RFC4 REV1 RPS27A
GO_MONOSACCHARIDE_BIOSYNTHETIC_PROCESS	0.0182431	0.245749	0.3933	1.45963	73	GOT2 MDH2 GOT1 PDK2 SELENOS RANBP2 KAT2B CLK2 GPD2 MAEA SLC25A12 PPARGC1A PCK2 PPARA PGAM1 DGAT2 CRY1 TPI1 C1QTNF12 PGP
GO_LIPOSACCHARIDE_METABOLIC_PROCESS	0.0184097	0.247267	-0.40741	-1.46578	87	PIGU PIGS ITGB8 GALC PIGN CTSA MPPE1 HEXA B4GALT5 GAL3ST3 ST6GALNAC4 GLA
GO_CENTRAL_NERVOUS_SYSTEM_NEURON_AXONOGENESIS	0.0184432	0.247277	0.479598	1.53046	32	HSP90AA1 SLIT2 NFIB B4GALT6 CDH11 EPHA4 ADARB1 EPHB1 NIN SZT2
GO_NEGATIVE_REGULATION_OF_SODIUM_ION_TRANSPORT	0.0185779	0.247377	0.606586	1.59183	16	STK39 CAMK2D WNK1 WNK2 NEDD4 WNK4 NEDD4L WNK3
GO_POSITIVE_REGULATION_OF_PINOCYTOSIS	0.0185562	0.247377	-0.746525	-1.62151	8	APPL1 ACTN4 AXL CDC42 ANKFY1
GO_SODIUM_ION_TRANSPORT	0.018582	0.247377	0.337577	1.39215	132	SLC17A7 HCN4 AKT1 NKX2-5 ATP1B1 STK39 NETO2 CAMK2D CACNA1G WNK1 CACNA1H GLRX NDUFA9 WNK2 SLC41A1 FGF13 TPCN1 NEDD4 SLC6A6 HCN1 ANK3 ARF1 WNK4
GO_VENTRICULAR_SEPTUM_DEVELOPMENT	0.0185727	0.247377	0.396174	1.443	67	SLIT2 NKX2-5 LTBP1 HEG1 SOX4 RBPJ CITED2 EGLN1 TGFB2 ID2 TBX3 SOX11 HES1 TGFBR2 ACVR1 ROBO1 FGFRL1 FRS2 WNT5A
GO_MONOVALENT_INORGANIC_CATION_TRANSPORT	0.0186346	0.24764	0.284859	1.31329	312	SLC17A7 HCN4 KCNG2 AKT1 NKX2-5 ATP1B1 STK39 NETO2 CAMK2D KCNIP2 PPIF CACNA1G WNK1 CACNA1H COX7A1 ATP2A2 TMCO3 MT-ND5 KCNJ2 KCNJ11 AKAP6 ABCC8 MT-CO1 GLRX NDUFA9 COX6C CDKN1B WNK2 COX7C CLCN4 SLC41A1 COX6A2 FGF13 TPCN1 CAB39 NEDD4 SLC6A6 AKAP9 SLC25A3 RNF207 HCN1 ANK3 COX15 ARF1 WNK4 AMIGO1 AQP1 KCND2 COX7A2 NEDD4L SLC30A5 HCN2 TACO1 COX7A2L TWIST1 CACNA1D OXSR1 MT-ND4 KCNK13 SLC2A10 RANGRF MT-CO3…
GO_CARDIAC_LEFT_VENTRICLE_MORPHOGENESIS	0.0186842	0.247861	0.65984	1.60407	12	RBPJ SFRP2 RYR2 TGFBR2 SMAD4 TBX5 NOTCH1
GO_REGULATION_OF_ANATOMICAL_STRUCTURE_SIZE	0.0187748	0.248625	-0.298438	-1.28542	384	SLC12A7 GMFB RAC1 PICALM F2R SSH2 NCK1 DSTN WASF2 TNR TMEM123 SPIRE1 BMPR2 PTGS2 MTPN CLCN3 HMGCR HMOX1 WASHC5 ABI2 HIP1R NPPB ARHGAP18 SMTNL2 PRKG1 DLG1 LRRK2 AQP4 BDKRB2 CYFIP1 PEX11A TNFRSF12A HSP90AB1 GCLM CDKL5 VASP GCLC BAIAP2 PRKCE SEMA3E ARPC1A RB1CC1 IQGAP3 ARPC4 SCPEP1 PPP1R15A GSN ILK MAP3K13 TWF2 SPTAN1 ITGA1 AP2M1 IFRD1 RAP1GDS1 ARPIN RHOA ARPC5L RTN4 CAPZB ACTA2 ACE BBS4 GJA1 KANK1 …
GO_REGULATION_OF_FAT_CELL_DIFFERENTIATION	0.0188858	0.249656	0.352539	1.41639	108	WIF1 AKT1 TRIB2 LRP3 FNDC5 PIM1 FLCN ZFP36L2 SFRP2 CARM1 CREB1 ID2 TRIO HES1 METRNL JAG1 WDFY2 WWTR1 WNT5A SOX13 CEBPA MEX3C TGFB1
GO_POSITIVE_REGULATION_OF_NEUROBLAST_PROLIFERATION	0.0190062	0.250369	0.656011	1.66669	14	HIF1A VEGFA SMO FZD3 GLI3 CTNNB1 NOTCH1
GO_RETINAL_GANGLION_CELL_AXON_GUIDANCE	0.0190062	0.250369	0.656524	1.668	14	SLIT2 VEGFA NRP1 EPHB1 ROBO2 PTPRM NRCAM
GO_RESPONSE_TO_TUMOR_NECROSIS_FACTOR	0.019061	0.250654	-0.333734	-1.37238	230	TAX1BP1 LIMS1 KRT18 SPHK1 THBS1 RORA PTGS2 ADAM10 EDA2R ADAM9 PSMD7 ZFP36L1 PSMD12 TNFRSF12A CCL7 CXCL16 ACTN4 PSMD8 PSMD1 CCL2 TRAF6 STAT1 BRCA1 ACOD1 ILK ADAM17 CASP4 CCL3 GBP2 PSME1 NR1D1 ZFP36 ANKRD1 PSMA4 SPPL2A PSMD10 TRAIP KRT8 CX3CL1 PSMF1 IKBKB PSMD11 PSMB9 POSTN PSMA6 CCL20 PSMA3 HAS2 PTK2B GCH1 PSMB8 NFKB1 MAP3K14 GBA SYK TNFRSF19 ASS1 CCL5 TNFRSF1A NFKBIA CCL25 HYAL1 CD40 TNFSF9 RIPK1…
GO_EMBRYONIC_APPENDAGE_MORPHOGENESIS	0.0192635	0.252435	0.364675	1.41839	90	FBN2 FZD6 CACNA1C BCL2L11 SFRP2 TGFB2 IFT52 TBX3 MAP3K20 CHD7 WNT5A SKI IFT122 TWIST1 HDAC2 GLI3 CTNNB1 BMP4 FREM2 SMAD4 GJA5 GNAS PBX1 LNPK GLI2 TBX5 NOTCH1 HAND2 FBXW4 ROR2
GO_REGULATION_OF_DEFENSE_RESPONSE	0.0192544	0.252435	-0.293234	-1.27618	460	RB1 FGL2 CDK19 TTLL12 POLR3G LRP8 HTRA1 VAMP7 SPHK1 AP1G1 BCL10 RORA TLR4 SERPINE1 PTGS2 PVR TGM2 GBP5 PRKDC CASP12 UNC13B OSMR PSMD7 NLRC3 ERAP1 ATM VPS35 XIAP LRRK2 PSMD12 KRAS APPL1 DTX3L PUM2 LYN SMAD3 IFIT1 SYT11 SBNO2 HSP90AB1 FANCD2 BCR MNDA TNIP1 PSMD8 SAMHD1 LGALS9 PSMD1 PBK TRAF6 STAT1 ZBP1 IRF1 CNOT7 TREX1 ABCC1 ACOD1 IL6 ADAR CASP4 SERPING1 CCL3 LPCAT3 CD28 ZMPSTE24 PSME1 DDX60 GJA1 P…
GO_ALPHA_AMINO_ACID_CATABOLIC_PROCESS	0.0194374	0.254272	0.40257	1.45539	64	GOT2 GOT1 GLS GLUD1 DDAH2 ACAT1 MCCC1 KYAT1 GPT2 DDO THNSL2 DLST AUH GSTZ1 CSAD HIBADH BCAT2 AMT ALDH6A1
GO_KYNURENINE_METABOLIC_PROCESS	0.0195199	0.254468	0.864502	1.58589	4	GOT2 KYAT1
GO_REGULATION_OF_CELLULAR_CARBOHYDRATE_METABOLIC_PROCESS	0.0194888	0.254468	0.35381	1.42229	112	AKT1 PDK2 SORBS1 SELENOS AKT2 EPM2AIP1 PPP1CB FOXK2 ADCYAP1R1 RANBP2 KAT2B P2RY1 PPP1R3B PPP1R3D CLK2 INSR PDK3 MAEA SLC25A12 ACACB PLEK PPARGC1A HDAC4 IGFBP4 PPARA RUBCNL PGAM1 DGAT2 GSK3B GCGR PTH1R CRY1 C1QTNF12 PGP
GO_NEGATIVE_REGULATION_OF_CELL_PROJECTION_ORGANIZATION	0.0195998	0.254628	0.334824	1.39124	144	RYK SLIT2 APOE DENND5A SEMA6D LINGO1 RGMA PPP3CA RTN4RL1 SEMA5A EPHA4 SEMA6C VIM EFNB3 CARM1 SEMA3C RAP1GAP EFNB2 ADCY6 NTN1 NRP1 FGF13 SEMA4D EVL SPRY2 WNT5A THY1 RAPGEF2 PRAG1 BCL11A FKBP4 HDAC2 RTN4R
GO_POSITIVE_REGULATION_OF_ACUTE_INFLAMMATORY_RESPONSE	0.0195689	0.254628	-0.708089	-1.65083	11	PTGS2 OSMR IL6
GO_EXOCRINE_SYSTEM_DEVELOPMENT	0.0197356	0.255164	0.476572	1.58569	39	NFIB DAG1 IGSF3 TGFB2 NTN4 SEMA3C NRP1 INSR EGFR TGFB3 TGFB1
GO_N_TERMINAL_PROTEIN_AMINO_ACID_MODIFICATION	0.0197511	0.255164	0.532673	1.55587	24	SOX4 NAA50 KAT2B NAA40 HHATL NMT1 PPM1B NAA35 NAA25 PPM1A NTMT1 NAA10
GO_POSITIVE_REGULATION_OF_HEART_CONTRACTION	0.0197765	0.255164	0.525023	1.59923	28	NKX2-5 ADRA1B ATP2A2 RYR2 TGFB2 SLC1A1 TPM1 RNF207 ADM
GO_STEM_CELL_DIVISION	0.0197103	0.255164	0.479647	1.56972	36	ETV5 LBH ZFP36L2 SFRP2 TGFB2 FGF13 WWTR1 RAB10 CDK2AP2 AKNA VANGL2 ING2 NOTCH1 TEAD3
GO_TRIPARTITE_REGIONAL_SUBDIVISION	0.0198389	0.255532	0.719489	1.59704	9	TBX3 BASP1 FRS2 WNT5A PCSK6
GO_ASCENDING_AORTA_DEVELOPMENT	0.0199727	0.256816	0.834689	1.63466	5	SOX4 TGFB2 HES1 LOX
GO_CELLULAR_RESPONSE_TO_NITROSATIVE_STRESS	0.0200433	0.257285	-0.830698	-1.59408	5	DDIT3 ATM ATG5
GO_REGULATION_OF_ACTION_POTENTIAL	0.0201401	0.258087	0.452099	1.52466	45	CACNA2D1 HCN4 CAMK2D CACNA1C ATP2A2 RYR2 KCNJ2 FGF13 AKAP9 RNF207 ANK3
GO_SKELETAL_MUSCLE_ORGAN_DEVELOPMENT	0.020181	0.258173	0.336559	1.37204	120	GPC1 HLF POPDC2 DAG1 ELN MYOM2 PPP3CA MYOCD MYOZ2 PRKAA1 MEF2D COPS2 ZBTB18 BVES SOX11 ASB2 BASP1 MTM1 SMO FGFRL1 HMG20B TCF21 CCNT2 TAZ HDAC4 EPHB1 SKI TGFB1 TWIST1 CTNNB1 CASQ1
GO_HIS_PURKINJE_SYSTEM_DEVELOPMENT	0.020256	0.258255	0.83404	1.63338	5	NKX2-5 ID2 TBX3 TBX5
GO_RETROGRADE_NEURONAL_DENSE_CORE_VESICLE_TRANSPORT	0.020256	0.258255	0.833249	1.63183	5	KIF1A KIF1C
GO_SEQUESTERING_OF_ZINC_ION	0.0203274	0.258728	-0.86517	-1.56366	4	SLC30A7 SLC30A4
GO_OXYGEN_HOMEOSTASIS	0.0204278	0.259567	0.905818	1.51745	3	EGLN1 HIF1A SOD2
GO_CELLULAR_RESPONSE_TO_HISTAMINE	0.0205393	0.259671	-0.947595	-1.4241	2	DIAPH1
GO_POSITIVE_REGULATION_OF_DEFENSE_RESPONSE	0.0204946	0.259671	-0.323727	-1.33904	245	CDK19 POLR3G VAMP7 AP1G1 BCL10 TLR4 SERPINE1 PTGS2 PVR TGM2 GBP5 PRKDC UNC13B OSMR PSMD7 LRRK2 PSMD12 KRAS APPL1 PUM2 LYN MNDA TNIP1 PSMD8 PSMD1 TRAF6 ZBP1 ABCC1 IL6 CCL3 CD28 PSME1 DDX60 GJA1 PSPC1 SRC LSM14A PSMA4 PSMD10 CD47 HMGB1 CX3CL1 PSMF1 RAF1 IKBKB PSMD11 IL23A PSMB9 PSMA6 MMP12 LDLR PSMA3 GRN CLOCK STAT5B PRKCD PSMB8 MATR3 NFKB1 IL33 SYK TBK1 CCL5 TNFRSF1A NFKBIA IKBKE RIPK1 MDK PYCARD …
GO_RESPONSE_TO_HISTAMINE	0.0205393	0.259671	-0.947595	-1.4241	2	DIAPH1
GO_CHOLINE_METABOLIC_PROCESS	0.020604	0.260052	-0.829654	-1.59208	5	BCHE ALDH7A1 SARDH SLC44A1
GO_ACETYL_COA_METABOLIC_PROCESS	0.0209074	0.26169	0.477334	1.50646	31	PDK2 ACSS1 PDHA1 PDPR HMGCS1 ACAT1 MVD PDK3 DLST ACACB PDHX GSTZ1
GO_NEGATIVE_REGULATION_OF_TRANSPORT	0.0208333	0.26169	-0.305101	-1.29191	314	CALM3 ANKRD13A RAC1 PICALM LYPLA1 F2R PKIA SRI RUBCN THBS1 ERBB3 BCL2 PTGS2 CRYAB SNX3 HMGCR PACSIN3 GPM6B HMOX1 TRDN UBE2J1 SP100 LRRC32 DERL2 GNAI2 ARHGAP1 VPS35 RANGAP1 MDFIC ITGAV LRRK2 SLC30A1 APPL1 CYFIP1 SYT11 BCR GSTM2 KALRN LGALS9 RAP1B GCLC PRKCE PIM3 BARD1 YOD1 GSTO1 KLF7 SLC35F6 UNC119 GEM VSNL1 GJA1 DYSF CAV3 GDI1 ATG5 YWHAE HECW1 SCAMP5 VAMP3 CIDEA RSAD2 CD47 CALM1 ABCA7 HMGB1 CX3CL1
GO_RESPONSE_TO_CYTOKINE	0.0208953	0.26169	-0.270333	-1.22688	850	GBP7 TAX1BP1 MCM2 CSNK2B LIMS1 MCL1 TTLL12 BCL2L1 LRP8 CSF1 KRT18 SPHK1 CBL CXCL10 NUP35 ADIPOR2 ANXA2 TFPI THBS1 IL13RA1 HK2 RORA BCL2 TLR4 PTPN4 PTGS2 PTPN9 SKIL ADAM10 CAMK2B BRWD1 IFIH1 PGGT1B GBP5 TRIM8 HMOX1 VCAM1 SP100 EDA2R ADAM9 EIF4A2 NFYB PTGES OSMR PSMD7 SQSTM1 ZFP36L1 TWISTNB MX2 GFPT2 PSMD12 TIMP1 MAOA KRAS PIK3CB APPL1 AQP4 UBXN2A IFIT3 SMAD3 YWHAZ IFITM3 TNFRSF12A IFIT1 CCL7 SBNO2…
GO_RESPONSE_TO_PURINE_CONTAINING_COMPOUND	0.0208071	0.26169	0.350102	1.40297	109	HCN4 LDHA XRN1 PRKAA1 RYR2 CARM1 KCNJ11 AKAP6 P2RY1 HMGCS1 PDXP IGFBP5 BSG AKAP9 HCN1 PPARGC1B AQP1 RAPGEF2 PPARGC1A EZR HCN2 HSPD1 HDAC2 TRPC3 RAP1A SLC8A1 P2RX5 ADORA2A
GO_SMALL_MOLECULE_CATABOLIC_PROCESS	0.0208651	0.26169	0.274096	1.2719	319	NT5E GOT2 ACOX1 AKT1 GOT1 APOE BPNT1 AKT2 NUDT3 ALDH5A1 PEX7 ACADL FOXK2 CPT2 ETFBKMT ALDH1B1 ECHS1 CRAT ACADS GLS GLUD1 PDXP GALT DDAH2 ABHD10 CTH ACAT1 MCCC1 CBR3 KYAT1 PFKL GPT2 ACADVL MTMR2 DDO GPD2 THNSL2 NT5C1A SLC25A12 DLST BCAT1 ACACB AUH ACOX3 ALDH1L2 PCK2 TGFB1 TWIST1 BDH1 SCP2 PPARA LIPE BCKDHA PGAM1 CEMIP GSTZ1 ABHD3 CSAD SRD5A3 OXCT1 HAGH TPI1 SLC25A17 SYNJ1 HIBADH PECR BPGM ACADM PK…
GO_ASPARTATE_METABOLIC_PROCESS	0.021033	0.262017	0.860745	1.57899	4	GOT2 GOT1 DDO
GO_REGULATION_OF_MITOCHONDRIAL_ELECTRON_TRANSPORT_NADH_TO_UBIQUINONE	0.021033	0.262017	0.860417	1.57839	4	PINK1 ISCU DNAJC15
GO_RESPONSE_TO_MOLECULE_OF_BACTERIAL_ORIGIN	0.0210379	0.262017	-0.321829	-1.32413	232	CDK19 ABCA1 F2R CXCL10 BCL10 CMPK2 GNG12 TFPI TLR4 SERPINE1 CDC73 PTGS2 RPS6KA3 ALPL ADAM9 PTGES OTUD5 CHMP5 CNP LYN SBNO2 BCR LGALS9 CCL2 PRKCE TRAF6 TSPO FGFR2 ACOD1 AXL IL6 ADAM17 CCL3 MGST1 RHOA IRF8 CXCL5 PRDX2 GJA1 NR1D1 SRC ZFP36 ANKRD1 CAPN2 PDE4B CXCL3 HPGD RARA HMGB1 CX3CL1 B2M SPON2 PLSCR4 NOS2 GCH1 CD36 CXCL2 MRC1 SHPK NFKB1 FCGR2B ASS1 CCL5 NFKBIA CD274 LY96 PRKCA CXCL1 CD40 ALAD
GO_LYMPHOCYTE_ACTIVATION_INVOLVED_IN_IMMUNE_RESPONSE	0.0211504	0.262627	-0.380059	-1.4246	113	FGL2 VAMP7 AP1G1 RORA TLR4 NSD2 LGALS9 MSH6 STAT6 IL6 PARP3 CD28 RIF1 EXO1 MYB KMT5C SMAD7 RARA HMGB1 RNF168 ATAD5 IL23A NOTCH2 APBB1IP PTK2B LIG4 FCGR2B CD40 MDK ZFPM1 EIF2AK4 APLF RORC HAVCR2 RC3H1 GATA3 THOC1
GO_REGULATION_OF_INNATE_IMMUNE_RESPONSE	0.0211566	0.262627	-0.324115	-1.3257	216	TTLL12 POLR3G LRP8 AP1G1 BCL10 TLR4 PVR GBP5 PRKDC PSMD7 NLRC3 ERAP1 XIAP PSMD12 KRAS APPL1 LYN HSP90AB1 MNDA PSMD8 SAMHD1 LGALS9 PSMD1 TRAF6 STAT1 ZBP1 IRF1 CNOT7 TREX1 ACOD1 ADAR SERPING1 PSME1 PSPC1 SRC LSM14A PSMA4 PSMD10 HMGB1 PSMF1 RAF1 IKBKB PSMD11 PSMB9 PSMA6 MMP12 PSMA3 GRN USP18 PARP14 STAT5B PRKCD PSMB8 MATR3 PTPN11 PTPN6 NFKB1 SYK FCGR2B TBK1 CCL5 NMI
GO_LIPID_HOMEOSTASIS	0.021216	0.262932	0.34451	1.35955	98	ACOX1 GOT1 PNPLA8 APOE DDX3X RCN3 EHD1 USF2 PNPLA3 PRKAA1 FITM2 ZBTB20 FBXW7 RBP1 ATP13A2 PNPLA2 CEBPA ACOX3 ABHD8 DGAT2 GRAMD1B PLSCR3 MIR27B RALY LIMA1 MYLIP SREBF2 USF1 NR1H2 THADA LPL IRS2 TMEM97
GO_VASCULAR_ASSOCIATED_SMOOTH_MUSCLE_CELL_DIFFERENTIATION	0.0212785	0.263273	0.55305	1.59752	22	MYOCD GATA6 VEGFA CTH HES1 NFATC1 SGCB PDCD4 ADM EPC1
GO_RESPONSE_TO_FORSKOLIN	0.0213424	0.263631	0.723418	1.65663	10	ADCY5 ADCY6 GNAI1 ADCY8 ADCY1 ADCY3 ADCY2
GO_MAGNESIUM_ION_TRANSPORT	0.0214583	0.263766	-0.644552	-1.62189	15	MAGT1 MMGT1 MRS2
GO_MITOCHONDRIAL_PROTEIN_PROCESSING	0.0214383	0.263766	-0.671459	-1.63297	13	PMPCB PMPCA LRRK2
GO_REGULATION_OF_VACUOLAR_TRANSPORT	0.0214449	0.263766	-0.828551	-1.58996	5	VAMP7 SNAPIN VPS35 LRRK2
GO_POLYSACCHARIDE_METABOLIC_PROCESS	0.0215521	0.264487	0.361316	1.40533	90	AKT1 PRKAG2 SORBS1 SELENOS AKT2 EPM2AIP1 PPP1CB GYS1 B3GNT9 PPP1R3B PPP1R3D GAA NDST1 INSR EXT1 NHLRC1 AGL TGFB1 RUBCNL GSK3B GCGR CHST7 PYGL EXT2 B3GALNT1
GO_POSITIVE_REGULATION_OF_DNA_METABOLIC_PROCESS	0.0218023	0.267123	-0.346198	-1.3755	171	CCT5 HNRNPA1 EYA3 TNKS2 SPIRE1 GTF2I SLF2 PRKDC ATM RAD51 NSD2 DTX3L HSP90AB1 FOXM1 TNKS BRCC3 RAD50 RFC3 BRCA1 STAT6 PCNA IL6 PPP1R10 NEK2 CEBPG PARP3 CD28 RFC5 NAF1 TIMELESS PDGFB RIF1 SRC ANXA3 FGF2 MAP3K4 HGF KMT5C CCT6A NEK7 HMGB1 DDX39B RNF168 ATAD5 MECP2 GNL3 HMBOX1 RFC4 PTK2B PRKCD TMEM161A USP9X PML
GO_GDP_METABOLIC_PROCESS	0.0219558	0.268566	-0.731735	-1.58938	8	TJP2 DLG1 MPP1 NUDT18 GUK1 CASK
GO_REGULATION_OF_MICROGLIAL_CELL_ACTIVATION	0.0219981	0.268648	-0.641413	-1.61399	15	SPHK1 ATM LRRK2 SYT11 IL6 CCL3 NR1D1 CX3CL1 LDLR GRN
GO_POSITIVE_REGULATION_OF_ANION_TRANSMEMBRANE_TRANSPORT	0.0221193	0.269003	-0.773004	-1.62048	7	ARL6IP1
GO_POSITIVE_REGULATION_OF_VOLTAGE_GATED_CALCIUM_CHANNEL_ACTIVITY	0.0221343	0.269003	0.715182	1.58748	9	CACNA2D1 NIPSNAP2 S100A1 CACNB3 EHD3
GO_REGULATION_OF_RAB_PROTEIN_SIGNAL_TRANSDUCTION	0.0221193	0.269003	-0.772906	-1.62028	7	DENND4C DENND4A
GO_FOREBRAIN_DEVELOPMENT	0.0221891	0.269235	0.282884	1.26986	249	RYK CRK SLIT2 NFIB RBPJ DLC1 KIF1A TOP2B SLITRK5 RTN4RL1 SEMA5A ZDHHC16 KDM6B CREB1 ID2 CSNK2A2 TBX3 HIF1A NRP1 NDST1 UQCRQ FGF13 ALDH1A3 HES1 SMO NCOA1 COL3A1 ZMIZ1 MYH10 ROBO1 EXT1 TACC1 EGFR PLCB1 PTN SUN1 EZH1 AQP1 CHD7 FRS2 WNT5A XRN2 DCLK2 NOTCH3 RAPGEF2 PPARGC1A SHANK3 SKI TYROBP RTN4R FAT4 GLI3 CTNNB1 BMP4 SUN2 PTPRS GSK3B NIN SLC8A1 EZH2 ATRX SZT2 TWSG1 RAB3GAP1 AKNA ITGAM FLNA ROBO2 GLI…
GO_IMMUNOLOGICAL_MEMORY_PROCESS	0.0222391	0.269407	-0.730899	-1.58757	8	FGL2
GO_POSITIVE_REGULATION_OF_CALCIUM_MEDIATED_SIGNALING	0.0223149	0.269892	-0.522198	-1.56058	32	CALM3 CDH13 ERBB3 TRDN HTT GSTM2 LMCD1 GSTO1 CCL3 HAP1
GO_APPENDAGE_MORPHOGENESIS	0.022576	0.270901	0.348611	1.39422	105	FBN2 SOX4 FZD6 CACNA1C BCL2L11 SFRP2 TGFB2 IFT52 TBX3 SEMA3C MAP3K20 SOX11 CHD7 WNT5A SKI IFT122 TWIST1 HDAC2 GLI3 CTNNB1 BMP4 FREM2 SMAD4 ATRX GJA5 GNAS PBX1 LNPK GLI2 TBX5 NOTCH1 HAND2 FBXW4 ROR2
GO_ECTODERMAL_CELL_DIFFERENTIATION	0.0226859	0.270901	-0.79704	-1.60322	6	ETS2 ITGA6 EDA2R
GO_MEIOSIS_II_CELL_CYCLE_PROCESS	0.0225224	0.270901	-0.729949	-1.58551	8	RAD21 SGO1 MASTL BUB1 RAD51C BUB1B
GO_NEURON_RECOGNITION	0.0226853	0.270901	0.4778	1.57124	37	NTM SEMA5A EPHA4 PALLD EFNB3 TNFRSF21 NRP1 BSG ROBO1 AMIGO1
GO_N_ACYLETHANOLAMINE_METABOLIC_PROCESS	0.0224354	0.270901	-0.862194	-1.55828	4	GDPD1
GO_POSITIVE_REGULATION_OF_RELEASE_OF_SEQUESTERED_CALCIUM_ION_INTO_CYTOSOL	0.0226361	0.270901	-0.567764	-1.63378	26	CALM3 F2R SRI CXCL10 TRDN HTT GSTM2 GSTO1 HAP1 TRPC1 CALM1 CX3CL1
GO_PRENYLATION	0.0225224	0.270901	-0.730318	-1.58631	8	PTAR1 PGGT1B CHML
GO_RESPONSE_TO_GROWTH_FACTOR	0.0226429	0.270901	0.251631	1.22365	539	GPC1 FBN2 CRK SDCBP AKT1 NCL SLIT2 GRB10 GOT1 LTBP1 RBFOX2 RBPJ CADM4 FBN1 SMOC2 GAS1 ITGA8 CITED2 RGMA TRIM33 MYOCD FLCN SPRY4 TIA1 EHD1 MAP2K3 SULF2 UBE2D1 MICALL1 ZFP36L2 SFRP2 FURIN TGFB2 TOB1 FST LTBP4 CREB1 PARP1 SHISA2 P2RY1 GATA6 NCBP1 NBL1 SMURF1 ACVR1B GRB2 GAS6 GAREM1 HIF1A VEGFA PLCG1 NRP1 NDST1 BMP10 SOX11 HES1 NEDD4 FIBP COL3A1 ZMIZ1 TGFBR2 FAM20C ACVR1 INSR KLF4 ROBO1 FGFRL1 GAB1 E…
GO_POSITIVE_REGULATION_OF_CELLULAR_RESPONSE_TO_TRANSFORMING_GROWTH_FACTOR_BETA_STIMULUS	0.0227678	0.271019	0.521972	1.58994	28	SDCBP GOT1 ITGA8 CITED2 MYOCD FLCN HIPK2 CDKN2B SLC2A10 SMAD4 STK11 ING2
GO_REGULATION_OF_CELLULAR_LOCALIZATION	0.0227545	0.271019	-0.268869	-1.21763	800	CALM3 RB1 ANKRD13A CCT5 CCNE2 BCL2L1 RAC1 EPB41L2 NF2 PICALM NPTN PMAIP1 TMEM30A LYPLA1 VAMP7 F2R PKIA SRI GLIS2 ZDHHC8 AAAS AP1G1 CXCL10 HRC ANXA2 SELENON BCL2 YWHAB TMEM38A PTGS2 CRYAB PTPN9 MMP14 SNX3 ADAM10 HMGCR IQGAP1 IBTK GPM6B SEC24B ITGA3 TRIM8 UHMK1 HMOX1 SNAPIN TRDN UBE2J1 SP100 DDIT3 MICALL2 DERL2 CTDSPL2 DIAPH1 UNC13B JPH1 SLC30A4 SQSTM1 ARHGAP1 ZDHHC7 ZFP36L1 VPS35 RANGAP1 MDFIC DLG…
GO_NEGATIVE_REGULATION_OF_MACROPHAGE_ACTIVATION	0.0228079	0.271068	-0.700673	-1.63354	11	SYT11 ADGRF5 NR1D1 CX3CL1 LDLR GRN FCGR2B
GO_CELL_GROWTH	0.022932	0.271775	0.259145	1.22407	378	RYK MAP2K4 HSP90AA1 SDCBP AKT1 SLIT2 SERTAD2 SMARCA4 APOE EXTL3 DDX3X CAMK2D SEMA6D MYOCD SEMA5A MEG3 FLCN SEMA6C SFRP2 SYT17 TGFB2 SH3BP4 LTBP4 CPNE5 AKAP6 PDLIM5 RAPH1 NCBP1 BAP1 SMURF1 PHB ACVR1B SORBS2 SEMA3C CDKN1B EIF4G2 PPP2R1A NTN1 VEGFA IGFBP5 NRP1 BMP10 ADAM15 FGF13 TGFBR2 SEMA4D EGFR OLFM1 CYFIP2 WNT5A FBLN5 LPAR3 OSGIN2 NDUFS3 MEX3C NEDD4L IGFBP4 LAMB2 BCL11A TGFB1 CISH RTN4R PPARA CT…
GO_HEPATOCYTE_APOPTOTIC_PROCESS	0.0229395	0.271775	-0.685911	-1.63949	12	RB1 BCL2L1 KRT18
GO_GPI_ANCHOR_METABOLIC_PROCESS	0.0230971	0.271932	-0.549743	-1.61538	28	PIGU PIGS PIGN MPPE1
GO_POSITIVE_REGULATION_OF_INTERLEUKIN_4_PRODUCTION	0.0230778	0.271932	-0.639812	-1.60996	15	LGALS9 CD28 RARA IL33 SYK HAVCR2 GATA3 IL20RB
GO_POSITIVE_REGULATION_OF_TRANSMEMBRANE_TRANSPORT	0.0230452	0.271932	0.326151	1.34786	137	CACNA2D1 RHOQ AKT1 ATP1B1 STK39 KCNIP2 SORBS1 AKT2 WNK1 RYR2 NIPSNAP2 KCNJ2 STIM1 KCNJ11 AKAP6 PINK1 GLRX AZIN1 WNK2 PLCG1 MEF2A AKAP9 PRKCI INSR RNF207 ANK3 ARF1 WNK4 AMIGO1 CALM2 S100A1 THY1 SHANK3 CTSS CASQ1 JPH2 CEMIP TREM2 RAP1A WNK3 CACNG4 C1QTNF12
GO_RESPONSE_TO_INACTIVITY	0.0229968	0.271932	0.720563	1.65009	10	DAG1 FBXO32 HDAC4 CASQ1 PKM
GO_REGULATION_OF_DNA_REPAIR	0.02317	0.272365	-0.387407	-1.44979	112	EYA3 SPIRE1 GTF2I SLF2 PRKDC POLH DEK RAD51 CHEK1 NSD2 DTX3L USP1 RPA2 FOXM1 BRCC3 PARG BRCA1 PCNA RNF169 CEBPG KLHL15 AUNIP PARP3 RAD51AP1 PARPBP TIMELESS RIF1 FIGNL1 KMT5C
GO_POSITIVE_REGULATION_OF_MONOCYTE_CHEMOTAXIS	0.0232317	0.272665	-0.683486	-1.63369	12	CXCL10 SERPINE1 MOSPD2 HMGB1 ANO6 CCL5 LGMN AIF1
GO_RESPONSE_TO_UV	0.0232919	0.272947	-0.371249	-1.41739	123	USP28 TIPIN BCL2 PCLAF PTGS2 HUS1 POLH CUL4B DTL CHEK1 USP1 PRIMPOL PBK MSH6 INO80 POLD3 PCNA TREX1 FEN1 XPA ZBTB1 PTPRK POLK TRIAP1 ZRANB3 MDM2
GO_HOMEOSTASIS_OF_NUMBER_OF_CELLS	0.0234719	0.273538	-0.339169	-1.36771	196	RB1 CCNB2 CSF1 PRMT1 PMAIP1 F2R BCL10 IREB2 BCL2 SKIL HMOX1 PRKDC VPS54 PTBP3 ACVR2A ZFP36L1 KRAS PIK3CB SART3 LYN BCR NCAPG2 LGALS9 LYAR KLF13 STAT1 UBA5 AXL IL6 ADAR ADAM17 CEBPG ADGRF5 LPCAT3 AMPD3 PRDX2 SFXN1 ZFP36 ISG15
GO_NEGATIVE_REGULATION_OF_CELL_CYCLE_G1_S_PHASE_TRANSITION	0.0234719	0.273538	-0.400924	-1.45159	92	RB1 CNOT6 PRMT1 FHL1 BCL2 CCNB1 CDC73 RBL1 JADE1 CDC25C PRKDC ATM PLK2 RPA2 BTG2 CCL2 CNOT7 PCNA CDK1 MDM4 E2F1 TRIAP1 NACC2 MDM2
GO_POSITIVE_REGULATION_OF_EXTRINSIC_APOPTOTIC_SIGNALING_PATHWAY_VIA_DEATH_DOMAIN_RECEPTORS	0.0235239	0.273538	-0.682696	-1.6318	12	PMAIP1 THBS1 MAL SKIL FAF1
GO_REGULATION_OF_CELL_SUBSTRATE_JUNCTION_ORGANIZATION	0.0235046	0.273538	-0.44111	-1.50504	62	LIMS1 RAC1 THBS1 MMP14 IQGAP1 GPM6B DUSP3 EPB41L5 SMAD3 PTK2 RHOA MAPRE2 SRC
GO_REGULATION_OF_MUSCLE_CELL_DIFFERENTIATION	0.0234928	0.273538	0.329253	1.34863	123	YBX1 NKX2-5 TRIM72 RBM38 RBPJ EREG MYOCD EHD1 AKAP6 ID2 EFNB2 BMP10 MEF2A CTH NFATC1 FRS2 FOXO4 PDCD4 HDAC4 MYLK3 TGFB1 PPARA CTNNB1 BMP4 CDK9 MAPK11 RBPMS2 SMAD4 EZH2
GO_NEGATIVE_REGULATION_OF_MICROGLIAL_CELL_ACTIVATION	0.0238132	0.276085	-0.795011	-1.59913	6	SYT11 NR1D1 CX3CL1 LDLR GRN
GO_POSITIVE_REGULATION_OF_PROTEIN_TARGETING_TO_MITOCHONDRION	0.0238162	0.276085	0.470602	1.48522	31	ABLIM3 PRKAA1 PINK1 CSNK2A2 BAP1 LEPROT FBXW7 VPS11 NPEPPS ATG13 SREBF2 UBL5 UBE2J2 ARIH2
GO_MEMBRANE_REPOLARIZATION_DURING_ACTION_POTENTIAL	0.0241902	0.27999	0.527195	1.53285	23	CACNA2D1 ATP1B1 KCNIP2 KCNJ2 RNF207 ATP1A1 FLNA CACNB3
GO_CARDIAC_RIGHT_VENTRICLE_MORPHOGENESIS	0.0242787	0.280583	0.583091	1.5486	18	NKX2-5 SOX4 TGFB2 SEMA3C JAG1 CHD7 NOTCH1 HAND2 ZFPM2 TBX20
GO_NEGATIVE_REGULATION_OF_CELLULAR_PROTEIN_LOCALIZATION	0.0243506	0.280983	-0.383027	-1.40573	97	ANKRD13A BCL2L1 PICALM LYPLA1 PKIA GPM6B UBE2J1 SP100 DERL2 VPS35 RANGAP1 MDFIC LRRK2 OTUD7B TMBIM1 BARD1 YOD1 AP2M1 CAV3 GDI1 CDT1 CLTC ABHD17C TMEM59 POLR1A GOPC UBXN2B
GO_POSITIVE_REGULATION_OF_ANIMAL_ORGAN_MORPHOGENESIS	0.0244296	0.281464	0.398747	1.43506	61	RBPJ PIM1 TGFB2 SEMA3C VEGFA BMP10 BASP1 SMO TGFBR2 ACVR1 ROBO1 JAG1 PTN FRS2 WNT5A TWIST1 CTNNB1 BMP4 MYC SMAD4 SPRY1 ROBO2 NOTCH1 HAND2 CFLAR FGF1
GO_CELLULAR_GLUCAN_METABOLIC_PROCESS	0.0245389	0.28202	0.401547	1.44546	62	AKT1 PRKAG2 SORBS1 SELENOS AKT2 EPM2AIP1 PPP1CB GYS1 PPP1R3B PPP1R3D GAA INSR NHLRC1 AGL RUBCNL GSK3B GCGR PYGL
GO_FOCAL_ADHESION_ASSEMBLY	0.0245902	0.28202	-0.40751	-1.44952	78	LIMS1 RAC1 THBS1 BCL2 MMP14 IQGAP1 GPM6B DUSP3 AJUBA EPB41L5 SMAD3 BCR PTK2 PTPRK RHOA
GO_RESPONSE_TO_REDOX_STATE	0.0245858	0.28202	0.645062	1.63888	14	RNF7 SELENOS RYR2 VASN NPAS2
GO_NEGATIVE_REGULATION_OF_MUSCLE_CELL_DIFFERENTIATION	0.0247575	0.283078	0.43139	1.46412	46	YBX1 NKX2-5 TRIM72 EREG MYOCD ID2 NFATC1 FRS2 FOXO4 PDCD4 HDAC4 PPARA RBPMS2 SMAD4 EZH2 NOTCH1 CFLAR RGS2 ANKRD17
GO_SYMPATHETIC_NERVOUS_SYSTEM_DEVELOPMENT	0.0247218	0.283078	0.655755	1.62367	13	SOX4 NRP1 SOX11 FZD3 CTNNB1 HAND2
GO_NEGATIVE_REGULATION_BY_HOST_OF_VIRAL_PROCESS	0.0248333	0.283514	-0.768755	-1.61157	7	CCNK PTX3
GO_REGULATION_OF_EXTRINSIC_APOPTOTIC_SIGNALING_PATHWAY_VIA_DEATH_DOMAIN_RECEPTORS	0.0249248	0.283796	-0.472249	-1.52826	47	BCL2L1 PMAIP1 THBS1 MAL SERPINE1 SKIL HMOX1 SP100 FAF1 TMBIM1 BRCA1 FEM1B
GO_REGULATION_OF_STRIATED_MUSCLE_CELL_DIFFERENTIATION	0.024971	0.283796	0.379973	1.42418	76	YBX1 NKX2-5 TRIM72 RBM38 RBPJ MYOCD EHD1 AKAP6 EFNB2 BMP10 FRS2 HDAC4 MYLK3 TGFB1 PPARA BMP4 SMAD4 EZH2 FLOT1 SIK1 NOTCH1 CFLAR RGS2 FBXO22
GO_RESPONSE_TO_TOPOLOGICALLY_INCORRECT_PROTEIN	0.0249633	0.283796	-0.341559	-1.36209	181	DNAJC18 HSPA4L TMEM33 GOSR2 NCK1 EDEM3 DNAJB14 THBS1 TPP1 DDIT3 DERL2 GFPT1 UBE2W HSPB7 ATF6 LMNA HSP90AB1 CREBRF SERP1 CHAC1 CCL2 CANX STT3B DNAJB4 TMEM129 TATDN2 HSPA1L EIF2AK2 HSPA4 PPP1R15A YOD1 KLHL15 UGGT1 HSPH1 HSPB3 ATP6V0D1 KLHDC3 HYOU1
GO_NEGATIVE_REGULATION_OF_CELL_DEATH	0.0252404	0.285621	-0.269414	-1.21667	721	ARL6IP1 TAX1BP1 RB1 CAST KIFAP3 MCL1 BCL2L1 HIPK3 CSF1 KRT18 EYA3 URI1 F2R IVNS1ABP SPHK1 TGFBR1 NCK1 CBL BCL10 UBE2Z THBS1 ERBB3 BCL2 SLC39A10 SERPINE1 CDC73 PTGS2 ITGA6 RPS6KA3 CRYAB CHST11 HMGCR HMOX1 PRKDC ARHGDIA NAA15 HIP1R CFDP1 SIX4 GNAI2 PALB2 SQSTM1 VPS35 NPC1 PLK2 MYO18A ITGAV CCND2 XIAP LRRK2 TIMP1 KRAS PHIP SORL1 BDKRB2 SETX WNT9A IFIT3 PA2G4 LMNA SMAD3 YWHAZ HSP90AB1 IER3 UNC5B BTG2…
GO_NEURON_PROJECTION_EXTENSION	0.025174	0.285621	0.321412	1.33278	136	RYK HSP90AA1 SLIT2 APOE SEMA6D SEMA5A SEMA6C SYT17 CPNE5 RAPH1 SMURF1 SEMA3C NTN1 VEGFA NRP1 SEMA4D OLFM1 CYFIP2 WNT5A NEDD4L LAMB2 BCL11A RTN4R CTNNB1 VCL AUTS2 PTPRS DDR1 GSK3B DBN1 ULK1 STK11 SEMA3B
GO_NUCLEOLAR_LARGE_RRNA_TRANSCRIPTION_BY_RNA_POLYMERASE_I	0.0252833	0.285621	0.64376	1.63557	14	NCL SMARCA4 NOP53
GO_POSITIVE_REGULATION_OF_RESPONSE_TO_DNA_DAMAGE_STIMULUS	0.0252472	0.285621	-0.401413	-1.45135	91	EYA3 PMAIP1 SPIRE1 SKIL GTF2I SLF2 PRKDC ATM DTX3L FOXM1 BRCC3 BCLAF1 BRCA1 PCNA CEBPG PARP3 NACC2 TIMELESS RIF1 ANKRD1 KMT5C HMGB1 RNF168
GO_HEPARIN_METABOLIC_PROCESS	0.0254134	0.286661	0.707995	1.57152	9	ANGPT1 NDST1 GLCE XYLT2
GO_GLIOGENESIS	0.0254688	0.286825	0.299464	1.30408	207	GPC1 AKT1 SOX4 NFIB B4GALT6 DAG1 AKT2 IDH2 MATN2 EPHA4 ETV5 VIM IL34 TGFB2 CREB1 ID2 TNFRSF21 P2RY1 PTPRZ1 SLC25A46 WDR1 SOX11 HES1 SMO ZMIZ1 PRKCI EGFR PTN SUN1 TNFRSF1B SCRIB HDAC10 SOX13 UFL1 LAMB2 SKI TGFB1 HDAC2 GLI3 CTNNB1 ERBB2 CSPG5 APCDD1 SUN2 WASF3 MAPK1 GPR157 TREM2 CSK EZH2 MAP2K1 ADGRG6
GO_NEUTROPHIL_APOPTOTIC_PROCESS	0.025504	0.286825	-0.792921	-1.59493	6	PIK3CB IL6
GO_FAT_CELL_DIFFERENTIATION	0.0256105	0.287166	0.304563	1.30914	185	WIF1 AKT1 TRIB2 AKT2 LRP3 CCND1 FNDC5 SENP2 PIM1 FLCN CTBP1 ZFP36L2 SFRP2 CARM1 CREB1 ID2 MB TRIO HES1 METRNL FBXO9 KLF4 JAG1 WDFY2 PLCB1 WWTR1 WNT5A SOX13 OSBPL11 PPARGC1A CEBPA MEX3C TGFB1 MAFB MEDAG MIR27B SH3PXD2B FAM120B RNASEL PRDM16 DIO2 RREB1 CCDC85B ALDH6A1 AAMDC TMEM120A ZBTB7C RGS2 ENPP1 LPL BSCL2 ZBTB7A NR4A1 INHBB CTBP2 SFRP1 GPX1 SAV1 ARL6
GO_PROTEIN_CHROMOPHORE_LINKAGE	0.0255725	0.287166	0.852072	1.56308	4	CRY2 OPN4 OPN3 CRY1
GO_CELL_SUBSTRATE_ADHESION	0.0256776	0.28749	-0.30721	-1.28124	278	LIMS1 RAC1 CSF1 NF2 CDH13 PLAU THBS1 RIN2 BCL2 SERPINE1 ARL2 ITGA6 MMP14 IQGAP1 GPM6B DUSP3 ITGA3 VCAM1 AJUBA ADAM9 MICALL2 CD63 EPB41L5 ITGAV PIK3CB TRPM7 SMAD3 TNFRSF12A BCR HSD17B12 EGFLAM ACER2 ACTN4 EMP2 PRKCE SEMA3E RRAS PTK2 AXL ILK PTPRK CDC42 ITGA1 RHOA CD44 NID2 AKIP1 KANK1 SRGAP2 EMILIN1
GO_INOSITOL_PHOSPHATE_METABOLIC_PROCESS	0.0259302	0.289887	0.418931	1.47969	55	MINPP1 BPNT1 NUDT3 PLCB4 ADCYAP1R1 P2RY1 INPP4A INPPL1 PLCG1 PLCD1 MTMR2 PLCB1 PPIP5K2 PLEK PLCD3
GO_HISTONE_EXCHANGE	0.0262238	0.292244	-0.48817	-1.52249	39	CENPI OIP5 CENPK ANP32E KNL1 MIS18BP1 CENPQ HJURP CENPP CENPN CENPA SPTY2D1 MIS18A CENPU RBBP4 ITGB3BP CENPS CENPH
GO_MESENCHYMAL_CELL_DIFFERENTIATION	0.0262574	0.292244	0.29868	1.27259	177	SDCBP RBPJ DAG1 SEMA6D SEMA5A SEMA6C SFRP2 TGFB2 SEMA3C HIF1A NRP1 SOX11 ADAM15 HES1 SMO TRIM62 TGFBR2 ACVR1 SEMA4D JAG1 CUL7 VASN TGFB3 OLFM1 SPRY2 WWTR1 EDNRB POFUT2 NRTN TCF21 PDCD4 WNT5A IL17RD TGFB1 TWIST1 NOLC1 HDAC2 CTNNB1 BMP4 MAPK1 GSK3B SMAD4 EZH2 SEMA3B SPRY1 AKNA DDX5 SEMA4B HNRNPAB HEY1 TBX5 NOTCH1 HAND2 SEMA4C
GO_NEGATIVE_REGULATION_OF_EMBRYONIC_DEVELOPMENT	0.0262201	0.292244	0.525156	1.52692	23	PRKACB SFRP2 RPS6KA6 FZD3 WNT5A CTNNB1 BMP4 PRKACA COL5A1
GO_POSITIVE_REGULATION_OF_CELL_PROJECTION_ORGANIZATION	0.0263523	0.292868	-0.301852	-1.27732	309	TAPT1 LRP8 RAC1 NPTN TMEM30A PTK7 VAMP7 TGFBR1 FBXW8 NCK1 WASF2 DEF8 CEP120 BMPR2 ITGA6 SKIL SNX3 CAMK2B IQGAP1 ATF1 ITGA3 WASHC5 ITSN2 ARHGDIA CEP135 LPAR1 PLXNB1 SETX LYN CYFIP1 TNFRSF12A HTT KALRN CDKL5 BAIAP2 ATP8A2 CAMK1 DPYSL3 CPEB3 ILK CDC42 MAP3K13 TWF2 RHOA SCN1B HAP1 SCARB2 BBS4 MIEN1 SRC NAV3 FZD1 FNBP1L MNS1 GDI1 ANKRD1 HGF
GO_ORGANIC_ACID_CATABOLIC_PROCESS	0.0266234	0.295445	0.300413	1.30104	203	GOT2 ACOX1 AKT1 GOT1 AKT2 ALDH5A1 PEX7 ACADL CPT2 ETFBKMT ECHS1 CRAT ACADS GLS GLUD1 DDAH2 ABHD10 CTH ACAT1 MCCC1 KYAT1 GPT2 ACADVL DDO THNSL2 DLST BCAT1 ACACB AUH ACOX3 ALDH1L2 PCK2 TGFB1 TWIST1 SCP2 PPARA LIPE BCKDHA CEMIP GSTZ1 ABHD3
GO_MITOTIC_G2_DNA_DAMAGE_CHECKPOINT	0.0267384	0.296285	-0.570087	-1.55886	22	BLM FOXN3 ATM DONSON TICRR CDK1 TAOK1 CLSPN
GO_REGULATION_OF_TRANSCRIPTION_OF_NUCLEOLAR_LARGE_RRNA_BY_RNA_POLYMERASE_I	0.0269548	0.297807	0.677595	1.6166	11	NCL SMARCA4 NOP53
GO_SALIVARY_GLAND_DEVELOPMENT	0.0269302	0.297807	0.46411	1.48104	32	NFIB DAG1 TGFB2 NTN4 SEMA3C NRP1 EGFR TGFB3 TGFB1
GO_CELLULAR_CARBOHYDRATE_METABOLIC_PROCESS	0.0271047	0.299025	0.299505	1.3186	224	AKT1 GOT1 PDK2 PRKAG2 BPNT1 SORBS1 SELENOS AKT2 EPM2AIP1 IDH2 PPP1CB FOXK2 GNPTAB GYS1 ADCYAP1R1 RANBP2 B3GNT9 KAT2B P2RY1 PPP1R3B PDXP PPP1R3D GAA CLK2 ABHD10 NDST1 INSR MTMR2 GPD2 EXT1 PDK3 MAEA PPIP5K2 SLC25A12 NHLRC1 ACACB PLEK AGL PPARGC1A HDAC4 IGFBP4 PCK2 PPARA RUBCNL PGAM1 DGAT2 GSK3B GALK2 GCGR PTH1R PYGL CRY1 EXT2 TPI1 C1QTNF12 B3GALNT1 PGP SYNJ1
GO_NEGATIVE_REGULATION_OF_FATTY_ACID_OXIDATION	0.0272737	0.30045	0.676789	1.61467	11	AKT1 ACADL ETFBKMT ACADVL ACACB DGAT2
GO_REGULATION_OF_PROTEIN_MODIFICATION_PROCESS	0.0273224	0.300546	-0.251217	-1.16927	1394	CALM3 RB1 GMFB CCNE2 PEBP1 CSNK2B EID1 HIPK3 PTPA LRP8 GNAQ RAC1 CCNB2 CSF1 CACUL1 NF2 PRMT1 NPTN AMER1 CCNK ARPP19 URI1 F2R IVNS1ABP PKIA SPHK1 TGFBR1 NCK1 CBL PTPRB PRKAR2A CXCL10 OSBPL8 HRC BCL10 ANXA2 THBS1 ERBB3 BCL2 TNIK TLR4 CCNB1 SLC39A10 YWHAB BMPR2 PTGS2 HMGCR IQGAP1 IBTK PPP6R3 GADD45B DUSP3 MAP3K1 AJUBA MGAT5 CDK2AP1 CDC25C CSNK1D PRKDC HUS1 EDA2R CCNT1 ADAM9 FBXO5 NDUFS4 CHFR MOB1B B…
GO_PROTEOGLYCAN_METABOLIC_PROCESS	0.0273697	0.300628	0.38935	1.42694	69	GPC1 VCAN EXTL3 PXYLP1 CHPF SULF2 DSEL NDST1 CHSY1 CHSY3 GLCE HPSE EXT1 EXTL2 UST HS6ST1 SLC2A10 CTNNB1 CSPG5 CHST7 EXT2 NDNF VANGL2 XYLT2
GO_MULTI_ORGANISM_LOCALIZATION	0.0275846	0.301809	-0.434802	-1.4684	59	MVB12B AAAS VPS37C NUP35 NDC1 IFIT1 XPO1 NUP50 NMT2 KPNA1 CAV2 NUP133 NUP107 UBAP1 NUP160 KPNB1 KPNA3 KPNA2 PIKFYVE NUP210
GO_REGULATION_OF_ION_TRANSMEMBRANE_TRANSPORT	0.0275246	0.301809	0.271688	1.24802	301	CACNA2D1 HCN4 KCNG2 DAPK1 AKT1 ATP1B1 STK39 NETO2 CAMK2D KCNIP2 PPIF CACNA1G AKT2 CACNA1C WNK1 CACNA1H RYR2 NIPSNAP2 KCNJ2 STIM1 KCNJ11 AKAP6 PINK1 GLRX WNK2 PLCG1 WDR1 TPCN2 FGF13 TPCN1 CAB39 NEDD4 AKAP9 ISCU RNF207 HCN1 DHRS7C ANK3 ARF1 WNK4 AMIGO1 CALM2 CHD7 S100A1 KCND2 THY1 PPARGC1A NEDD4L UBQLN1 SHANK3 SLC30A5 FKBP1A HCN2 TACO1 TWIST1 CACNA1D OXSR1 CTSS KCNK13 CASQ1 JPH2 NLGN2 RANGRF CBARP …
GO_VESICLE_BUDDING_FROM_MEMBRANE	0.0275974	0.301809	-0.377758	-1.38639	97	GOSR2 PICALM SNAP91 ANXA2 KLHL12 SNX3 SEC24B PPP6R3 CSNK1D PPP6C TRAPPC6B CHMP5 MYO18A MX2 PDCD6 MX1 SEC24C SCFD1 TFG AP2M1 TRAPPC4 FNBP1L GOLPH3L F8 BET1 CUL3
GO_ACTION_POTENTIAL	0.0276768	0.302027	0.351911	1.38853	97	CACNA2D1 HCN4 ATP1B1 CAMK2D KCNIP2 CACNA1G CACNA1C CACNA1H GJC1 SLC4A3 ATP2A2 RYR2 KCNJ2 AKAP6 FGF13 AKAP9 RNF207 ANK3 KCND2 NEDD4L HCN2 CACNA1D RANGRF
GO_REGULATION_OF_CELL_DEVELOPMENT	0.0276975	0.302027	0.239763	1.17897	691	RYK CRK DNM1L AKT1 SLIT2 NKX2-5 APOE TIMP2 DENND5A NCS1 NPR2 DAG1 MAN2A1 FBN1 CTDSP1 SEMA6D IRX3 KIF1A LINGO1 RGMA IDH2 BHLHB9 ZSWIM4 PPP3CA RTN4RL1 NSMF SEMA5A EPHA4 ETV5 SEMA6C NDRG4 MAPK6 SFRP2 VIM PTPRD SYT17 IL34 EFNB3 CARM1 CPNE5 AKAP6 CREB1 ID2 PDLIM5 TNFRSF21 CHN1 FOXO6 YWHAG NBL1 SMURF1 OBSL1 SEMA3C PPP2R1A EFNB2 ADCY6 HIF1A NTN1 VEGFA PTPRZ1 NRP1 WDR1 BMP10 SOX11 FBXW7 FGF13 HES1 SMO NE…
GO_EMBRYONIC_EYE_MORPHOGENESIS	0.0280582	0.304676	0.505361	1.50905	26	FBN2 FBN1 SP3 SOX11 ALDH1A3 HIPK2 FRS2 WNT5A IFT122 TWIST1
GO_FOLIC_ACID_CONTAINING_COMPOUND_METABOLIC_PROCESS	0.0281426	0.304676	-0.527709	-1.48804	24	SLC19A1 PIPOX GGH SLC25A32 DHFR GCH1 ALDH1L1 MTHFR FPGS TYMS
GO_REGULATION_OF_NEUROINFLAMMATORY_RESPONSE	0.0281426	0.304676	-0.538298	-1.51789	24	SPHK1 PTGS2 ATM LRRK2 SYT11 IL6 CCL3 NR1D1 CX3CL1 LDLR GRN DAGLA IL33
GO_SIGNAL_TRANSDUCTION_INVOLVED_IN_CELL_CYCLE_CHECKPOINT	0.0280992	0.304676	-0.407386	-1.43035	70	CNOT6 PRMT1 CCNB1 CDC25C PRKDC ATM DTL PLK2 CHEK1 BTG2 BRCC3 BRCA1 CNOT7 PCNA TREX1 CDK1 MDM4 E2F1 TRIAP1 MDM2
GO_WATER_SOLUBLE_VITAMIN_METABOLIC_PROCESS	0.0281182	0.304676	-0.433394	-1.48497	63	SLC19A1 MCCC2 PSAT1 SLC23A2 CYB5R3 TPK1 VNN1 GCLC ABCC1 MMAA GSTO1 CUBN AOX1 PNPO SLC25A32 DHFR SLC19A3 TCN2 SLC5A6 ALDH1L1 MTHFR FPGS MMAB PDZD11 MTR
GO_PERK_MEDIATED_UNFOLDED_PROTEIN_RESPONSE	0.0281955	0.304811	-0.596496	-1.58258	18	TMEM33 NCK1 DDIT3 CCL2 PPP1R15A
GO_NEGATIVE_REGULATION_OF_DEFENSE_RESPONSE_TO_VIRUS	0.0282486	0.304925	-0.57261	-1.54076	20	FGL2 HTRA1
GO_REGULATION_OF_COAGULATION	0.028287	0.304925	-0.445462	-1.48143	56	F2R PLAU ANXA2 TFPI THBS1 TLR4 SERPINE1 PRKG1 LYN SERPING1 PRDX2 PDGFB PROS1 ANO6 UBASH3B PRKCD CD36 SYK PRKCA ANXA5 PDPN
GO_POSITIVE_REGULATION_OF_PHOSPHATASE_ACTIVITY	0.0283842	0.305536	-0.540938	-1.5895	28	CALM3 PTPA SLC39A10 SMAD3 HSP90AB1 PPP1R15A ITGA1
GO_POSITIVE_REGULATION_OF_INTRINSIC_APOPTOTIC_SIGNALING_PATHWAY	0.0285889	0.306863	-0.465414	-1.50614	47	MCL1 BCL2L1 PMAIP1 NCK1 BCL2 SKIL DDIT3 PLAGL2 BCLAF1 FIS1
GO_POSITIVE_REGULATION_OF_ORGANELLE_ASSEMBLY	0.0285714	0.306863	-0.428101	-1.45481	61	CNOT6 TAPT1 CEP120 G3BP2 CEP135 RAB3GAP2 PIP4K2C HTT G3BP1 DYNC1H1 RHOA GPSM2 HAP1 BBS4 PIP4K2A ASAP1 SRC MNS1 CEP295 PLK4
GO_DNA_STRAND_RENATURATION	0.0287908	0.308373	-0.763935	-1.60147	7	BLM RECQL ZRANB3 SMARCA1 SMARCAL1 RECQL4
GO_POSITIVE_REGULATION_OF_INTRACELLULAR_SIGNAL_TRANSDUCTION	0.0288115	0.308373	-0.268131	-1.21053	739	CALM3 ATP2C1 LIMS1 MCL1 BCL2L1 AGO1 RAC1 CSF1 NEK6 CDH13 PRMT1 NPTN PMAIP1 F2R SPHK1 GPR137C TGFBR1 NCK1 RRAGD CBL OSBPL8 NET1 BCL10 THBS1 ERBB3 BCL2 TNIK TLR4 SKIL HMGCR TGM2 IQGAP1 GADD45B TRIM8 HMOX1 MAP3K1 AJUBA MIER1 TRDN EDA2R MID2 ADAM9 DDIT3 ADGRG1 RHOC GNAI2 LPAR1 ATM PLXNB1 HBEGF MDFIC PLK2 LRRK2 CDON KRAS PIK3CB PUM2 LYN ANKRD6 CCL7 HSP90AB1 UNC5B HTT PLAGL2 ACTN4 GSTM2 JCAD LGALS9 ECT…
GO_MITOCHONDRIAL_FUSION	0.0289155	0.309047	0.513809	1.50077	24	DNM1L MFN2 TFRC AFG3L2 MIGA1 USP30 MFN1
GO_ORGAN_GROWTH	0.0289751	0.309245	0.322288	1.33429	134	MAP2K4 AKT1 NKX2-5 HEG1 RBPJ BCL2L11 PIM1 NDRG4 LATS2 TGFB2 CARM1 AKAP6 PDLIM5 GATA6 SORBS2 BMP10 BASP1 SMO TGFBR2 SPRY2 FBLN5 ACACB PPARA IL7 MAPK1 KCNK2 MAPK11 S1PR1 MIR24-1
GO_CELL_CELL_SIGNALING_INVOLVED_IN_CARDIAC_CONDUCTION	0.0293423	0.309955	0.479328	1.47763	29	CACNA2D1 HCN4 CACNA1G CACNA1C GJC1 RYR2 RNF207 CACNA1D RANGRF NUP155 GJA5 FLNA
GO_DIVALENT_INORGANIC_CATION_TRANSPORT	0.0292072	0.309955	-0.30089	-1.27327	311	CALM3 ATP2C1 MAGT1 PMPCB MMGT1 MRS2 F2R SRI MCUR1 CXCL10 PMPCA HRC ANXA2 SELENON BCL2 SLC39A10 TMEM38A PTGS2 SLC25A25 CAMK2B PACSIN3 IBTK TRDN DDIT3 SLC30A7 DIAPH1 JPH1 GNAI2 SLC30A4 ITGAV SLC30A1 TRPM7 LYN HTT GSTM2 CCL2 ITPR2 NIPAL2 PRKCE TSPO GCK PRNP SLC39A11 GSTO1 CCL3 RHOA ZMPSTE24 GEM HAP1 TRPC1 GJA1 DYSF PDGFB CAV3 FGF2 ORAI2 ATG5 YWHAE SLC39A1 PDE4B CACNB1 CALM1 CX3CL1 ITPR3 ANO6 WFS1 TM…
GO_IMMUNOGLOBULIN_PRODUCTION	0.029236	0.309955	-0.426129	-1.50507	73	FGL2 MCM3AP PRKDC ATM NSD2 SAMHD1 TRAF6 MSH6 STAT6 TREX1 IL6 PARP3 CD28 RIF1 EXO1 KMT5C PMS2 RNF168 TRAF3IP2 ATAD5 DNAJB9 LIG4 IL7R IL33 FCGR2B CD40 TCIRG1 APLF TRAF2 THOC1 TLR9 POU2F2 BCL6
GO_MAINTENANCE_OF_LOCATION	0.0293706	0.309955	-0.315187	-1.30273	244	CALM3 VPS13D TAPT1 ABCA1 F2R SRI ANKRD13C CXCL10 OSBPL8 HRC VPS13C HK2 SELENON YWHAB ARL2 TMEM38A SOAT1 IBTK TRDN SP100 G3BP2 CHCHD10 DDIT3 SLC30A7 DIAPH1 JPH1 SLC30A4 RANGAP1 ABHD5 ITGAV ASXL2 SORL1 FAF1 LYN HTT GSTM2 ITPR2 PRKCE TSPO BARD1 GSN IL6 TWF2 GSTO1 CCL3 PLIN2 GPSM2 HAP1 TRPC1 BBS4 GJA1 DYSF FGF2 STARD4 ATG5 PLIN3 CIDEA UVRAG PSMD10 HSP90B1
GO_NEGATIVE_REGULATION_OF_ARP2_3_COMPLEX_MEDIATED_ACTIN_NUCLEATION	0.0294118	0.309955	-0.852317	-1.54043	4	GMFB HIP1R
GO_NEGATIVE_REGULATION_OF_HELICASE_ACTIVITY	0.0294118	0.309955	-0.846729	-1.53033	4	MCM2 IFIT1
GO_NEGATIVE_REGULATION_OF_SYNAPTIC_PLASTICITY	0.0294118	0.309955	-0.851254	-1.53851	4	UNC13B UNC13C RIN1
GO_POSITIVE_REGULATION_OF_STRESS_FIBER_ASSEMBLY	0.0293854	0.309955	-0.476596	-1.54229	45	RAC1 NF2 TGFBR1 ARHGEF10L RHOC LPAR1 SMAD3 CDC42 RHOA
GO_REGULATION_OF_SPINDLE_CHECKPOINT	0.0292077	0.309955	-0.661377	-1.60845	13	GEN1 CCNB1 CDK5RAP2 CDT1 DYNC1LI1 ANAPC15 NDC80 TPR PCID2
GO_ACTIN_NUCLEATION	0.0296112	0.31162	-0.476418	-1.53953	44	GMFB WASF2 SPIRE1 WASHC5 ABI2 HIP1R CYFIP1 ARPC1A ARPC4 GSN ARPIN ARPC5L
GO_CALCIUM_ION_TRANSMEMBRANE_IMPORT_INTO_CYTOSOL	0.0298507	0.311665	-0.379521	-1.37257	89	CALM3 F2R SRI CXCL10 HRC SELENON TMEM38A IBTK TRDN DDIT3 DIAPH1 JPH1 LYN HTT GSTM2 ITPR2 PRKCE PRNP GSTO1 CCL3 HAP1 TRPC1 FGF2 ATG5 CALM1 CX3CL1 ITPR3
GO_ESTABLISHMENT_OF_ORGANELLE_LOCALIZATION	0.0296896	0.311665	-0.296737	-1.27032	361	KIFAP3 GOSR2 PICALM SNAP91 VAMP7 CBL MREG CEP120 CCNB1 SPIRE1 KLHL12 ESPL1 NUSAP1 SEC24B CENPF PPP6R3 HMOX1 SNAPIN CSNK1D PPP6C TRAPPC6B AP3S1 ATM NUF2 CHMP5 DLG1 LRRK2 PCM1 MX2 WDR11 LYN YWHAZ PDCD6 SYT11 BICD2 INCENP XPO1 HTT SNAP29 ACTN4 LGALS9 MX1 STARD3NL MIS12 AP3M1 PTK2 MYO1E SEC24C CENPQ KIF3B SCFD1 TFG CDC42 BLOC1S2 CDH3 DYNC1H1 CDK5RAP2 GPSM2 GEM HAP1 BBS4 GJA1 TRAPPC4 CENPA MKKS FNBP1L…
GO_LUNG_EPITHELIUM_DEVELOPMENT	0.0298636	0.311665	0.512914	1.49815	24	NFIB RBPJ RCN3 CREB1 GATA6 BMP4 MAP2K1 THRB KLF2 AIMP2 ADAMTSL2 SAV1 YAP1 SOX9 PKD1
GO_MONOCYTE_AGGREGATION	0.0298211	0.311665	-0.811794	-1.5578	5	CD44 CD47 HAS2 NR4A3
GO_NEGATIVE_REGULATION_OF_CELL_MATURATION	0.0298093	0.311665	0.893304	1.49649	3	NPR2 EDNRB BCL11A
GO_POSITIVE_REGULATION_OF_INFLAMMATORY_RESPONSE	0.0297157	0.311665	-0.393311	-1.42206	91	CDK19 VAMP7 TLR4 SERPINE1 PTGS2 TGM2 GBP5 OSMR LRRK2 APPL1 TNIP1 ZBP1 ABCC1 IL6 CCL3 CD28 CD47 CX3CL1 IL23A LDLR GRN CLOCK STAT5B IL33 TNFRSF1A NFKBIA RIPK1 MDK
GO_NEGATIVE_REGULATION_OF_CELLULAR_COMPONENT_ORGANIZATION	0.0299252	0.311876	-0.275603	-1.2249	587	ANKRD13A GMFB MCM2 DCP2 BCL2L1 RAC1 HNRNPA1 PICALM ATAD2 TNKS2 RAD21 SSH2 RUBCN GEN1 WASF2 CXCL10 TNR THBS1 ITM2C CCNB1 PTPRG TOP2A MTPN ESPL1 CRYAB PTPN9 MMP14 PACSIN3 CENPF TRIM54 ITGA3 SNAPIN PHF8 ARHGDIA HIP1R FBXO5 TINF2 LPAR1 NLRC3 ATM TET1 KDM5A VPS35 PLK2 CHEK1 LRRK2 INPP5J SORL1 LMNA SYT11 STMN1 BUB1 TNKS DNMT1 GCLC RAD50 SEMA3E TSPO DPYSL3 PRNP PTK2 MAPRE1 BRCA1 TPX2 INPP5F FEZ2 GSN SCF…
GO_SMALL_GTPASE_MEDIATED_SIGNAL_TRANSDUCTION	0.0300654	0.312904	-0.290328	-1.25738	426	USP28 RB1 PSD3 RAC1 ABCA1 CSF1 CDH13 F2R CDC42SE1 CBL WASF2 RAPGEF6 NET1 RFXANK RIN2 ARHGAP17 PPP2CB FAM13A RND1 ITGA3 HMOX1 ARHGDIA ABI2 G3BP2 ADGRG1 ARHGAP18 DENND4C RHOC CCNA2 SQSTM1 LPAR1 ARHGAP1 ARHGAP11A PLK2 ARHGAP23 CDON KRAS LYN CYFIP1 STMN1 BCR FOXM1 KALRN ECT2 MAPKAP1 RAP1B DNMT1 CHML RAB30 IQGAP3 RRAS G3BP1 DENND4A KCTD10 AMOT CAVIN4 ARHGEF16 CDC42 GDI2 RRAGC RHOA MAPRE2 ARHGAP44 GPSM…
GO_MEIOSIS_I_CELL_CYCLE_PROCESS	0.0301715	0.313575	-0.425372	-1.50239	73	CCNE2 RAD21 SGO1 TOP2A ESPL1 CDC25C P3H4 FBXO5 ATM RAD51 NDC1 BRIP1 FANCD2 RAD50 MSH6 MLH3 RAD54B KLHDC3 MND1 RAD51C
GO_POSITIVE_REGULATION_OF_SODIUM_ION_TRANSMEMBRANE_TRANSPORTER_ACTIVITY	0.0302419	0.313875	0.625446	1.58904	14	ATP1B1 WNK1 GLRX WNK2 ANK3 WNK4 WNK3
GO_ACTIN_POLYMERIZATION_OR_DEPOLYMERIZATION	0.0305677	0.314898	-0.3388	-1.34988	177	GMFB RAC1 SSH2 NCK1 DSTN WASF2 CAP1 SPIRE1 MTPN WASHC5 DIAPH3 ABI2 HIP1R MICALL2 ARHGAP18 DIAPH1 ENAH DLG1 CYFIP1 VASP BAIAP2 PRKCE ARPC1A ARPC4 GSN TWF2 SPTAN1 ARPIN RHOA ARPC5L CAPZB BBS4 KANK1 MKKS CFL1
GO_AMPA_GLUTAMATE_RECEPTOR_CLUSTERING	0.0306748	0.314898	0.795296	1.64022	6	APOE SHANK3
GO_MAINTENANCE_OF_SISTER_CHROMATID_COHESION	0.0306513	0.314898	-0.685022	-1.59705	11	RB1 SLF2 NSMCE2 TNKS
GO_POSITIVE_REGULATION_OF_CELL_PROLIFERATION_INVOLVED_IN_HEART_MORPHOGENESIS	0.0306748	0.314898	0.783267	1.61541	6	RBPJ PIM1 BMP10 BMP4 SMAD4 SOX9
GO_POSITIVE_REGULATION_OF_FERTILIZATION	0.0306748	0.314898	0.793098	1.63569	6	CACNA1H PLCB1 LHFPL2
GO_POSITIVE_REGULATION_OF_HIGH_VOLTAGE_GATED_CALCIUM_CHANNEL_ACTIVITY	0.0304878	0.314898	0.853115	1.565	4	CACNA2D1 NIPSNAP2 CACNB3
GO_REGULATION_OF_HAIR_FOLLICLE_DEVELOPMENT	0.030426	0.314898	0.628809	1.55695	13	TGFB2 FST SMO HPSE WNT5A CTNNB1 SMAD4
GO_TRACHEA_FORMATION	0.0306748	0.314898	0.7864	1.62187	6	TGFBR2 CTNNB1 BMP4 MAPK1 MAP2K1
GO_EPITHELIAL_TUBE_MORPHOGENESIS	0.0310148	0.316234	0.279871	1.26221	254	SLIT2 NKX2-5 PRKACB SOX4 TCAP RBPJ DLC1 FZD6 DAG1 MTSS1 IRX3 CTHRC1 EPHA4 ETV5 TMED2 NDRG4 SFRP2 RYR2 TGFB2 IFT52 MET TBX3 EFNB2 HIF1A NTN1 VEGFA NRP1 SOX11 TEAD2 BTRC HES1 SMO GNA13 FZD3 TGFBR2 ACVR1 RNF207 WNK4 SCRIB SPRY2 TCF21 WNT5A CTNNBIP1 TNC ADM SKI IFT122 TGFB1 NPHP3 TWIST1 FAT4 GLI3 CTNNB1 BMP4
GO_NEUROTRANSMITTER_GATED_ION_CHANNEL_CLUSTERING	0.0309917	0.316234	0.738949	1.59787	8	APOE SHANK3
GO_POSITIVE_REGULATION_OF_HAIR_CYCLE	0.0309917	0.316234	0.741158	1.60264	8	TGFB2 FST HPSE WNT5A TERT
GO_REPLICATION_FORK_PROCESSING	0.0309654	0.316234	-0.512396	-1.51112	30	GEN1 BLM ZGRF1 RAD51 PRIMPOL SAMHD1 PCNA ZRANB3 CENPS BRCA2 SMARCAL1 MMS22L EXD2 DNA2 RFWD3 THOC1
GO_TRANSMEMBRANE_RECEPTOR_PROTEIN_SERINE_THREONINE_KINASE_SIGNALING_PATHWAY	0.0309047	0.316234	0.274209	1.23526	256	FBN2 SDCBP GOT1 LTBP1 RBPJ FBN1 ITGA8 CITED2 RGMA TRIM33 MYOCD FLCN UBE2D1 SFRP2 VIM FURIN TGFB2 PPM1L TOB1 FST LTBP4 SUB1 CREB1 PARP1 NBL1 SMURF1 ACVR1B BMP10 SOX11 HES1 COL3A1 ZMIZ1 TGFBR2 ACVR1 HIPK2 VASN TGFB3 GLG1 SPRY2 WWTR1 PDCD4 WNT5A PCSK6 FMOD SKI FKBP1A IL17RD CDKN2B TGFB1 SLC2A10 BMP4 MAP3K7 SH2B1 RBPMS2 PPM1A SMAD4 SMAD5 STK11 PXN USP15 UBE2O EGR1 TWSG1 PRDM16 PARD6A SPRY1 ING2 DDX5 …
GO_CELLULAR_RESPONSE_TO_UV	0.03125	0.31649	-0.404339	-1.42365	71	USP28 PTGS2 POLH CUL4B CHEK1 PBK INO80 POLD3 PCNA TREX1 XPA ZBTB1 PTPRK POLK TRIAP1 MDM2
GO_EXTRINSIC_APOPTOTIC_SIGNALING_PATHWAY_VIA_DEATH_DOMAIN_RECEPTORS	0.03125	0.31649	-0.407013	-1.43307	71	BCL2L1 PMAIP1 THBS1 MAL BCL2 SERPINE1 SKIL HMOX1 SP100 FAF1 TMBIM1 BRCA1 ZDHHC3 BLOC1S2 FEM1B HGF DEDD RAF1 ATF3 GABARAP CASP8AP2
GO_POSITIVE_REGULATION_OF_ADENYLATE_CYCLASE_ACTIVITY	0.031185	0.31649	0.75448	1.5944	7	TIMP2 CACNA1C STIM1 CACNA1D ORAI1
GO_POSITIVE_REGULATION_OF_PLASMA_MEMBRANE_BOUNDED_CELL_PROJECTION_ASSEMBLY	0.031107	0.31649	-0.401992	-1.43266	80	TAPT1 RAC1 TGFBR1 WASF2 DEF8 CEP120 CEP135 CYFIP1 HTT DPYSL3 CDC42 TWF2 HAP1 BBS4 MIEN1 FNBP1L MNS1 ANLN
GO_REGULATION_OF_CELL_CYCLE_CHECKPOINT	0.0311579	0.31649	-0.522223	-1.5401	30	GEN1 CCNB1 WDR76 RPA2 PPP1R10 FEM1B CDK5RAP2 CDT1 DDX39B DYNC1LI1 ANAPC15 CHEK2 RFWD3 NDC80 THOC1 TPR PCID2
GO_POSITIVE_REGULATION_OF_OLIGODENDROCYTE_DIFFERENTIATION	0.0313808	0.316962	0.624031	1.60383	15	DAG1 IL34 PTPRZ1 PTN TNFRSF1B HDAC2
GO_PULMONARY_VALVE_DEVELOPMENT	0.0313448	0.316962	0.556731	1.5447	20	SLIT2 RBPJ TGFB2 NFATC1 ROBO1 JAG1 TNFRSF1B BMP4 GJA5 ROBO2 HEY1 NOTCH1
GO_REGULATION_OF_DOUBLE_STRAND_BREAK_REPAIR	0.0315674	0.318421	-0.417431	-1.46352	69	SPIRE1 SLF2 PRKDC DEK RAD51 CHEK1 NSD2 DTX3L RPA2 FOXM1 RNF169 KLHL15 AUNIP PARP3 RAD51AP1 PARPBP TIMELESS RIF1 FIGNL1 KMT5C
GO_MISMATCH_REPAIR	0.0317094	0.319426	-0.503734	-1.49648	31	RPA1 TDG RPA2 MSH6 POLD3 PCNA TREX1 MLH3 EXO1 PMS2 POLD4 HMGB1 PMS1 POLD1
GO_CELLULAR_RESPONSE_TO_RADIATION	0.0321101	0.319983	-0.346928	-1.34025	139	USP28 BCL2L1 NET1 PTGS2 CRYAB HUS1 POLH CUL4B BLM ATM RAD51 CHEK1 ECT2 PBK INO80 POLD3 PCNA TREX1 XPA ZBTB1 PTPRK NMT2 POLK TRIAP1 MDM2 RAD51AP1 ZMPSTE24 NAMPT GNB1 FIGNL1 IMPACT CALM1 CRIP1 SDE2 POLD1 CLOCK TLK2 LIG4 TMEM161A
GO_MEMBRANE_DEPOLARIZATION	0.0319158	0.319983	0.381887	1.39096	67	CACNA2D1 HCN4 GOT1 CAMK2D CACNA1G CACNA1C CACNA1H KCNJ2 PARP1 MLLT11 ANK3 NEDD4L HCN2 CACNA1D RANGRF CACNA1A SLC8A1 CACNG4 GJA5 ADORA2A
GO_POSITIVE_REGULATION_OF_EXTRINSIC_APOPTOTIC_SIGNALING_PATHWAY	0.0321489	0.319983	-0.457406	-1.48019	45	PMAIP1 BCL10 THBS1 MAL ITM2C SKIL FAF1 TNFRSF12A
GO_POSITIVE_REGULATION_OF_MITOTIC_CELL_CYCLE	0.0321101	0.319983	-0.347807	-1.34365	139	RB1 DYNLT3 SPHK1 EIF4E GEN1 CCNB1 ESPL1 NUSAP1 DUSP3 SLF2 CDC25C FBXO5 NSMCE2 CUL4B DTL CCND2 PHIP UBE2C CDC6 CDC45 CCND3 PPP1R10 CDK1 ADAM17 MDM2 CD28 PDGFB RAD51C USP2 CDT1 KIF20B CUL3 DLGAP5 UBXN2B MECP2 DYNC1LI1 SMC5 BRD4 CDCA5 STAT5B BRCA2 PTPN11
GO_POSITIVE_REGULATION_OF_PEPTIDYL_SERINE_PHOSPHORYLATION	0.0321894	0.319983	0.382139	1.40051	69	HSP90AA1 ANGPT1 AKT1 SFRP2 PINK1 TFRC GAS6 VEGFA AKAP9 MIF EGFR SPRY2 WNT5A TGFB1
GO_POSITIVE_REGULATION_OF_STEM_CELL_DIFFERENTIATION	0.0319149	0.319983	0.575694	1.52895	18	NKX2-5 TGFB2 GATA6 SEMA3C PTN BMP4 DHX36 TBX5
GO_REGULATION_OF_LIPID_KINASE_ACTIVITY	0.0319813	0.319983	-0.467055	-1.52866	49	RB1 RUBCN RBL1 LYN SOCS7 PIK3IP1 PTK2 PIK3R3 CDC42 PDGFB SRC VAV2 FGF2 FGFR3 SOCS4 NRBF2 DGKZ PTK2B EEF1A2
GO_REGULATION_OF_PLASMINOGEN_ACTIVATION	0.0319111	0.319983	-0.75832	-1.5897	7	THBS1 SERPINE1
GO_REGULATION_OF_STORE_OPERATED_CALCIUM_ENTRY	0.0320513	0.319983	0.690341	1.58089	10	STIM1 SARAF HOMER3 HOMER2 CASQ1
GO_ZYMOGEN_ACTIVATION	0.0321009	0.319983	-0.497804	-1.50452	33	PLAU THBS1 ASPH SERPINE1 MMP14 PGK1
GO_NUCLEOSIDE_DIPHOSPHATE_BIOSYNTHETIC_PROCESS	0.0324427	0.322077	-0.704219	-1.57722	9	AK4 CMPK2 CMPK1 AK1
GO_POSITIVE_REGULATION_OF_CYTOPLASMIC_MRNA_PROCESSING_BODY_ASSEMBLY	0.0325687	0.322902	-0.777762	-1.56444	6	CNOT6
GO_MICROTUBULE_POLYMERIZATION	0.0326797	0.323577	-0.406287	-1.42336	68	RAC1 CLIP1 ARL2 CSNK1D FBXO5 INPP5J STMN1 MAPRE1 TPX2 CEP192 DRG1 TUBG1 TUBGCP2 CDK5RAP2 DYRK1A CAV3 NAV3 NDE1 HDGFL3
GO_NEGATIVE_REGULATION_OF_PEPTIDYL_SERINE_PHOSPHORYLATION	0.0327869	0.324212	-0.532229	-1.52567	25	NCK1 INPP5J BDKRB2 GPD1L INPP5F HGF SMAD7 GGNBP2
GO_AEROBIC_RESPIRATION	0.0329866	0.324705	0.371783	1.39381	78	MDH2 IDH2 IDH3A IDH3B OXA1L SDHC MT-CO1 PDHA1 COX6C COX7C HIF1A COX6A2 MTFR1 SDHA BLOC1S1 COX15 SDHB ADSL DLST NDUFS8 ACO2 SUCLG1 MT-ND1 COX7A2L MT-ND4 MT-CO3 COX5A COX4I2 SUCLA2
GO_ATTACHMENT_OF_GPI_ANCHOR_TO_PROTEIN	0.0331351	0.324705	-0.774698	-1.55827	6	PIGU PIGS
GO_MAST_CELL_CYTOKINE_PRODUCTION	0.0331384	0.324705	-0.765044	-1.53886	6	BCL10 HMOX1
GO_NEGATIVE_REGULATION_OF_CARDIAC_MUSCLE_CONTRACTION	0.0331351	0.324705	-0.775361	-1.55961	6	SRI
GO_NUCLEOSIDE_BISPHOSPHATE_BIOSYNTHETIC_PROCESS	0.0330832	0.324705	0.409113	1.44501	55	PDK2 PANK1 ELOVL6 ACSS1 PDHA1 PDPR ACSL1 SLC26A2 ACAT1 PAPSS2 PDK3 ACACB PDHX PANK4 GSTZ1 TECR ACSF3 DLAT MPC2
GO_PEPTIDYL_TYROSINE_DEPHOSPHORYLATION_INVOLVED_IN_INACTIVATION_OF_PROTEIN_KINASE_ACTIVITY	0.0331384	0.324705	-0.764595	-1.53795	6	PTPRB DUSP3
GO_SEQUESTERING_OF_CALCIUM_ION	0.0330468	0.324705	-0.409219	-1.47478	86	CALM3 F2R SRI CXCL10 HRC SELENON TMEM38A IBTK TRDN DDIT3 DIAPH1 JPH1 LYN HTT GSTM2 ITPR2 PRKCE GSTO1 CCL3 HAP1 TRPC1 FGF2 ATG5 HSP90B1 CALM1 CX3CL1 ITPR3 UBASH3B SLC25A23 MCOLN1 PTK2B PTPN6
GO_EMBRYONIC_HEART_TUBE_DEVELOPMENT	0.0332208	0.325089	0.406154	1.44482	56	NKX2-5 CITED2 TMED2 NDRG4 RYR2 IFT52 TBX3 HIF1A TEAD2 HES1 SMO TGFBR2 ACVR1 RNF207 WNT5A IFT122 NPHP3 CTNNB1 BBS5
GO_GLYCOLIPID_CATABOLIC_PROCESS	0.0333988	0.326407	-0.641763	-1.56075	13	GALC HEXA GLA NEU3 PRKCD GBA
GO_REGULATION_OF_ION_TRANSPORT	0.0335356	0.326896	0.249246	1.18683	426	CACNA2D1 HCN4 KCNG2 DAPK1 AKT1 NKX2-5 ATP1B1 APOE STK39 NETO2 CAMK2D KCNIP2 PPIF CACNA1G AKT2 CACNA1C WNK1 CACNA1H SYT17 RYR2 NIPSNAP2 KCNJ2 SYT7 ADCYAP1R1 STIM1 KCNJ11 AKAP6 PINK1 GLRX P2RY1 MYLK WNK2 PLCG1 WDR1 SARAF PRELID1 TPCN2 FGF13 TPCN1 CAB39 NEDD4 CRY2 AKAP9 CAMK2G ISCU RNF207 HCN1 DHRS7C ANK3 ARF1 MIF WNK4 AMIGO1 CALM2 RAB11B CHD7 EPB41 S100A1 KCND2 THY1 HOMER3 LPAR3 PPARGC1A NEDD4L UBQ…
GO_REGULATION_OF_PROTEIN_POLYMERIZATION	0.0335277	0.326896	-0.334773	-1.34187	187	GMFB RAC1 CLIP1 SSH2 NCK1 WASF2 SPIRE1 ARL2 MTPN WASHC5 ABI2 HIP1R ARHGAP18 DLG1 INPP5J CYFIP1 STMN1 VASP BAIAP2 PRKCE ARPC1A ARPC4 MAPRE1 GSN TWF2 SPTAN1 DRG1 ARPIN RHOA ARPC5L CAPZB CDK5RAP2 BBS4 DYRK1A KANK1 CAV3 MKKS NAV3
GO_ALCOHOL_METABOLIC_PROCESS	0.0336946	0.32727	0.277328	1.25611	263	MINPP1 GOT1 HSD17B7 APOE PLPP3 BPNT1 NUDT3 PLCB4 RDH13 CACNA1H IDH2 ASAH2 IDH3A ELOVL6 ACADL IDH3B STARD3 ACSS1 PRKAA1 ALDH1B1 ADCYAP1R1 AGK P2RY1 INPP4A INPPL1 HMGCS1 PDXP NFYA PLCG1 DHRS4 PLCD1 ALDH1A3 MVD ACADVL MTMR2 GPD2 PLCB1 PLPP2 PPIP5K2 ACACB PNPLA2 PLEK PLCD3 ACO2 PTS CEBPA SPR PCK2
GO_AXIAL_MESODERM_DEVELOPMENT	0.0337972	0.32727	-0.803562	-1.54201	5	RPL38 EPB41L5 EPHA2
GO_L_KYNURENINE_METABOLIC_PROCESS	0.0337584	0.32727	0.888103	1.48778	3	GOT2 KYAT1
GO_POSITIVE_REGULATION_OF_OXIDATIVE_STRESS_INDUCED_NEURON_DEATH	0.0337972	0.32727	-0.803809	-1.54248	5	MCL1 TLR4
GO_REGULATION_OF_ATTACHMENT_OF_SPINDLE_MICROTUBULES_TO_KINETOCHORE	0.0338345	0.32727	-0.651095	-1.58344	13	CCNB1 ECT2 CDC42 NEK2 KNSTRN RACGAP1 SPAG5
GO_REGULATION_OF_EPITHELIAL_TO_MESENCHYMAL_TRANSITION	0.0337405	0.32727	0.370992	1.39085	78	SDCBP DAG1 SFRP2 TGFB2 TRIM62 TGFBR2 ACVR1 JAG1 VASN TGFB3 OLFM1 SPRY2 WWTR1 POFUT2 IL17RD TGFB1 TWIST1 HDAC2 CTNNB1 BMP4 SMAD4 EZH2 SPRY1
GO_REGULATION_OF_PROTEIN_SERINE_THREONINE_KINASE_ACTIVITY	0.034076	0.329183	-0.288499	-1.25004	415	CALM3 RB1 CCNE2 HIPK3 CCNB2 CCNK F2R PKIA TGFBR1 PRKAR2A CXCL10 THBS1 TNIK TLR4 CCNB1 HMGCR IQGAP1 GADD45B DUSP3 MAP3K1 AJUBA CDC25C CCNT1 ADAM9 BLM CCNA2 PKMYT1 PRKAR2B LPAR1 MDFIC CCND2 LRRK2 KRAS PIK3CB SORL1 LYN DUSP16 HSP90AB1 INCENP HTT DBF4 CDC6 IPO5 PBK TRAF6 CAMK1 EIF2AK2 IQGAP3 GPS1 CCNG1 IPO7 PRKAG3 ILK CCND3 MAP3K13 MAPK10 ITGA1 CDK1 ADAM17 BRAF DUSP8 RHOA TAOK1 LRP6 ARRB1 KSR1 PRKAR1…
GO_MAINTENANCE_OF_PROTEIN_LOCATION_IN_CELL	0.0342799	0.329463	-0.445879	-1.4776	55	VPS13D TAPT1 ANKRD13C VPS13C HK2 ARL2 SP100 CHCHD10 RANGAP1 SORL1 TSPO BARD1 GSN TWF2 BBS4 GJA1
GO_NEGATIVE_REGULATION_OF_INTERFERON_GAMMA_PRODUCTION	0.0342205	0.329463	-0.551079	-1.49847	21	TLR4 DDIT3 LGALS9 PRNP AXL RARA HMGB1 INHA IL33 CD274 HAVCR2 GATA3 IL20RB
GO_N_GLYCAN_PROCESSING	0.0342742	0.329463	0.618678	1.57184	14	MGAT4B MAN2A1 GNPTAB ST8SIA2 MAN1A2 MAN2A2
GO_REGULATION_OF_RYANODINE_SENSITIVE_CALCIUM_RELEASE_CHANNEL_ACTIVITY	0.0342205	0.329463	-0.553066	-1.50387	21	CALM3 SRI HRC SELENON TRDN JPH1 GSTM2 GSTO1
GO_CELLULAR_RESPONSE_TO_ALKALOID	0.0346084	0.330932	-0.526114	-1.51393	26	BCL2L1 TMEM38A DDC BLM CCNA2 RAD51 GSTM2 MDM2
GO_MOTOR_NEURON_MIGRATION	0.0345528	0.330932	0.943792	1.41615	2	VEGFA NRP1
GO_NEGATIVE_REGULATION_OF_BLOOD_PRESSURE	0.0346084	0.330932	-0.525137	-1.51112	26	BMPR2 NPPB SNX5 SCPEP1 BBS4 MKKS ADRB2 ADM2 NOS2 GCH1 APLN ADRB1
GO_NEGATIVE_REGULATION_OF_CELLULAR_RESPONSE_TO_GROWTH_FACTOR_STIMULUS	0.034583	0.330932	0.327273	1.3355	118	GPC1 FBN2 SLIT2 LTBP1 CADM4 FBN1 TRIM33 SPRY4 SULF2 SFRP2 TOB1 SHISA2 NBL1 SMURF1 NEDD4 TGFBR2 HIPK2 VASN TGFB3 GLG1 SPRY2 ADGRA2 WNT5A SKI IL17RD TGFB1 SLC2A10
GO_GAS_HOMEOSTASIS	0.0347648	0.331586	0.768724	1.58542	6	EGLN1 HIF1A
GO_REGULATION_OF_TRANSCRIPTION_FROM_RNA_POLYMERASE_II_PROMOTER_INVOLVED_IN_HEART_DEVELOPMENT	0.0347648	0.331586	0.767698	1.5833	6	RBPJ MYOCD NOTCH1 SRF
GO_LACTATION	0.0348837	0.33188	0.440395	1.46532	39	GOT2 CCND1 PAM USF2 CREB1 HIF1A VEGFA NCOA1
GO_LYMPHOCYTE_MEDIATED_IMMUNITY	0.0348656	0.33188	-0.359662	-1.38349	137	FGL2 VAMP7 AP1G1 BCL10 PVR DLG1 NSD2 ULBP1 EMP2 LGALS9 TRAF6 MSH6 STAT6 TREX1 IGHM IL6 ZBTB1 CEBPG STARD7 SERPING1 PARP3 CD28 RIF1 EXO1 KMT5C LYST SMAD7 RSAD2 HMGB1 B2M RNF168 ATAD5 IL23A CLU GZMM STAT5B PRKCD LIG4 PTPN6 CFI IL7R FCGR2B SLAMF7 CD40 TCIRG1 APLF HAVCR2 TRAF2 ARRB2 GATA3 THOC1 FADD POU2F2 IL20RB BCL6 RFTN1 CORO1A
GO_O_GLYCAN_PROCESSING	0.0349908	0.332479	-0.519817	-1.53172	29	GXYLT2 ST6GAL1 GXYLT1 ST3GAL1 B4GALT5 ST6GALNAC4 POFUT1 C1GALT1 ST3GAL2 C1GALT1C1 GCNT1 GALNT10
GO_EMBRYONIC_CAMERA_TYPE_EYE_FORMATION	0.035124	0.332486	0.727129	1.57231	8	SOX11 ALDH1A3 FRS2 WNT5A TWIST1
GO_NEGATIVE_REGULATION_OF_ACTIN_NUCLEATION	0.0350877	0.332486	-0.759752	-1.52821	6	GMFB HIP1R ARPIN
GO_RNA_DEPENDENT_DNA_BIOSYNTHETIC_PROCESS	0.0351171	0.332486	-0.416228	-1.43035	64	CCT5 DCP2 HNRNPA1 TNKS2 RPA1 TINF2 ATM HSP90AB1 TNKS RAD50 GNL3L NEK2 NAF1 SRC MAP3K4 CCT6A STN1 NEK7
GO_CELL_MIGRATION_INVOLVED_IN_HEART_DEVELOPMENT	0.035343	0.333594	0.597631	1.56834	16	NDRG4 SEMA3C BVES TWIST1 BMP4 TBX5 NOTCH1 HAND2 PITX2
GO_HEART_VALVE_DEVELOPMENT	0.0356295	0.333594	0.399302	1.42465	57	SLIT2 SOX4 RBPJ ELN ADAMTS9 TGFB2 NFATC1 TGFBR2 ACVR1 ROBO1 FGFRL1 JAG1 TNFRSF1B OLFM1 TGFB1 TWIST1 HECTD1 BMP4 ROCK1 SMAD4 GJA5 ROBO2 HEY1 TBX5 NOTCH1
GO_LABYRINTHINE_LAYER_BLOOD_VESSEL_DEVELOPMENT	0.0356394	0.333594	0.574457	1.52859	17	AKT1 RBPJ TMED2 PLCD1 HES1 HS6ST1 PLCD3 MAPK1 VASH2 HEY1
GO_PERIPHERAL_NERVOUS_SYSTEM_MYELIN_MAINTENANCE	0.035343	0.333594	0.743577	1.57136	7	AKT1 AKT2
GO_POSITIVE_REGULATION_OF_FAT_CELL_DIFFERENTIATION	0.0356295	0.333594	0.396418	1.41436	57	WIF1 AKT1 FNDC5 PIM1 SFRP2 CARM1 CREB1 ID2 METRNL WDFY2 SOX13 CEBPA MEDAG SH3PXD2B PRDM16 RREB1 AAMDC ZBTB7C LPL SFRP1 SAV1
GO_POSITIVE_REGULATION_OF_LYASE_ACTIVITY	0.0355831	0.333594	0.634871	1.57196	13	TIMP2 CACNA1C STIM1 ISCU CACNA1D ORAI1
GO_POSITIVE_REGULATION_OF_NATURAL_KILLER_CELL_MEDIATED_CYTOTOXICITY	0.0355696	0.333594	-0.741802	-1.66139	9	AP1G1 PVR
GO_POSITIVE_REGULATION_OF_NATURAL_KILLER_CELL_MEDIATED_IMMUNITY	0.0355696	0.333594	-0.741802	-1.66139	9	AP1G1 PVR
GO_POSITIVE_REGULATION_OF_TRANSPORT	0.0355575	0.333594	0.233029	1.1477	676	CACNA2D1 RHOQ ABLIM3 DNM1L SDCBP ANGPT1 AKT1 NKX2-5 ATP1B1 TFDP1 SOX4 LMAN2 APOE STK39 NCS1 KCNIP2 SORBS1 CACNA1G AKT2 SIRPA WNK1 CACNA1H C2CD2L PPP3CA CNST ICE1 OAZ1 EHD1 GRK2 PRKAA1 RAB31 RYR2 TGFB2 NIPSNAP2 KCNJ2 SYT7 ADCYAP1R1 STIM1 KCNJ11 AKAP6 PINK1 CREB1 ABR GLRX AZIN1 CSNK2A2 P2RY1 MYLK MCU YWHAG BAP1 OAZ2 GLUD1 GAS6 WNK2 HIF1A IL15 VEGFA PLCG1 LEPROT EEPD1 ZFAND1 SCYL2 PRELID1 MEF2A SOX1…
GO_GROOMING_BEHAVIOR	0.0358342	0.335001	0.779597	1.60784	6	SLITRK5 DDO CTNS
GO_PURINE_CONTAINING_COMPOUND_METABOLIC_PROCESS	0.0360168	0.33629	0.258187	1.20925	336	NT5E RHOQ ADCY5 PDK2 SEH1L PRKAG2 BPNT1 NPR2 NUDT3 LDHA PANK1 PDE7B ELOVL6 FLCN FOXK2 ACSS1 PRKAA1 ADCY7 GMPR GUCY1A1 PINK1 ADCY9 RANBP2 GNAI3 PARP1 PDHA1 PDPR HMGCS1 ACSL1 ADCY6 HIF1A SLC26A2 ZBTB20 ACAT1 PAPSS2 IMPDH1 PFKL MVD INSR ADSL NT5C1A PDK3 SLC16A9 SLC25A12 DLST MFN1 ACACB TAZ PPARGC1A HDAC4 ITPA PDHX PANK4
GO_POSITIVE_REGULATION_OF_SIGNALING	0.0361446	0.337066	-0.249773	-1.1603	1337	CALM3 ATP2C1 IFT172 CSNK2B LIMS1 MCL1 BCL2L1 AGO1 RAC1 CSF1 NEK6 TMEM33 CDH13 PRMT1 NPTN PMAIP1 AMER1 PTK7 TNKS2 VAMP7 F2R SPHK1 SRI GPR137C TGFBR1 NCK1 RRAGD CBL OSBPL8 TNR NET1 BCL10 CSNK1G1 ANXA2 THBS1 MAL ERBB3 BCL2 TNIK TLR4 ITM2C SLC39A10 YWHAB BMPR2 CDC73 PTGS2 SKIL HMGCR ING5 TGM2 IQGAP1 IFIH1 GADD45B LGR6 TRIM8 HMOX1 MAP3K1 AJUBA MIER1 MGAT5 TRDN CSNK1D EDA2R MID2 ADAM9 HIP1R SELENOT CHC…
GO_ASPARTATE_FAMILY_AMINO_ACID_CATABOLIC_PROCESS	0.0362903	0.337125	0.612176	1.55532	14	GOT2 GOT1 DDO DLST
GO_ENDOCYTOSIS	0.0365535	0.337125	-0.287218	-1.24571	430	CALM3 ANKRD13A BCL2L1 LRP8 RAC1 ABCA1 CDH13 PICALM SNAP91 VAMP7 SPHK1 RUBCN CBL WASF2 AP1G1 CAP1 CSNK1G1 ANXA2 THBS1 RIN2 SERPINE1 MASP1 EEA1 PACSIN3 AP2A2 ITSN2 HIP1R CD63 OLR1 ARHGAP27 NPC1 LRRK2 MX2 SNX5 PIK3CB APPL1 MIB1 SORL1 SYT11 CXCL16 ACTN4 MX1 REPS2 CANX GPC3 AP3M1 PDLIM7 MYO1E INPP5F SNX17 NEURL1B GSN AAK1 IGHM AXL MEGF10 CDC42 AP2M1 SNX2 UNC119 CLTB HSPH1 CD151 FKBP15 LRP6 HYOU1 ARHGA…
GO_HEART_FIELD_SPECIFICATION	0.0363248	0.337125	0.678993	1.5549	10	RBPJ ROBO1 WNT5A BMP4 ROBO2 WNT11 AXIN2
GO_HOMOLOGOUS_CHROMOSOME_PAIRING_AT_MEIOSIS	0.0364683	0.337125	-0.546968	-1.51844	23	CCNE2 RAD21 P3H4 NDC1 BRIP1 FANCD2 MLH3
GO_MAMMARY_GLAND_ALVEOLUS_DEVELOPMENT	0.0365112	0.337125	0.620929	1.53744	13	CCND1 ID2 HIF1A VEGFA DDR1 PHB2 EGF AR ERBB4 SOCS2
GO_NEGATIVE_REGULATION_OF_CALCINEURIN_MEDIATED_SIGNALING	0.0365112	0.337125	0.621744	1.53945	13	FHL2 MYOZ2 MAPK7 HOMER3 HOMER2 GSK3B
GO_REGULATION_OF_CELL_COMMUNICATION_BY_ELECTRICAL_COUPLING_INVOLVED_IN_CARDIAC_CONDUCTION	0.0362595	0.337125	-0.701007	-1.57002	9	CALM3 SRI HRC TRDN
GO_REGULATION_OF_CELL_PROJECTION_ASSEMBLY	0.0364188	0.337125	-0.339492	-1.31626	143	TAPT1 RAC1 KLHL41 TGFBR1 WASF2 DEF8 CEP120 CEP135 CYFIP1 HTT EPHA2 CDKL5 DPYSL3 CNTROB CDC42 TWF2 CEP97 ARHGAP44 CAPZB HAP1 BBS4 KANK1 MIEN1 SRC PODXL FNBP1L MNS1 ATG5 ANLN
GO_REGULATION_OF_CLATHRIN_DEPENDENT_ENDOCYTOSIS	0.0364683	0.337125	-0.614172	-1.56386	16	SNAP91 HIP1R PIK3CB SYT11 AAK1 UNC119
GO_ANTIMICROBIAL_HUMORAL_RESPONSE	0.0368324	0.337522	-0.514056	-1.51475	29	CXCL10 ACOD1 IGHM CXCL5 CXCL3 COLEC11 RARRES2 REG3A CLU SPON2 CXCL2 RPL39 PDZD11 CXCL1 HMGN2
GO_CARDIAC_CONDUCTION	0.0367705	0.337522	0.325042	1.30964	111	CACNA2D1 HCN4 NKX2-5 ATP1B1 CAMK2D NPR2 KCNIP2 CACNA1G TMEM65 CACNA1C GJC1 SLC4A3 ATP2A2 RYR2 KCNJ2 STIM1 KCNJ11 MEF2A AKAP9 RNF207 CALM2 KCND2
GO_FATTY_ACID_BETA_OXIDATION_USING_ACYL_COA_DEHYDROGENASE	0.0368654	0.337522	0.663694	1.58343	11	ACADL ETFBKMT ACADS ACADVL ACADM ETFDH ETFA
GO_HOMEOSTASIS_OF_NUMBER_OF_CELLS_WITHIN_A_TISSUE	0.0366795	0.337522	-0.548403	-1.49956	22	CSF1 F2R BCL2 VPS54 KRAS
GO_REGULATION_OF_MACROPHAGE_ACTIVATION	0.0367133	0.337522	-0.478032	-1.49087	39	SPHK1 THBS1 RORA TLR4 ATM MYO18A LRRK2 SYT11 IL6 ADGRF5 CCL3 NR1D1 CX3CL1 LDLR GRN SHPK IL33 FCGR2B
GO_RIGHTING_REFLEX	0.0368098	0.337522	0.764687	1.57709	6	USP46 AFG3L2 ALDH1A3
GO_POSITIVE_REGULATION_OF_RHO_PROTEIN_SIGNAL_TRANSDUCTION	0.0369161	0.337576	-0.57662	-1.56791	21	RAC1 F2R NET1 ADGRG1 LPAR1
GO_UV_DAMAGE_EXCISION_REPAIR	0.036965	0.337613	-0.675357	-1.57452	11	CUL4B INO80 POLD3 TREX1 XPA
GO_NEGATIVE_REGULATION_OF_CARDIAC_MUSCLE_ADAPTATION	0.037037	0.337862	-0.756046	-1.52076	6	LMNA SMAD3 ERRFI1 FOXO1
GO_AMINO_ACID_HOMEOSTASIS	0.0373444	0.337931	0.867549	1.45334	3	GLS SLC7A11
GO_APOLIPOPROTEIN_A_I_MEDIATED_SIGNALING_PATHWAY	0.0377734	0.337931	-0.79789	-1.53112	5	ABCA1 ITGAV RHOA ABCA7
GO_APOPTOTIC_PROCESS_INVOLVED_IN_DEVELOPMENT	0.037694	0.337931	0.484566	1.46149	27	SLIT2 NKX2-5 BCL2L11 TGFB2 TNFRSF1B SCRIB ROBO2 NOTCH1 PPP2R1B HAND2
GO_DICARBOXYLIC_ACID_METABOLIC_PROCESS	0.0380711	0.337931	0.385911	1.396	66	GOT2 MDH2 GOT1 IDH2 ALDH5A1 GLS GLUD1 SDHA GPT2 DDO SDHB MRPS36 SLC25A12 DLST D2HGDH ALDH1L2
GO_DICHOTOMOUS_SUBDIVISION_OF_TERMINAL_UNITS_INVOLVED_IN_SALIVARY_GLAND_BRANCHING	0.0380762	0.337931	0.813806	1.59376	5	SEMA3C NRP1 PLXNA1 SEMA3A PLXND1
GO_HAIR_FOLLICLE_MATURATION	0.0372671	0.337931	0.634977	1.54363	12	NSUN2 RBPJ TGFB2 WNT5A CTNNB1
GO_IMMUNE_SYSTEM_DEVELOPMENT	0.0372596	0.337931	-0.265496	-1.19813	713	RB1 FGL2 MELK TMEM176A SH3PXD2A AGO1 CCNB2 CSF1 PICALM PRMT1 TGFBR1 WASF2 ANXA2 THBS1 MCM3AP IREB2 RORA BCL2 TLR4 WDR7 TOP2A EML1 CDC73 HERC6 MMP14 TMEM64 VCAM1 ATP11C PRKDC TFE3 SIX4 PTBP3 SGPL1 PSMD7 ESCO2 ACVR2A NBEAL2 ATM ZFP36L1 TNRC6B PSMD12 NSD2 SART3 N4BP2L2 LYN SMAD3 PITHD1 SBNO2 FANCD2 BCR VNN1 EPHA2 NCAPG2 MYL9 PSMD8 SAMHD1 LGALS9 PSMD1 LYAR CD109 TRAF6 KLF13 EIF2AK2 STAT1 GPC3 MSH6 RR…
GO_MEMBRANE_DEPOLARIZATION_DURING_SA_NODE_CELL_ACTION_POTENTIAL	0.0380762	0.337931	0.817173	1.60035	5	HCN4 CACNA1G CACNA1D
GO_NEGATIVE_REGULATION_OF_ENDOCYTOSIS	0.0377201	0.337931	-0.491168	-1.50457	35	ANKRD13A RAC1 PICALM RUBCN PACSIN3 SYT11
GO_NEGATIVE_REGULATION_OF_MACROPHAGE_CYTOKINE_PRODUCTION	0.0380762	0.337931	0.818372	1.6027	5	TGFB2 TGFB3 TGFB1 CUEDC2
GO_NEGATIVE_REGULATION_OF_SMALL_MOLECULE_METABOLIC_PROCESS	0.0379445	0.337931	0.383398	1.41577	70	AKT1 APOE FLCN ACADL ETFBKMT PARP1 CLK2 ACADVL MAEA SLC25A12 ACACB PLEK PPARGC1A HDAC4 TGFB1 WDTC1 PPARA DGAT2 CRY1 C1QTNF12 PGP
GO_NEGATIVE_REGULATION_OF_TRANSFORMING_GROWTH_FACTOR_BETA1_PRODUCTION	0.0380762	0.337931	0.812199	1.59061	5	FURIN GATA6 TYROBP
GO_NUCLEOTIDE_SUGAR_METABOLIC_PROCESS	0.0377698	0.337931	-0.471398	-1.44842	36	DPAGT1 SLC35D1 GFPT1 GFPT2 TGDS UGP2 PARG UGDH UGGT1
GO_POSITIVE_REGULATION_OF_EPITHELIAL_CELL_PROLIFERATION_INVOLVED_IN_LUNG_MORPHOGENESIS	0.0377734	0.337931	-0.796926	-1.52927	5	FGFR2 CDC42 FOXP2
GO_POSITIVE_REGULATION_OF_TRANSCRIPTION_FROM_RNA_POLYMERASE_II_PROMOTER_IN_RESPONSE_TO_HYPOXIA	0.0380762	0.337931	0.814743	1.59559	5	RBPJ HIF1A VEGFA NOTCH1
GO_REGULATION_OF_CALCIUM_ION_TRANSPORT_INTO_CYTOSOL	0.0378964	0.337931	-0.416229	-1.46551	71	CALM3 F2R SRI CXCL10 HRC SELENON BCL2 TMEM38A TRDN DIAPH1 JPH1 LYN HTT GSTM2 PRKCE PRNP GSTO1 HAP1 TRPC1
GO_REGULATION_OF_CARDIAC_MUSCLE_CELL_DIFFERENTIATION	0.0375276	0.337931	0.47934	1.49735	30	RBPJ MYOCD AKAP6 EFNB2 FRS2 TGFB1 PPARA BMP4 SMAD4
GO_REGULATION_OF_CELL_SHAPE	0.037874	0.337931	0.317601	1.31252	137	CDC42SE2 RHOQ CRK STRIP2 DLC1 DAG1 LIMD1 ANXA7 RASA1 PARVA P2RY1 VEGFA BVES WDR1 TPM1 GNA13 MYH10 RHOBTB3 SEMA4D PTN FAM171A1 EPB41 MYH9 RHOBTB2 PRAG1 EZR S100A13 FBLIM1 SYNE3
GO_REGULATION_OF_GTPASE_ACTIVITY	0.0373832	0.337931	-0.289143	-1.24538	384	LIMS1 GNAQ PICALM F2R CPEB2 RP2 ARHGEF10L CDC42SE1 RAPGEF6 NET1 TBC1D8B RIN2 RGS12 ARL2 ITGA6 ARHGAP17 IQGAP1 FAM13A SNX13 AJUBA ARHGDIA AGFG1 TRAPPC6B ALDH1A1 ARHGAP18 ARHGAP1 RAB3GAP2 PLXNB1 PRKG1 ARHGAP27 RANGAP1 ARHGAP11A ARHGAP23 LRRK2 PREX2 CCL7 BCR EPHA2 IPO5 KALRN ECT2 CDKL5 CCL2 RIC1 CHML ASAP2 EVI5 IQGAP3 GPS1 PTK2 TBC1D8 AMOT ARHGEF16 GDI2 DEPDC5 GIT1 CCL3 RAP1GDS1 MAPRE2 ARHGAP44 BNIP…
GO_REGULATION_OF_MICROTUBULE_BASED_PROCESS	0.0373027	0.337931	-0.327704	-1.31764	192	RAC1 CLIP1 GEN1 CEP120 ARL2 KIF11 TRIM54 DIAPH1 TACC3 CHMP5 PLK2 CHEK1 PHLDB1 INPP5J BICD2 STMN1 XPO1 CEP76 MAPRE1 BRCA1 TPX2 RNF4 NEK2 DIXDC1 DRG1 DYNC1H1 CEP97 PARP3 RHOA TAOK1 MAPRE2 POC1A CDK5RAP2 GPSM2 HAP1 BBS4 DYRK1A CAV3 STMN4 MKKS BORA NAV3 HDGFL3 CLTC CEP295 TRIM37 BICD1 PLK4 SKA1 SPAG5 UBXN2B MECP2 TCTEX1D2 FEZ1 CHMP2A CCNF ALMS1
GO_REGULATION_OF_MOTOR_NEURON_APOPTOTIC_PROCESS	0.0380762	0.337931	0.809525	1.58537	5	MAP2K4 CRLF1
GO_REGULATION_OF_RNA_BINDING	0.0372671	0.337931	0.635341	1.54452	12	CARM1 NCBP1 HNRNPL EIF4A3 CDK9 LARP6
GO_T_CELL_DIFFERENTIATION_INVOLVED_IN_IMMUNE_RESPONSE	0.037225	0.337931	-0.450949	-1.4593	45	FGL2 RORA LGALS9 STAT6 IL6 MYB SMAD7 RARA HMGB1 IL23A
GO_CATECHOLAMINE_SECRETION	0.0383795	0.338702	0.501666	1.4653	24	GRK2 SYT17 SYT7 PINK1 P2RY1 RAB3A ADORA2A SYT13 CXCL12
GO_ENZYME_LINKED_RECEPTOR_PROTEIN_SIGNALING_PATHWAY	0.0382098	0.338702	0.225596	1.12133	795	RYK GPC1 RHOQ FBN2 CRK HSP90AA1 SDCBP ANGPT1 AKT1 GRB10 GOT1 TRIM72 LTBP1 PDK2 RBFOX2 RBPJ NPR2 CADM4 SORBS1 MTSS1 FBN1 SMOC2 ITGA8 AKT2 CITED2 RGMA EREG TRIM33 MYOCD EPHA4 FLCN SPRY4 TIA1 NDRG4 SULF2 UBE2D1 PRKAA1 SFRP2 VIM PTPRD FURIN EFNB3 TGFB2 PPM1L RASA1 TOB1 FST LTBP4 ACTR3 SUB1 MET CREB1 GHR PARP1 CHN1 SHISA2 EPN1 SVEP1 FOXO6 NCBP1 NBL1 SMURF1 ACVR1B GRB2 GAS6 GAREM1 EFNB2 HIF1A VEGFA PLC…
GO_NEGATIVE_REGULATION_OF_INSULIN_SECRETION_INVOLVED_IN_CELLULAR_RESPONSE_TO_GLUCOSE_STIMULUS	0.0383877	0.338702	-0.751526	-1.57546	7	HMGCR PIM3 KLF7
GO_OSTEOCLAST_DIFFERENTIATION	0.0383333	0.338702	-0.40798	-1.40752	65	SH3PXD2A CSF1 ANXA2 IREB2 TLR4 TMEM64 TFE3 SBNO2 EPHA2 CD109 TRAF6 GPC3 CCL3 TCTA OSTM1 SRC ATP6AP1 IL23A UBASH3B NOTCH2
GO_POSITIVE_REGULATION_OF_HISTONE_H3_K9_METHYLATION	0.0383877	0.338702	-0.751284	-1.57495	7	LMNA BRCA1 RIF1 MYB MECP2
GO_REGULATION_OF_DNA_BIOSYNTHETIC_PROCESS	0.038526	0.338851	-0.365463	-1.32585	95	CCT5 DCP2 HNRNPA1 TNKS2 BMPR2 TINF2 ATM HSP90AB1 TNKS RFC3 PCNA GNL3L NEK2 PARP3 RFC5 GJA1 NAF1 PDGFB SRC FGF2 MAP3K4 ANKRD1 HGF CCT6A STN1 NEK7 DDX39B
GO_SHORT_CHAIN_FATTY_ACID_METABOLIC_PROCESS	0.0385396	0.338851	0.617615	1.52923	13	ACSS1 CRAT ACADS THNSL2 PCK2 TYRP1 PCCB
GO_SYNAPTIC_MEMBRANE_ADHESION	0.0384586	0.338851	0.58398	1.55393	17	MDGA1 LRRC4B PTPRD GPC4 PTPRF PTPRS LRFN3 SLITRK2 PCDH17 GPC6
GO_HUMORAL_IMMUNE_RESPONSE	0.0386555	0.339474	-0.383117	-1.36573	83	CXCL10 ST6GAL1 BCL2 MASP1 TFE3 CFH CCL2 ACOD1 IGHM IL6 SERPING1 CD28 CXCL5 PROS1 EXO1 CXCL3 COLEC11 TRAF3IP2 BLNK RARRES2 NOTCH2 REG3A CLU SPON2 CXCL2 PTPN6 RPL39 CFI FCGR2B PDZD11 CXCL1
GO_KETONE_CATABOLIC_PROCESS	0.0389501	0.341362	0.775452	1.59929	6	CBR3 KYAT1 OXCT1 HAGH
GO_NEGATIVE_REGULATION_OF_APOPTOTIC_SIGNALING_PATHWAY	0.038961	0.341362	-0.329937	-1.32542	189	RB1 MCL1 BCL2L1 EYA3 URI1 IVNS1ABP TGFBR1 THBS1 BCL2 SERPINE1 PTGS2 ITGA6 HMOX1 GNAI2 ITGAV LRRK2 PHIP BDKRB2 LMNA UNC5B HTT VNN1 CSNK2A1 GCLM TMBIM1 GCLC DDIAS RB1CC1 BRCA1 TXNDC12 SLC35F6 TRIAP1 CD44 MDM2 HYOU1 PRDX2 SRC GATA4 FIGNL1 HGF
GO_MITOTIC_SPINDLE_ASSEMBLY	0.0391156	0.341922	-0.42358	-1.4305	59	SMC3 AAAS KIF11 ABRAXAS2 CHMP5 XIAP BIRC5 MYBL2 MSTO1 TPX2 KIF3B NEK2 CEP192 DRG1 CEP97 RHOA RACGAP1 KPNB1 CDC20 ARHGEF10 CHMP2A KIF2A PRC1 BCCIP MAP9 KIF23 PLK1 KIFC1 CHEK2
GO_REGULATION_OF_RELEASE_OF_SEQUESTERED_CALCIUM_ION_INTO_CYTOSOL	0.0390845	0.341922	-0.443824	-1.48398	57	CALM3 F2R SRI CXCL10 HRC SELENON TMEM38A TRDN DIAPH1 JPH1 LYN HTT GSTM2 PRKCE GSTO1 HAP1 TRPC1 ATG5 CALM1 CX3CL1
GO_REGULATION_OF_INTEGRIN_MEDIATED_SIGNALING_PATHWAY	0.0392161	0.342006	-0.640089	-1.57917	14	LIMS1 CD63 TIMP1 EMP2
GO_REGULATION_OF_NEURON_PROJECTION_DEVELOPMENT	0.0391992	0.342006	0.248803	1.18188	402	RYK CRK DNM1L AKT1 SLIT2 APOE DENND5A NCS1 SEMA6D KIF1A LINGO1 RGMA BHLHB9 ZSWIM4 PPP3CA RTN4RL1 NSMF SEMA5A EPHA4 SEMA6C NDRG4 MAPK6 SFRP2 VIM PTPRD SYT17 EFNB3 CARM1 CPNE5 PDLIM5 CHN1 FOXO6 SMURF1 OBSL1 SEMA3C EFNB2 ADCY6 NTN1 VEGFA NRP1 FGF13 NEDD4 PRKCI SEMA4D CAMK2G PTPRF KLF4 ROBO1 ITSN1 CUL7 ARF1 TRAK1 PTN AMIGO1 OLFM1 SIPA1L1 WNT5A MOB2 THY1 UST RAPGEF2 LPAR3 MARK1 PRAG1 NEDD4L SHANK3 STK…
GO_CARDIAC_ATRIUM_MORPHOGENESIS	0.0397351	0.342678	0.481392	1.43748	26	NKX2-5 HEG1 SOX4 TGFB2 BMP10 SMO ACVR1 WNT5A
GO_ENDOCRINE_PANCREAS_DEVELOPMENT	0.0399113	0.342678	0.480789	1.4501	27	AKT1 SOX4 GATA6 HES1 SMO WNT5A BMP4 GSK3B
GO_EPITHELIAL_CELL_APOPTOTIC_PROCESS	0.0403361	0.342678	-0.378757	-1.35018	83	RB1 CAST BCL2L1 KRT18 THBS1 SERPINE1 BMPR2 E2F2 HMOX1 ZFP36L1 PAK4 CCL2 GSN IL6 E2F1
GO_HORMONE_METABOLIC_PROCESS	0.040107	0.342678	0.336324	1.34279	104	HSD17B7 RDH13 CACNA1H STARD3 FURIN GHR HIF1A SELENOM ALDH1A3 RBP1 SLC16A10 DDO PNPLA2 PPARGC1A PCSK6 ADM LIPE DGAT2 ENPEP SRD5A3 EGR1 SAFB COMT GCNT4 DIO2 ATP1A1 RDH5 CYP46A1 HFE CTSK CPQ STUB1 PCSK4 PLEKHA1 RDH11 DKK3
GO_KERATINOCYTE_PROLIFERATION	0.0401291	0.342678	-0.494985	-1.47926	32	CDH13 TLR4 ZFP36L1 EPPK1 CD109 STXBP4 FGFR2 PTPRK CDH3 PTCH1 ZFP36 NOTCH2 REG3A KLK8 HAS2 CASK
GO_MEMBRANE_LIPID_CATABOLIC_PROCESS	0.040146	0.342678	-0.511516	-1.50305	28	SPHK1 GALC SGPL1 HEXA GLA ACER2 ACER3
GO_MONOCARBOXYLIC_ACID_CATABOLIC_PROCESS	0.04	0.342678	0.333471	1.33367	105	ACOX1 AKT1 AKT2 ALDH5A1 PEX7 ACADL CPT2 ETFBKMT ECHS1 CRAT ACADS ACAT1 ACADVL ACACB AUH ACOX3 PCK2 TWIST1 SCP2 PPARA LIPE
GO_NEGATIVE_REGULATION_OF_DIGESTIVE_SYSTEM_PROCESS	0.0400802	0.342678	0.799302	1.56535	5	STK39 WNK4 WNK3
GO_NEGATIVE_REGULATION_OF_LIPID_STORAGE	0.04	0.342678	-0.593665	-1.54284	17	ABCA1 OSBPL8 ABHD5 ITGAV IL6
GO_POSITIVE_REGULATION_OF_INTEGRIN_MEDIATED_SIGNALING_PATHWAY	0.0403071	0.342678	-0.747344	-1.56669	7	LIMS1 CD63 EMP2
GO_POSITIVE_REGULATION_OF_RESPONSE_TO_EXTERNAL_STIMULUS	0.04	0.342678	-0.29159	-1.24237	342	CDK19 POLR3G RAC1 CSF1 CDH13 VAMP7 AP1G1 CXCL10 BCL10 THBS1 TLR4 SERPINE1 BMPR2 PTGS2 PVR MOSPD2 ADAM10 TGM2 GBP5 PRKDC UNC13B OSMR PSMD7 LPAR1 PGF LRRK2 PSMD12 KRAS APPL1 PUM2 LYN SMAD3 CCL7 MNDA TNIP1 PSMD8 LGALS9 PSMD1 TRAF6 ZBP1 PTK2 ABCC1 ACOD1 IL6 ADAM17 CCL3 CD28 PSME1 DDX60 PSPC1 DYSF PDGFB SRC FGF2 LSM14A PSMA4 PSMD10 STX3 CD47 HMGB1 CX3CL1 PSMF1 ANO6 RAF1 IKBKB RARRES2 PSMD11 IL23A PSMB…
GO_POSTSYNAPTIC_MEMBRANE_ORGANIZATION	0.0396476	0.342678	0.473213	1.44142	28	APOE ETV5 PTN SHANK3 NLGN2 CRKL LRP4 CDH2 DNAJA3 MAGI2
GO_PURINE_NUCLEOSIDE_TRIPHOSPHATE_METABOLIC_PROCESS	0.04038	0.342678	0.391823	1.39797	57	RHOQ PRKAG2 FLCN PINK1 GNAI3 PARP1 IMPDH1 SLC25A12 MFN1 TAZ PPARGC1A ITPA TGFB1 ADK TREM2 PKM OPA1 DNAJC30 PID1 NUDT16 MT-ATP6 MT-CO2
GO_REGULATION_OF_CELLULAR_PH	0.0401338	0.342678	-0.415807	-1.41871	62	ATP6V1A BCL2 CLCN3 SNAPIN SLC4A2 LRRK2 ATP6V0B SLC9A8 SLC9A7 SLC4A7 ATP6V0D1 SLC9A6 ATP6AP1 ATP6V0A1 GRN CLIC4 TMEM199
GO_REGULATION_OF_CELLULAR_PH_REDUCTION	0.0403846	0.342678	-0.882255	-1.45793	3	BCL2 SLC9A7
GO_REGULATION_OF_CELLULAR_PROTEIN_LOCALIZATION	0.0401554	0.342678	-0.280684	-1.22642	482	RB1 ANKRD13A CCT5 CCNE2 BCL2L1 EPB41L2 NF2 PICALM NPTN PMAIP1 TMEM30A LYPLA1 VAMP7 PKIA GLIS2 ZDHHC8 BCL2 YWHAB PTGS2 PTPN9 MMP14 SNX3 ADAM10 IQGAP1 GPM6B ITGA3 TRIM8 UHMK1 UBE2J1 SP100 MICALL2 DERL2 CTDSPL2 SQSTM1 ZDHHC7 VPS35 RANGAP1 MDFIC DLG1 LRRK2 PCM1 CEP290 APPL1 DTX3L SORL1 LMNA SMAD3 YWHAZ OTUD7B SYT11 HSP90AB1 GPD1L XPO1 EPHA2 IPO5 ECT2 TMBIM1 PRKCE FIS1 HSPA1L CAMK1 BARD1 GPC3 PRNP YOD…
GO_REGULATION_OF_CELL_CYCLE_G1_S_PHASE_TRANSITION	0.0403587	0.342678	-0.339204	-1.32087	147	RB1 CNOT6 PRMT1 FHL1 BCL2 CCNB1 CDC73 RBL1 JADE1 CDC25C PRKDC CUL4B ATM PLK2 CCND2 APPL1 RPA2 BTG2 CDC6 CDC45 CCL2 STXBP4 INO80 CNOT7 PCNA CCND3 CDK1 ADAM17 MDM4 E2F1 TRIAP1 NACC2 MDM2 PSME1
GO_REGULATION_OF_ENTRY_OF_BACTERIUM_INTO_HOST_CELL	0.0397614	0.342678	-0.784555	-1.50553	5	ITGAV FUCA2
GO_REGULATION_OF_GLUCOSE_METABOLIC_PROCESS	0.0399456	0.342678	0.346459	1.36867	95	AKT1 PDK2 SORBS1 SELENOS AKT2 EPM2AIP1 PPP1CB FOXK2 RANBP2 KAT2B PPP1R3B PPP1R3D CLK2 INSR PDK3 MAEA SLC25A12 ACACB PPARGC1A IGFBP4 PPARA RUBCNL DGAT2 GSK3B GCGR CRY1 C1QTNF12 PGP DUSP12 SIK1 PPP1R3G ENPP1 IRS2 USP7 WDR5 PHKG2 PFKFB2
GO_REGULATION_OF_NATURAL_KILLER_CELL_CHEMOTAXIS	0.0397614	0.342678	-0.79022	-1.5164	5	CCL7 CCL2 CCL3 CCL5
GO_REGULATION_OF_PANCREATIC_JUICE_SECRETION	0.0400802	0.342678	0.801502	1.56966	5	STK39 WNK4 WNK3 NR1H2
GO_REGULATION_OF_PHOSPHORYLATION	0.039548	0.342678	-0.25252	-1.16482	1190	CALM3 RB1 GMFB CCNE2 PEBP1 CSNK2B HIPK3 LRP8 GNAQ RAC1 CCNB2 CSF1 CACUL1 NF2 PRMT1 NPTN CCNK F2R PKIA AK4 SPHK1 TGFBR1 RUBCN NCK1 AAAS CBL PTPRB PRKAR2A CXCL10 OSBPL8 HRC BCL10 NUP35 KCTD20 ANXA2 THBS1 ERBB3 BCL2 TNIK TLR4 CCNB1 BMPR2 PTGS2 ITGA6 HMGCR IQGAP1 IBTK RBL1 GADD45B DUSP3 MAP3K1 PFKFB3 AJUBA CDK2AP1 CDC25C CSNK1D PRKDC HUS1 EDA2R CCNT1 ADAM9 NDUFS4 MOB1B COX11 BLM MVP CCNA2 PKMYT1 GNAI…
GO_SYMPATHETIC_GANGLION_DEVELOPMENT	0.0395733	0.342678	0.774127	1.59656	6	NRP1 FZD3 CTNNB1
GO_VITAMIN_K_METABOLIC_PROCESS	0.0403846	0.342678	-0.88729	-1.46625	3	VKORC1L1
GO_MUSCLE_FILAMENT_SLIDING	0.0404494	0.342683	0.45568	1.45804	33	ACTC1 MYBPC3 TCAP TNNI3 VIM MYL3 TPM1 TPM4 TMOD1 TPM3 MYL1
GO_REGULATION_OF_GLIAL_CELL_DIFFERENTIATION	0.0404762	0.342683	0.42544	1.46401	48	DAG1 EPHA4 IL34 ID2 TNFRSF21 PTPRZ1 WDR1 HES1 PTN TNFRSF1B TGFB1 HDAC2 CTNNB1
GO_GLUTAMATE_BIOSYNTHETIC_PROCESS	0.0406504	0.343002	0.84015	1.54121	4	GLS GLUD1 SLC25A12
GO_NEGATIVE_REGULATION_OF_OSTEOCLAST_DEVELOPMENT	0.0406504	0.343002	0.936722	1.40554	2	FBN1 FBXW7
GO_REGULATION_OF_PROTEIN_MATURATION	0.0406091	0.343002	-0.451038	-1.45751	44	CAST THBS1 SERPINE1 MMP14 SPON1 XIAP LRRK2 BAG2 CHAC1 PRNP GSN LPCAT3 MDM2 SRC
GO_CARDIAC_VASCULAR_SMOOTH_MUSCLE_CELL_DIFFERENTIATION	0.0408998	0.343486	0.756306	1.55981	6	MYOCD GATA6 VEGFA NOTCH1 SRF
GO_ISOCITRATE_METABOLIC_PROCESS	0.0408998	0.343486	0.757697	1.56268	6	IDH2 IDH3A IDH3B ACO2 IDH3G
GO_POSITIVE_REGULATION_OF_CALCIUM_ION_TRANSPORT_INTO_CYTOSOL	0.0409253	0.343486	-0.479562	-1.46902	35	CALM3 F2R SRI CXCL10 TRDN HTT GSTM2 GSTO1 HAP1 TRPC1 CALM1 CX3CL1
GO_REGULATION_OF_PROTEIN_TYROSINE_PHOSPHATASE_ACTIVITY	0.0409357	0.343486	-0.748058	-1.50469	6	SLC39A10 MGAT5 GNAI2
GO_REGULATION_OF_SMALL_GTPASE_MEDIATED_SIGNAL_TRANSDUCTION	0.0408268	0.343486	0.274424	1.25426	275	CDC42SE2 RHOQ CRK ARHGAP31 SLIT2 HEG1 APOE TIMP2 SSX2IP DLC1 RALGAPA2 CADM4 ARHGAP26 MFN2 SIPA1L2 ARHGEF19 FLCN SPRY4 TGFB2 RASA1 ADCYAP1R1 MET OBSCN ABR LRRC59 CHN1 GRB2 RAP1GAP TRIO NRP1 MAP4K4 RALGPS2 SYDE2 ARHGAP29 GNA13 COL3A1 ARHGEF7 ROBO1 ITSN1 ARFGAP1 SPRY2 ARHGEF25 SIPA1L1 CGNL1 PLEKHG5 RHOBTB2 ARHGAP20 PRAG1 RASA3 CYTH3 RTN4R TRIP10 SRGAP1 ARFGEF2 RHOT2 ARFGEF1 AUTS2
GO_FOREBRAIN_VENTRICULAR_ZONE_PROGENITOR_CELL_DIVISION	0.0411765	0.34454	-0.833868	-1.50709	4	FGFR2 DIXDC1
GO_REGULATION_OF_KIDNEY_SIZE	0.0411765	0.34454	-0.923341	-1.38765	2	LRRK2
GO_RESPONSE_TO_SALT	0.0411985	0.34454	-0.696197	-1.61027	10	HNRNPA1
GO_CELL_AGING	0.0412541	0.344623	-0.377285	-1.36404	88	LIMS1 NEK6 BCL2 SERPINE1 RBL1 PRKDC FBXO5 NSMCE2 ATM PLK2 CHEK1 KRAS LMNA NUAK1 FOXM1 NEK4 ILK CDK1 ZMPSTE24 NAMPT AKT3 RWDD1
GO_POSITIVE_REGULATION_OF_CILIUM_ASSEMBLY	0.0413534	0.345069	-0.578693	-1.53535	18	TAPT1 CEP120 CEP135 HTT HAP1 BBS4 MNS1
GO_CARBOHYDRATE_IMPORT_ACROSS_PLASMA_MEMBRANE	0.0414938	0.345476	0.858005	1.43735	3	SLC2A3 SLC2A10
GO_GLUCOSE_IMPORT_ACROSS_PLASMA_MEMBRANE	0.0414938	0.345476	0.858005	1.43735	3	SLC2A3 SLC2A10
GO_ANION_TRANSMEMBRANE_TRANSPORT	0.0416069	0.345654	-0.326921	-1.31449	192	SLC12A7 ARL6IP1 CLCC1 CLCN5 XPR1 CLIC5 SLC35D1 THBS1 SLC19A1 CLCN3 SLC38A4 SLC20A2 THRSP SLC37A4 ACACA SLC4A2 SLC23A2 CPT1A SLC9A8 SLC9A7 PRNP CLCN7 ANO10 ABCC1 SLC4A7 LRRC8B ANO3 SLC9A6 GJA1 SLC6A8 SLC26A7 TTYH2 SLC12A2 SLC25A1 SLC12A4 SLC25A32 ANO6 ADAMTS8 GOPC
GO_RESPONSE_TO_ANGIOTENSIN	0.0415669	0.345654	-0.568945	-1.54705	21	AGTRAP PTGS2 IQGAP1 BRIP1 CDC6
GO_NEGATIVE_REGULATION_OF_ORGANIC_ACID_TRANSPORT	0.041841	0.346072	0.590561	1.51781	15	AKT1 STK39 AKT2 RGS2 IRS2
GO_POSITIVE_REGULATION_OF_ODONTOGENESIS	0.0417495	0.346072	-0.779315	-1.49548	5	CSF1
GO_REGULATION_OF_OOGENESIS	0.041841	0.346072	0.693059	1.53837	9	NPR2 PPP2R1A SIRT2 AURKA
GO_TRANSCRIPTION_FACTOR_CATABOLIC_PROCESS	0.0417495	0.346072	-0.778247	-1.49343	5	FBXW8 MDM2
GO_REGULATION_OF_HISTONE_H3_K9_METHYLATION	0.0422265	0.348878	-0.605657	-1.54218	16	LMNA DNMT1 BRCA1 RIF1 SETD7 MYB MECP2
GO_NEGATIVE_REGULATION_OF_WOUND_HEALING	0.0424993	0.349599	-0.463988	-1.50149	45	PLAU ANXA2 TFPI THBS1 SERPINE1 HMGCR PRKG1 EPPK1 SMAD3 CD109 SERPING1 GJA1 PDGFB PROS1 FGF2 SLC12A2 UBASH3B WFDC1 PRKCD CASK
GO_NUCLEOSIDE_BISPHOSPHATE_METABOLIC_PROCESS	0.042394	0.349599	0.346603	1.36537	94	PDK2 BPNT1 PANK1 ELOVL6 ACSS1 PDHA1 PDPR HMGCS1 ACSL1 SLC26A2 ACAT1 PAPSS2 MVD PDK3 DLST ACACB PDHX PANK4 DGAT2 GSTZ1 SUCLA2 TECR ACOT2 GPAT4
GO_NUCLEOTIDE_SUGAR_BIOSYNTHETIC_PROCESS	0.042471	0.349599	-0.540278	-1.47735	22	SLC35D1 GFPT1 GFPT2 UGP2 UGDH
GO_POSITIVE_REGULATION_OF_INTERLEUKIN_13_PRODUCTION	0.042471	0.349599	-0.71776	-1.55903	8	LGALS9 IL1RAP RARA IL33 GATA3
GO_PANCREATIC_A_CELL_DIFFERENTIATION	0.0426829	0.350344	0.933258	1.40034	2	GATA6 HES1
GO_SCHWANN_CELL_DEVELOPMENT	0.0426439	0.350344	0.498813	1.45697	24	AKT1 DAG1 AKT2 SLC25A46 LAMB2 SKI
GO_AXONAL_FASCICULATION	0.0427716	0.35069	0.576884	1.53505	17	SEMA5A EPHA4 TNFRSF21 NRP1 AMIGO1
GO_REGULATION_OF_SODIUM_ION_TRANSPORT	0.0428212	0.350715	0.367236	1.35608	70	AKT1 NKX2-5 ATP1B1 STK39 NETO2 CAMK2D WNK1 GLRX WNK2 FGF13 NEDD4 ANK3 ARF1 WNK4 NEDD4L RANGRF MLLT6 WNK3 SLC8A1 KLHL24
GO_PSEUDOPODIUM_ORGANIZATION	0.0430712	0.352136	-0.682768	-1.57921	10	KLHL41 CDC42 SRGAP2
GO_REGULATION_OF_PERK_MEDIATED_UNFOLDED_PROTEIN_RESPONSE	0.0430882	0.352136	-0.72679	-1.62777	9	TMEM33 NCK1 PPP1R15A
GO_NEGATIVE_REGULATION_OF_EPITHELIAL_CELL_DIFFERENTIATION	0.0431818	0.352519	0.456613	1.47665	35	CCND1 TBX3 VEGFA HES1 SMO JAG1 SPRY2 CTNNB1 GSK3B EZH2 SPRY1 NOTCH1 ACVRL1 YAP1 SOX9
GO_NEGATIVE_REGULATION_OF_TRANSFERASE_ACTIVITY	0.0433566	0.353563	-0.309775	-1.27655	236	RB1 GMFB HIPK3 GNAQ NF2 PKIA RUBCN NCK1 CBL PTPRB PRKAR2A HMGCR IBTK GADD45B DUSP3 AJUBA FBXO5 EIF4A2 COX11 MVP PRKAR2B DTX3L SORL1 LYN DUSP16 BAG2 PIK3IP1 IPO5 GPS1 IPO7 ILK ADAR SMCR8 PARP3 DUSP8 SNX6 LRP6 PRKAR1B SRC CAV3 ERRFI1 ZFP36
GO_CALCIUM_MEDIATED_SIGNALING	0.0437318	0.354703	0.31081	1.28606	141	PTGFR FHL2 ATP1B1 PDK2 CAMK2D CACNA1C PPP3CA TNNI3 MYOZ2 ATP2A2 PRKAA1 RYR2 AKAP6 MCU CAMKK2 PLCG1 TPCN2 SELENOK NFATC1 ADGRB2 ACKR4 EGFR MAPK7 CALM2 RCAN2 EDNRB HOMER3 PLEK HDAC4 FKBP1A HOMER2 SELE CASQ1 JPH2 RCAN3 PPP3R1 GSK3B CHERP TREM2 SLC8A1
GO_ENDOSOME_TO_LYSOSOME_TRANSPORT_VIA_MULTIVESICULAR_BODY_SORTING_PATHWAY	0.043659	0.354703	0.735222	1.5537	7	CHMP2B UBXN6 CHMP3
GO_PROTEIN_PALMITOYLATION	0.0436364	0.354703	-0.48398	-1.44637	32	ZDHHC9 ZDHHC8 ZDHHC20 ZDHHC21 ZDHHC7 ZDHHC12 ZDHHC3 GOLGA7B ABHD17C
GO_REGULATION_OF_PENILE_ERECTION	0.0435685	0.354703	0.856001	1.434	3	P2RY1 EDNRB
GO_REGULATION_OF_PEPTIDYL_LYSINE_ACETYLATION	0.0436893	0.354703	0.405495	1.41409	52	SOX4 MYOCD FLCN TAF7 CTBP1 BRD7 TADA2B PRKAA1 HINT2 SETD5 PPARGC1A TWIST1 HDAC2 AUTS2 RPS6KA5 SET SMAD4
GO_AXON_EXTENSION	0.0438386	0.355187	0.341537	1.3635	103	RYK HSP90AA1 SLIT2 APOE SEMA6D SEMA5A SEMA6C RAPH1 SEMA3C NTN1 VEGFA NRP1 SEMA4D OLFM1 WNT5A LAMB2 RTN4R VCL AUTS2 PTPRS GSK3B DBN1 ULK1 SEMA3B SEMA4B RUFY3 SEMA4C CXCL12 NRCAM TRPV2 FN1
GO_ADHERENS_JUNCTION_MAINTENANCE	0.0440882	0.356145	0.792072	1.5512	5	TJP1 PLEKHA7 RASSF8 KIFC3
GO_INTRINSIC_APOPTOTIC_SIGNALING_PATHWAY_IN_RESPONSE_TO_ENDOPLASMIC_RETICULUM_STRESS	0.0441426	0.356145	-0.42523	-1.4118	53	BCL2L1 PMAIP1 NCK1 BCL2 DDIT3 LRRK2 CHAC1 PPP1R15A TXNDC12 CASP4 HYOU1
GO_LAMELLIPODIUM_ORGANIZATION	0.0440457	0.356145	-0.389731	-1.37723	74	RAC1 CDH13 NCK1 WASF2 AJUBA CYFIP1 EPHA2 CDC42 TWF2 SNX2 ARPIN CD44 CAPZB KANK1 SRGAP2 SRC ABLIM1 VAV2 SNX1
GO_NATURAL_KILLER_CELL_CHEMOTAXIS	0.0441459	0.356145	-0.742643	-1.55683	7	CCL7 CCL2 CCL3 CCL5
GO_NEUROBLAST_DIFFERENTIATION	0.0442308	0.356448	-0.977519	-1.29765	1	BCHE
GO_ALDITOL_BIOSYNTHETIC_PROCESS	0.0447154	0.357171	0.838212	1.53766	4	GOT1 PDXP PCK2 PGP
GO_CELLULAR_HOMEOSTASIS	0.0446097	0.357171	-0.266588	-1.18853	628	SLC12A7 CALM3 ATP2C1 TXNRD1 ATP6V1A MCL1 RAC1 NPTN POLE3 NCOA4 F2R XPR1 SRI MCUR1 CXCL10 HRC TRA2B HK2 SELENON IREB2 BCL2 SLC39A10 TMEM38A CLCN3 TMEM64 GTF2I HMGCR TGM2 IBTK RPA1 HMOX1 SNAPIN TRDN SELENOT DDIT3 SLC30A7 SLC4A2 DIAPH1 UNC13B JPH1 SLC30A4 LPAR1 LAMP2 PDIA4 ITGAV LRRK2 SLC30A1 TRPM7 AQP4 BDKRB2 LYN TMX3 TNS2 SMAD3 UBE2C CCL7 ATP6V0B RPA2 HTT POLA1 GSTM2 GCLM CCL2 ITPR2 SV2A SLC9A8 GC…
GO_FEMALE_GAMETE_GENERATION	0.0446281	0.357171	-0.382682	-1.36385	80	BCL2 CCNB1 SPIRE1 TOP2A PTGS2 WASHC5 FBXO5 PTX3 ATM MASTL MCM8 MLH3 NCAPH SRC RAD51C PAQR7 ETV6 HPGD WDR77 TRIP13 TAF4B GAS2 TTK SYCP2 PTK2B BRCA2 USP9X DIAPH2 PLK1 MDK
GO_LUNG_SACCULE_DEVELOPMENT	0.0447154	0.357171	0.838288	1.5378	4	CREB1 GATA6
GO_NEGATIVE_REGULATION_OF_OXIDATIVE_STRESS_INDUCED_NEURON_INTRINSIC_APOPTOTIC_SIGNALING_PATHWAY	0.0447154	0.357171	0.835739	1.53312	4	PINK1 HIF1A NONO
GO_PROXIMAL_DISTAL_PATTERN_FORMATION	0.0446247	0.357171	0.602676	1.49224	13	IRX3 CHSY1 GLI3 CTNNB1 PBX1 GLI2 IRX1 LRP4
GO_REGULATION_OF_PINOCYTOSIS	0.0447471	0.357171	-0.664166	-1.54843	11	APPL1 ACTN4 AXL CDC42 ANKFY1
GO_REGULATION_OF_PROTEIN_ACETYLATION	0.0445545	0.357171	0.380666	1.3703	62	SOX4 DDX3X MYOCD FLCN TAF7 CTBP1 BRD7 TADA2B PRKAA1 HINT2 SETD5 PPARGC1A TWIST1 HDAC2 AUTS2 GSK3B RPS6KA5 SET SMAD4
GO_RESPONSE_TO_INORGANIC_SUBSTANCE	0.0444257	0.357171	0.253993	1.20542	403	CPOX CRK AKT1 GOT1 CAMK2D KCNIP2 PPIF CACNA1G SIRPA CACNA1H LDHA DNMT3A EGLN1 CCND1 PPP3CA ALG2 PAM ANXA7 MT-ND5 PRKAA1 SYT17 RYR2 KDM6B ADCY7 SYT7 CPNE5 STIM1 MET PINK1 CREB1 ID2 MB MT-CO1 PARP1 HMGCS1 BAP1 MAP1LC3A CDKN1B NFYA HIF1A SLC41A1 SELENOM ZFAND1 MEF2A BSG NEDD4 MTF1 STK26 KLF4 ANK3 EGFR ATP13A2 MAPK7 CALM2 AQP1 SLC25A12 ANKZF1 WNT5A FBLN5 D2HGDH ERCC1 PPARGC1A CEBPA NEDD4L EIF4A3 STK2…
GO_ACTIN_FILAMENT_ORGANIZATION	0.045082	0.357816	-0.290175	-1.23996	352	GMFB RAC1 NF2 MARCKS SSH2 TGFBR1 NCK1 DSTN ARHGEF10L WASF2 CAP1 BCL2 SPIRE1 MTPN ARHGAP17 RND1 WASHC5 DIAPH3 ABI2 HIP1R MICALL2 BCAR1 ARHGAP18 DIAPH1 RHOC LPAR1 ENAH GAS2L3 DLG1 CYFIP1 SMAD3 STMN1 ACTN4 EMP2 VASP BAIAP2 PRKCE ARPC1A NEBL DPYSL3 ARPC4 PDLIM3 MYO1E GSN SYNPO CDC42 TWF2 SPTAN1 ACTA1 ARPIN RHOA SHROOM4 ARPC5L CAPZB ARHGAP12 PHACTR1 ARRB1 BBS4 KANK1 PDLIM1 SRC CAV3 TNFAIP1 MKKS CFL1 C…
GO_CAMP_METABOLIC_PROCESS	0.0449281	0.357816	0.575836	1.53226	17	ADCY5 PDE7B ADCY7 ADCY9 ADCY6 ADCY8 PDE4A ADCY1 PDE4D ADCY3
GO_POSITIVE_REGULATION_OF_CELL_SUBSTRATE_ADHESION	0.0449251	0.357816	-0.364579	-1.32347	94	LIMS1 RAC1 CSF1 CDH13 RIN2 ARL2 ITGA6 IQGAP1 ITGA3 EPB41L5 SMAD3 HSD17B12 EGFLAM EMP2 PRKCE RRAS ILK CDC42
GO_REGULATION_OF_ADENYLATE_CYCLASE_ACTIVATING_ADRENERGIC_RECEPTOR_SIGNALING_PATHWAY_INVOLVED_IN_HEART_PROCESS	0.045098	0.357816	-0.920001	-1.38263	2	GNAI2
GO_REGULATION_OF_MICROTUBULE_CYTOSKELETON_ORGANIZATION	0.0450581	0.357816	-0.334151	-1.32764	171	RAC1 CLIP1 GEN1 CEP120 ARL2 KIF11 TRIM54 TACC3 CHMP5 PLK2 CHEK1 PHLDB1 INPP5J BICD2 STMN1 XPO1 CEP76 MAPRE1 BRCA1 TPX2 RNF4 NEK2 DIXDC1 DRG1 DYNC1H1 CEP97 PARP3 RHOA TAOK1 MAPRE2 POC1A CDK5RAP2 GPSM2 DYRK1A CAV3 STMN4 BORA NAV3 HDGFL3 CLTC CEP295 TRIM37 BICD1 PLK4
GO_REGULATION_OF_REPRODUCTIVE_PROCESS	0.0451128	0.357816	0.354997	1.37836	89	PRKACB NPR2 CACNA1H CITED2 P2RY1 ACVR1B CDKN1B PPP2R1A VEGFA UBE2B INSR PLCB1 EDNRB WNT5A HDAC4 LHFPL2 HDAC2 CTNNB1 BMP4
GO_ADENYLATE_CYCLASE_INHIBITING_G_PROTEIN_COUPLED_RECEPTOR_SIGNALING_PATHWAY	0.0454545	0.35823	0.442966	1.43252	35	ADCY5 ADCY7 ADCY9 GNAI3 P2RY1 ADCY6 GNAI1 AKAP12 CHRM2 S1PR1 FLNA GABBR1 ADCY8 RGS2 ADCY1 ADCY3
GO_CARDIAC_NEURAL_CREST_CELL_MIGRATION_INVOLVED_IN_OUTFLOW_TRACT_MORPHOGENESIS	0.045738	0.35823	0.734862	1.55294	7	SEMA3C TWIST1 BMP4 HAND2 PITX2
GO_CELLULAR_RESPONSE_TO_GAMMA_RADIATION	0.0456204	0.35823	-0.503455	-1.47936	28	BCL2L1 CRYAB ATM RAD51 TREX1 MDM2 ZMPSTE24
GO_DNA_LIGATION	0.0457143	0.35823	-0.584059	-1.51788	17	TOP2A RAD51 PARP3 HMGB1 APTX LIG4 LIG3 APLF
GO_GOLGI_TO_VACUOLE_TRANSPORT	0.0457143	0.35823	-0.58673	-1.52482	17	GOSR2 AP1G1 VPS54 VTI1A CCDC91 VTI1B ANKFY1
GO_NADP_METABOLIC_PROCESS	0.0456204	0.35823	-0.509387	-1.49679	28	ME1 RPE NADK2 H6PD NUDT12 GCK RBKS
GO_NEGATIVE_REGULATION_OF_ACUTE_INFLAMMATORY_RESPONSE	0.045738	0.35823	0.732798	1.54858	7	SELENOS ASH1L
GO_OUTFLOW_TRACT_SEPTUM_MORPHOGENESIS	0.045738	0.35823	0.504352	1.46644	23	NKX2-5 TGFB2 PARVA GATA6 SEMA3C NRP1 TGFBR2 ROBO1 BMP4 SMAD4 ROBO2
GO_POSITIVE_REGULATION_OF_CELL_SUBSTRATE_JUNCTION_ORGANIZATION	0.0455373	0.35823	-0.516245	-1.48553	26	LIMS1 RAC1 IQGAP1 DUSP3 EPB41L5 SMAD3
GO_PROTEOGLYCAN_BIOSYNTHETIC_PROCESS	0.0457831	0.35823	0.415167	1.42788	49	VCAN EXTL3 PXYLP1 CHPF DSEL NDST1 CHSY1 CHSY3 GLCE EXT1 EXTL2 UST HS6ST1 SLC2A10 CTNNB1 CSPG5 CHST7 EXT2 VANGL2 XYLT2
GO_REGULATION_OF_ANOIKIS	0.0457143	0.35823	-0.58554	-1.52172	17	MCL1 ANKRD13C BCL2 PTK2 SRC
GO_RESPONSE_TO_GRANULOCYTE_MACROPHAGE_COLONY_STIMULATING_FACTOR	0.0454545	0.35823	0.715315	1.54676	8	AKT1 NPR2 ZFP36L2 MAPK1
GO_SKIN_EPIDERMIS_DEVELOPMENT	0.0454545	0.35823	0.384681	1.3792	60	NSUN2 RBPJ FZD6 TGFB2 FST ACVR1B IGFBP5 SMO FZD3 HPSE EGFR WNT5A HDAC2 CTNNB1 APCDD1 SMAD4 VANGL2 GLI2 NOTCH1 CELSR1 SAV1 SOS1 SOX9 LRP4 LAMA5 TRPC4AP ERCC2 SOX18
GO_ASYMMETRIC_CELL_DIVISION	0.046371	0.360212	0.591907	1.50383	14	ETV5 ACTR3 FGF13 RAB10 ING2 GOLGA2 TEAD3 PARD3 ARHGEF2 DOCK7 SOX5
GO_MYOBLAST_DIFFERENTIATION	0.0462329	0.360212	-0.417151	-1.40673	60	RB1 KLHL41 CXCL10 HMGCR DDIT3 ZFP36L1 NMRK2 CDON MBNL1 MBNL3 ILK MEGF10 IFRD1
GO_POSITIVE_REGULATION_OF_CELL_SIZE	0.046332	0.360212	-0.713683	-1.55017	8	TMEM123 HSP90AB1 RB1CC1
GO_REGULATION_OF_GLYCOGEN_CATABOLIC_PROCESS	0.0460922	0.360212	0.791244	1.54957	5	PPP1CB PPP1R3B PPP1R3D PHKG2
GO_SYNAPTIC_SIGNALING	0.0463553	0.360212	0.249916	1.1858	419	SLC17A7 DNM1L SDCBP AKT1 APOE USP46 NCS1 KCNIP2 DAG1 CACNA1G LIN7C PLCB4 SLITRK5 CDH11 EGLN1 PPP3CA PDE7B NSMF EPHA4 GJC1 ETV5 ATP2A2 GRK2 PTPRD SYT17 EFNB3 SYT7 GUCY1A1 DGKE PINK1 CREB1 ABR NSG1 P2RY1 YWHAG GLS PLCG1 SLC1A1 CLSTN2 SYNGR1 ATAD1 AKAP9 NPTXR SORCS2 MTMR2 ARF1 APBA3 EGFR PLCB1 PTN GNAI1 SCRIB AKAP12 KCND2 VDAC1 SIPA1L1 PLEKHG5 VAMP1 RAPGEF2 LPAR3 ADARB1 SHANK3 EIF4A3 EPHB1 CHRM2 RAB…
GO_THYMUS_DEVELOPMENT	0.0462633	0.360212	-0.474584	-1.444	34	CCNB2 TGFBR1 BCL2 PRKDC SIX4 ATM ZBTB1 ZMPSTE24 PRDX2 LMO4 MAD1L1 RAF1
GO_VENOUS_BLOOD_VESSEL_DEVELOPMENT	0.046371	0.360212	0.592741	1.50595	14	NKX2-5 HEG1 SEMA3C EFNB2 VEGFA
GO_NEGATIVE_REGULATION_OF_CELL_GROWTH	0.0464396	0.360373	0.305841	1.27684	154	RYK SLIT2 SERTAD2 SMARCA4 DDX3X SEMA6D SEMA5A MEG3 FLCN SEMA6C SFRP2 TGFB2 SH3BP4 PHB ACVR1B SEMA3C CDKN1B PPP2R1A NTN1 NRP1 BMP10 ADAM15 FGF13 SEMA4D WNT5A OSGIN2 NDUFS3 BCL11A TGFB1 RTN4R PPARA
GO_CELL_ADHESION_INVOLVED_IN_HEART_MORPHOGENESIS	0.046748	0.36202	0.832889	1.52789	4	TGFB2 TGFBR2 ACVR1 FLRT2
GO_DOPAMINERGIC_NEURON_AXON_GUIDANCE	0.046748	0.36202	0.831212	1.52482	4	RYK FZD3 WNT5A VANGL2
GO_REPLICATIVE_SENESCENCE	0.0468165	0.362179	-0.671933	-1.55415	10	SERPINE1 ATM CHEK1
GO_REGULATION_OF_MEIOSIS_I	0.0471398	0.364306	0.874658	1.46525	3	UBE2B PSMA8
GO_SYNAPTIC_VESICLE_TRANSPORT	0.0472028	0.364419	-0.459555	-1.43325	39	PICALM SNAP91 SNAPIN AP3S1 LRRK2 MX2 MX1 AP3M1 BLOC1S2
GO_REGULATION_OF_MEMBRANE_LIPID_DISTRIBUTION	0.0473684	0.365323	-0.455168	-1.41214	38	ABCA1 TMEM30A ATP11C ATP8A2 ABCC1 ATP8A1 TRIAP1 ANO3 ATP11B PLSCR2 ABCA7 ANO6 TLCD2 ANO4 PLSCR4 ATP10D ABCG1 ATP10A PRKCD ARV1
GO_NEGATIVE_REGULATION_OF_MESODERM_DEVELOPMENT	0.0477178	0.367642	0.851078	1.42575	3	SFRP2 RPS6KA6 DAND5
GO_PROTEIN_REPAIR	0.047817	0.367655	0.730756	1.54427	7	MSRB3 MSRB2 FN3K PCMT1
GO_REGULATION_OF_TRANSMEMBRANE_RECEPTOR_PROTEIN_SERINE_THREONINE_KINASE_SIGNALING_PATHWAY	0.0477707	0.367655	0.299745	1.28001	180	FBN2 SDCBP GOT1 LTBP1 RBPJ FBN1 ITGA8 CITED2 TRIM33 MYOCD FLCN SFRP2 TGFB2 TOB1 FST LTBP4 PARP1 NBL1 SMURF1 ACVR1B BMP10 SOX11 HES1 TGFBR2 ACVR1 HIPK2 VASN TGFB3 GLG1 SPRY2 WWTR1 WNT5A PCSK6 SKI FKBP1A IL17RD CDKN2B TGFB1 SLC2A10 BMP4 SH2B1 RBPMS2 PPM1A SMAD4 STK11 UBE2O TWSG1 PRDM16 SPRY1
GO_C_TERMINAL_PROTEIN_DEGLUTAMYLATION	0.0480769	0.367711	-0.975468	-1.29492	1	AGTPBP1
GO_NEGATIVE_REGULATION_OF_STRIATED_MUSCLE_CELL_DIFFERENTIATION	0.0479303	0.367711	0.455902	1.40541	29	YBX1 NKX2-5 TRIM72 MYOCD FRS2 HDAC4 PPARA SMAD4 EZH2 NOTCH1 CFLAR RGS2
GO_REGULATION_OF_DENDRITIC_CELL_DIFFERENTIATION	0.0479846	0.367711	-0.736283	-1.5435	7	TMEM176A LGALS9 TMEM176B HMGB1 FCGR2B
GO_SOMATIC_STEM_CELL_POPULATION_MAINTENANCE	0.0480769	0.367711	0.402802	1.3986	51	SOX4 RBPJ LBH ZFP36L2 HES1 CUL4A KLF4 TAF5L SKI POLR2G POLR2F MYC SMAD4 PRDM16 PBX1 VANGL2 NANOG SFRP1 POLR2J YAP1 SOX9
GO_VENTRICULAR_TRABECULA_MYOCARDIUM_MORPHOGENESIS	0.0481172	0.367711	0.574828	1.47737	15	NKX2-5 HEG1 RBPJ TGFB2 CHD7 UBE4B
GO_VIRAL_LIFE_CYCLE	0.0478873	0.367711	-0.302346	-1.25361	258	CCNK XPR1 MVB12B AAAS CXADR VPS37C NUP35 BCL2 TOP2A PVR EEA1 SNX3 SLC20A2 TRIM8 MID2 PTX3 DEK CHMP5 NPC1 NDC1 ITGAV IFITM3 IFIT1 HSP90AB1 XPO1 EPHA2 TNIP1 LGALS9 CCL2 MX1 PARP10 EIF2AK2 OAS3 CNOT7 GSN AXL ADAR CDC42 CDK1 NUP50 NMT2 KPNA1 ANPEP CD28 CAV2 SCARB2 NUP133 NUP107
GO_RENAL_FILTRATION	0.0481696	0.367738	-0.569505	-1.5121	19	F2R TBC1D8B ITGA3 EMP2 MYO1E ADGRF5 MCAM GJA1 PDGFB XPNPEP3
GO_LEARNING	0.0483333	0.368242	-0.366362	-1.32462	91	GMFB NPTN AAAS TNR BCHE PTGS2 HMGCR PRKAR2B KRAS SYT11 BTG2 HTT KALRN PAK6 SYNPO ATP8A1
GO_NEGATIVE_REGULATION_OF_ATP_METABOLIC_PROCESS	0.0483193	0.368242	0.525325	1.48161	21	PPIF FLCN PARP1 SLC25A12 PPARGC1A HDAC4 PPARA
GO_REGULATION_OF_CARDIAC_MUSCLE_CELL_ACTION_POTENTIAL	0.0484581	0.36882	0.461714	1.40639	28	HCN4 CAMK2D CACNA1C ATP2A2 RYR2 FGF13 AKAP9 RNF207 ANK3
GO_REGULATION_OF_SIGNAL_TRANSDUCTION_BY_P53_CLASS_MEDIATOR	0.0486009	0.369533	-0.33522	-1.31792	156	CSNK2B PMAIP1 PRKAB1 BCL2 ING5 RPA1 HUS1 BLM ATM CHEK1 BRIP1 BDKRB2 NUAK1 RPA2 CSNK2A1 RAD50 RFC3 BARD1 TAF15 PPP1R13L BRCA1 TPX2 TAF5 PRKAG3 MDM4 TRIAP1 CD44 MDM2 PRMT5 ZMPSTE24 RFC5 DYRK1A EXO1 ANKRD1 JMY PSMD10 RBBP4
GO_DETERMINATION_OF_LEFT_RIGHT_ASYMMETRY_IN_LATERAL_MESODERM	0.0487805	0.36978	0.828548	1.51993	4	CITED2 SMO DAND5
GO_HORMONE_TRANSPORT	0.0487013	0.36978	0.294173	1.26525	193	KCNG2 ADCY5 SOX4 CACNA1C C2CD2L PPP3CA ARL2BP SLC25A4 SYT7 LTBP4 KCNJ11 CREB1 ABCC8 P2RY1 MCU TBX3 GLUD1 HIF1A SELENOM SOX11 PFKL SLC16A10 RAB11FIP3 CAMK2G ENSA ITSN1 EGFR RAB11B CHD7 GPR27 ADM TMF1 CCDC186 CACNA1D NLGN2 SLC25A5 RAB11FIP1 SYBU SNX4 CACNA1A SNAP23 RAP1A CRY1 SMAD4 OXCT1 C1QTNF12 SIRT3 CYB5R4 GNAS
GO_REGULATION_OF_CARDIAC_VASCULAR_SMOOTH_MUSCLE_CELL_DIFFERENTIATION	0.0487805	0.36978	0.921912	1.38332	2	MYOCD HEY2
GO_EXOCYTOSIS	0.04884	0.369859	-0.264403	-1.1858	658	CALM3 MAGT1 FGL2 CSNK2B RAC1 TMEM30A VAMP7 CTSA CBL PTPRB AP1G1 PLAU CAP1 ANXA2 THBS1 MLEC SERPINE1 LTA4H ARHGAP17 MOSPD2 ADAM10 IQGAP1 AP2A2 HMOX1 SNAPIN STBD1 PYGB DIAPH1 MVP UNC13B GNAI2 PTX3 PSMD7 CYB5R3 SYNGR2 CD63 NBEAL2 OLR1 LAMP2 ITGAV PCDH7 LRRK2 CMTM6 PSMD12 CEP290 TIMP1 GLA LYN TMX3 CYFIP1 PA2G4 SYT11 CPNE3 HSP90AB1 BCR VNN1 SNAP29 MNDA ACTN4 UNC13C LGALS9 PSMD1 SV2A ADGRE5 RAP1B TMBIM…
GO_RIBOSE_PHOSPHATE_METABOLIC_PROCESS	0.0488893	0.36986	0.268395	1.23738	312	NT5E RHOQ ADCY5 PDK2 SEH1L PRKAG2 BPNT1 NPR2 NUDT3 LDHA PANK1 PDE7B ELOVL6 FLCN FOXK2 ACSS1 PRKAA1 ADCY7 GUCY1A1 PINK1 ADCY9 RANBP2 GNAI3 PARP1 PDHA1 PDPR HMGCS1 ACSL1 ADCY6 HIF1A SLC26A2 ZBTB20 ACAT1 PAPSS2 IMPDH1 PFKL MVD INSR ADSL PDK3 SLC25A12 DLST MFN1 ACACB TAZ PPARGC1A HDAC4 ITPA PDHX PANK4 TGFB1 PPARA ADK PGAM1 DGAT2 GSTZ1 SUCLA2 TREM2 NUP155 TECR PYGL ACOT2 GPAT4 TPI1
GO_LIPID_TRANSLOCATION	0.0490909	0.37083	-0.47843	-1.42978	32	ABCA1 TMEM30A ATP11C ATP8A2 ABCC1 ATP8A1 ANO3 ATP11B PLSCR2 ABCA7 ANO6 ANO4 PLSCR4 ATP10D ABCG1 ATP10A PRKCD
GO_SIGNAL_TRANSDUCTION_INVOLVED_IN_G2_DNA_DAMAGE_CHECKPOINT	0.0491159	0.37083	-0.620664	-1.50944	13	ATM DTL CHEK1 BRCC3 BRCA1
GO_RIBONUCLEOSIDE_TRIPHOSPHATE_METABOLIC_PROCESS	0.0496454	0.374452	0.394192	1.38903	54	RHOQ PRKAG2 FLCN PINK1 GNAI3 PARP1 IMPDH1 SLC25A12 MFN1 TAZ PPARGC1A ITPA TGFB1
GO_NEURAL_RETINA_DEVELOPMENT	0.0497738	0.375045	0.432388	1.4219	37	SLC17A7 SMARCA4 RDH13 TGFB2 OBSL1 ACTL6A IRX5 HCN1 HIPK2 PTN THY1 RORB THRB USH1C FJX1 PTPRM
GO_CYTOPLASMIC_MICROTUBULE_ORGANIZATION	0.0498282	0.37508	-0.418655	-1.39228	56	IFT172 HOOK1 CLIP1 CEP120 TRDN DLG1 PCM1 DYNC1H1 RHOA TUBG1 TUBGCP2 CAV3 FIGNL1 KPNB1 CCDC88C
GO_NUCLEOBASE_CONTAINING_SMALL_MOLECULE_INTERCONVERSION	0.049904	0.375276	-0.52024	-1.44424	23	TXNRD1 RRM2 AK4 CMPK1 AK1 RRM1
GO_ATP_BIOSYNTHETIC_PROCESS	0.0501089	0.375692	0.455103	1.40295	29	PRKAG2 FLCN PINK1 PARP1 SLC25A12 TAZ PPARGC1A TGFB1 TREM2 PKM DNAJC30 PID1 MT-ATP6 MT-CO2
GO_CHRONIC_INFLAMMATORY_RESPONSE	0.0500285	0.375692	-0.719052	-1.61044	9	THBS1 PTGES VNN1 GJA1
GO_MONOVALENT_INORGANIC_ANION_HOMEOSTASIS	0.0500963	0.375692	-0.635805	-1.51972	12	SLC12A7 XPR1
GO_ACETYL_COA_BIOSYNTHETIC_PROCESS_FROM_PYRUVATE	0.0502092	0.375696	0.572946	1.47254	15	PDK2 PDHA1 PDPR PDK3 PDHX GSTZ1 DLAT MPC2
GO_NEGATIVE_REGULATION_OF_NF_KAPPAB_TRANSCRIPTION_FACTOR_ACTIVITY	0.0501672	0.375696	-0.401741	-1.38057	64	TAX1BP1 DAP G3BP2 DDIT3 NLRC3 FAF1 PARP10 ACOD1 ARRB1 PRDX2 TRIM37 PSMD10 TRAIP ANXA4 ITCH NWD1 CYP1B1 NFKBIA TRAF3 PYCARD HAVCR2 ARRB2 TLR9 TRIM21 CD200 NFKBIL1
GO_DERMATAN_SULFATE_PROTEOGLYCAN_METABOLIC_PROCESS	0.0504032	0.376753	0.584845	1.48589	14	VCAN DSEL UST CSPG5
GO_NEGATIVE_REGULATION_OF_COAGULATION	0.0504505	0.376753	-0.481333	-1.42994	31	PLAU ANXA2 TFPI THBS1 SERPINE1 PRKG1 SERPING1 PDGFB PROS1
GO_INSULIN_LIKE_GROWTH_FACTOR_RECEPTOR_SIGNALING_PATHWAY	0.0507726	0.377322	0.493104	1.44807	25	AKT1 TRIM72 GHR IGFBP5 PLCB1 IGFBP4 CRIM1 TSC2 IGFBP2 IGF1R IGFBP6 AR
GO_NEGATIVE_REGULATION_OF_LAMELLIPODIUM_ASSEMBLY	0.050813	0.377322	0.91977	1.3801	2	SLIT2 PLXNB3
GO_PEPTIDYL_AMINO_ACID_MODIFICATION	0.0508671	0.377322	-0.253341	-1.15824	995	CALM3 MAGT1 MELK CSNK2B VKORC1L1 TTLL12 ZDHHC9 EID1 HIPK3 PTPA LRP8 NF2 NEK6 PRMT1 FKBP3 POLE3 STK38L SPHK1 TGFBR1 ZDHHC8 NCK1 AAAS CBL HRC CSNK1G1 NUP35 ST6GAL1 MCM3AP ERBB3 BCL2 CCNB1 ASPH AGTPBP1 PTGS2 ZDHHC20 RPS6KA3 ING5 TGM2 IQGAP1 IBTK JADE1 NLK IFIH1 ART1 UHMK1 MGAT5 UBE2J1 ZDHHC21 CSNK1D PRKDC NAA15 P3H4 ABI2 NSMCE2 MVP TTLL4 ATM ZDHHC7 RANGAP1 EP400 HBEGF PLK2 GTF3C4 NDC1 CHEK1 EOGT LRR…
GO_PEROXISOME_ORGANIZATION	0.0507614	0.377322	0.363517	1.33226	69	ACOX1 DNM1L PEX7 UBE2D1 TMEM135 CRAT DHRS4 DDO PEX19 ACOX3 MAVS SCP2 PEX6 ACOT2 MFF PEX11G PECR UBB GNPAT PEX5 GSTK1 PEX26
GO_REGULATION_OF_CELLULAR_RESPONSE_TO_TRANSFORMING_GROWTH_FACTOR_BETA_STIMULUS	0.0508021	0.377322	0.331428	1.32324	104	FBN2 SDCBP GOT1 LTBP1 FBN1 ITGA8 CITED2 TRIM33 MYOCD FLCN LTBP4 SMURF1 SOX11 TGFBR2 HIPK2 VASN TGFB3 GLG1 SPRY2 SKI IL17RD CDKN2B TGFB1 SLC2A10
GO_REGULATION_OF_IMMUNOGLOBULIN_PRODUCTION	0.0508772	0.377322	-0.452945	-1.40524	38	PRKDC NSD2 TRAF6 STAT6 TREX1 IL6 PARP3 CD28 RIF1 KMT5C ATAD5 IL33 FCGR2B CD40 APLF TRAF2 THOC1 TLR9 BCL6
GO_TRICARBOXYLIC_ACID_CYCLE	0.0507726	0.377322	0.451182	1.40939	30	MDH2 IDH2 IDH3A IDH3B SDHC PDHA1 SDHA SDHB DLST ACO2 SUCLG1 SUCLA2 IDH3G DLAT ME2
GO_ACTIN_FILAMENT_SEVERING	0.0513834	0.377362	-0.618536	-1.52599	14	GMFB DSTN GSN SRGAP2 CFL1 CFL2 VILL FMNL1 FLII
GO_CELL_FATE_SPECIFICATION	0.0511628	0.377362	0.430803	1.4334	39	RBPJ SFRP2 TBX3 NRP1 SMO WNT5A GLI3 CTNNB1 GLI2 TBX5 NOTCH1 NANOG WNT11 MYL2 SOX9 AR APC TBX20 SOX17 SOX18
GO_CELL_JUNCTION_ORGANIZATION	0.0509554	0.377362	-0.276044	-1.21391	523	CAST LIMS1 LRP8 RAC1 NF2 CDH13 XIRP2 NPTN F2R TJP2 TGFBR1 WASF2 TNR CXADR THBS1 BCL2 FLNC ARL2 ITGA6 PVR MMP14 ADAM10 SLITRK4 CAMK2B IQGAP1 PDZRN3 GPM6B DUSP3 ITGA3 SNAPIN MPP7 AJUBA LGI2 ABI2 CHCHD10 SIX4 MICALL2 PKP2 RHOC UNC13B PLXNB1 EPB41L5 VPS35 DLG1 LRRK2 LAMC2 CYFIP1 SMAD3 YWHAZ BCR EPHA2 ACTN4 KALRN UNC13C ECT2 COL4A5 CDKL5 ARVCF FBXO45 VASP RAP1B BAIAP2 PPFIBP2 SEMA3E PCLO CAMK1 PRNP PT…
GO_CENTROSOME_SEPARATION	0.0513834	0.377362	-0.613405	-1.51333	14	KIF11 CHEK1 CNTROB KIF3B NEK2 NDE1 UBXN2B MAP9
GO_ENERGY_RESERVE_METABOLIC_PROCESS	0.0512821	0.377362	0.36487	1.32778	68	AKT1 PRKAG2 SORBS1 SELENOS AKT2 EPM2AIP1 PPP1CB GYS1 PPP1R3B PPP1R3D GAA INSR NHLRC1 AGL RUBCNL GSK3B GCGR PYGL MYC GNAS PHKA1 PGM2 PPP1R3G ENPP1 IRS2 PID1 PHKG2 PHKA2
GO_NEGATIVE_REGULATION_OF_VIRAL_GENOME_REPLICATION	0.0512868	0.377362	-0.49573	-1.50834	34	CCNK IFITM3 IFIT1 TNIP1 MX1 PARP10 EIF2AK2 OAS3 ISG15 RSAD2 FAM111A
GO_POSITIVE_REGULATION_OF_EPITHELIAL_TO_MESENCHYMAL_TRANSITION	0.0512195	0.377362	0.430271	1.43212	41	SDCBP TGFB2 TGFBR2 ACVR1 JAG1 TGFB3 OLFM1 WWTR1 TGFB1 TWIST1 HDAC2 CTNNB1 BMP4 SMAD4 EZH2
GO_POSITIVE_REGULATION_OF_OXIDATIVE_STRESS_INDUCED_CELL_DEATH	0.0513834	0.377362	-0.617572	-1.52362	14	MCL1 TLR4
GO_SENSORY_SYSTEM_DEVELOPMENT	0.0513699	0.377362	0.27192	1.22635	254	SLC17A7 FBN2 SMARCA4 MAN2A1 FBN1 MFN2 CACNA1C RDH13 MYOM2 ZDHHC16 VIM TGFB2 SP3 OBSL1 CDKN1B HIF1A VEGFA NRP1 LPCAT1 SOX11 ACTL6A ALDH1A3 TMOD1 PRKCI IRX5 MYH10 TGFBR2 HCN1 KLF4 JAG1 GPD2 EGFR HIPK2 PTN PKNOX1 CTNS CHD7 SPRY2 FRS2 WNT5A THY1 XRN2 MAX LAMB2 EPHB1 SKI IFT122 TWIST1 COL8A1 BLOC1S3 HDAC2 GLI3 OPN4 CTNNB1 BMP4 MEIS3 RORB NPHP1 FREM2 SH3PXD2B NECTIN3 TWSG1 RAB3GAP1 CRYBG3 THRB PBX1 SPR…
GO_TUBE_DEVELOPMENT	0.0511593	0.377362	0.23213	1.1574	798	ANGPT1 AKT1 NCL SLIT2 NKX2-5 ADAMTS2 PRKACB THBS4 HEG1 SOX4 COL15A1 NFIB THSD7A APOE MTDH TCAP RBPJ DLC1 FZD6 DAG1 MAN2A1 MTSS1 SMOC2 IRX3 ADAMTS9 CTHRC1 CITED2 BCL2L11 EREG EGLN1 TNS3 TNNI3 MYOCD SEMA5A EPHA4 GJC1 RCN3 ETV5 LIPA TMED2 NDRG4 TJP1 SFRP2 RYR2 TGFB2 RASA1 IFT52 ADAMTS1 STIM1 MET PARVA CREB1 ID2 GATA6 EPN1 MYLK TBX3 SP3 GPNMB SEMA3C MAN1A2 EFNB2 HIF1A NTN1 VEGFA PLCG1 IGFBP5 NRP1 SLC…
GO_ADIPONECTIN_ACTIVATED_SIGNALING_PATHWAY	0.0518234	0.377581	-0.729662	-1.52962	7	CSNK2B ADIPOR2 APPL1
GO_CATION_TRANSPORT	0.051608	0.377581	0.229927	1.13103	707	FTH1 CACNA2D1 SLC17A7 HCN4 DNM1L KCNG2 DAPK1 AKT1 NKX2-5 ATP1B1 STK39 NCS1 NETO2 CAMK2D KCNIP2 PPIF CACNA1G CACNA1C WNK1 CACNA1H PPP3CA COX7A1 SLC30A9 ATP2A2 TMCO3 TAF7 MT-ND5 SYT17 RYR2 NIPSNAP2 KCNJ2 SYT7 ADCYAP1R1 STIM1 KCNJ11 AKAP6 PINK1 ABCC8 MT-CO1 GLRX MYLK MCU NDUFA9 TFRC PHB GAS6 COX6C CDKN1B WNK2 COX7C CLCN4 SLC41A1 PLCG1 COX6A2 SARAF SLC1A1 AFG3L2 TPCN2 FGF13 TPCN1 SLC1A5 CAB39 SELENOK…
GO_CENTRAL_NERVOUS_SYSTEM_PROJECTION_NEURON_AXONOGENESIS	0.0519751	0.377581	0.50165	1.45858	23	SLIT2 NFIB CDH11 EPHA4 ADARB1 EPHB1 NIN SZT2 GLI2
GO_DORSAL_VENTRAL_NEURAL_TUBE_PATTERNING	0.0517598	0.377581	0.533476	1.45641	19	PRKACB SMO IFT122 GLI3 BMP4 PRKACA GLI2
GO_EPITHELIAL_TO_MESENCHYMAL_TRANSITION	0.0520548	0.377581	0.315289	1.2866	118	SDCBP RBPJ DAG1 SFRP2 TGFB2 HIF1A ADAM15 TRIM62 TGFBR2 ACVR1 JAG1 CUL7 VASN TGFB3 OLFM1 SPRY2 WWTR1 POFUT2 PDCD4 WNT5A IL17RD TGFB1 TWIST1 NOLC1 HDAC2 CTNNB1 BMP4 GSK3B SMAD4 EZH2 SPRY1 AKNA DDX5 HNRNPAB HEY1 TBX5 NOTCH1
GO_LATE_ENDOSOME_TO_VACUOLE_TRANSPORT	0.0516529	0.377581	0.50654	1.46318	22	CHMP2B TMEM50B TMEM50A LEPROT PIK3R4 CHMP3 CHMP1A CHMP7 SNF8 CHMP6 CHMP1B
GO_LUTEINIZING_HORMONE_SECRETION	0.0518672	0.377581	0.84784	1.42033	3	TBX3 TMF1 SMAD4
GO_POSITIVE_REGULATION_OF_HAIR_FOLLICLE_MATURATION	0.0518672	0.377581	0.844742	1.41514	3	TGFB2 WNT5A
GO_POSITIVE_REGULATION_OF_TELOMERE_MAINTENANCE_VIA_TELOMERE_LENGTHENING	0.0520646	0.377581	-0.468743	-1.41668	33	CCT5 HNRNPA1 TNKS2 ATM TNKS NEK2 NAF1 MAP3K4 CCT6A NEK7
GO_REGULATION_OF_CHEMOKINE_MEDIATED_SIGNALING_PATHWAY	0.0516529	0.377581	0.702129	1.51825	8	SLIT2 HIF1A ROBO1 TREM2
GO_REGULATION_OF_DOPAMINE_RECEPTOR_SIGNALING_PATHWAY	0.0518234	0.377581	-0.73185	-1.53421	7	VPS35 LRRK2 PRMT5 CAV2
GO_RETINA_DEVELOPMENT_IN_CAMERA_TYPE_EYE	0.0518519	0.377581	0.35454	1.37007	87	SLC17A7 SMARCA4 MAN2A1 RDH13 TGFB2 OBSL1 HIF1A NRP1 LPCAT1 ACTL6A IRX5 MYH10 HCN1 HIPK2 PTN CHD7 THY1 XRN2 MAX LAMB2 SKI RORB NPHP1 NECTIN3 THRB USH1C FJX1 PTPRM ACVRL1 NPHP4 MERTK OPA1 ARL6 MDM1 PFDN5
GO_TRIPEPTIDE_TRANSMEMBRANE_TRANSPORT	0.0519231	0.377581	-0.867162	-1.43299	3	ABCC1 GJA1
GO_OVARIAN_FOLLICLE_DEVELOPMENT	0.0521583	0.377897	-0.462361	-1.42066	36	BCL2L1 BCL2 MMP14 PTX3 ATM ARRB1 SRC FANCG EIF2B2 INHA GAS2
GO_PITUITARY_GLAND_DEVELOPMENT	0.0523013	0.378569	0.570198	1.46547	15	RBPJ CREB1 HES1 WNT5A BMP4 GLI2 ETS1 PITX2 MSX1
GO_SPINDLE_LOCALIZATION	0.0523649	0.378665	-0.447839	-1.42709	41	SPIRE1 ESPL1 NUSAP1 HTT DYNC1H1 CDK5RAP2 GPSM2 GJA1 CENPA NDE1 KPNB1 LLGL2 UBXN2B LLGL1 WASL BCCIP PLK1 MAP4 ACTR2 NDC80 SPDL1
GO_NEGATIVE_REGULATION_OF_NEUTROPHIL_MIGRATION	0.0528455	0.381775	0.820692	1.50552	4	SLIT2 C5AR2
GO_NEGATIVE_REGULATION_OF_TYPE_B_PANCREATIC_CELL_APOPTOTIC_PROCESS	0.0529412	0.382099	-0.824216	-1.48964	4	CAST
GO_MITOCHONDRIAL_ACETYL_COA_BIOSYNTHETIC_PROCESS_FROM_PYRUVATE	0.0531697	0.383382	0.745168	1.53684	6	PDHA1 PDHX MPC2
GO_REGULATION_OF_ACTIN_FILAMENT_ORGANIZATION	0.0532959	0.383924	-0.311043	-1.2774	222	GMFB RAC1 NF2 SSH2 TGFBR1 NCK1 DSTN ARHGEF10L WASF2 SPIRE1 MTPN WASHC5 ABI2 HIP1R ARHGAP18 RHOC LPAR1 DLG1 CYFIP1 SMAD3 STMN1 VASP BAIAP2 PRKCE ARPC1A ARPC4 GSN SYNPO CDC42 TWF2 SPTAN1 ARPIN RHOA ARPC5L CAPZB BBS4 KANK1 MKKS CFL1
GO_POST_EMBRYONIC_ANIMAL_MORPHOGENESIS	0.0534188	0.384442	0.661616	1.5151	10	FBN1 BCL2L11 ATRX GNAS
GO_MEMBRANE_REPOLARIZATION	0.0536585	0.385799	0.428748	1.42706	41	CACNA2D1 ATP1B1 KCNIP2 KCNJ2 AKAP6 WDR1 AKAP9 RNF207 NEDD4L CACNA1D GJA5 ATP1A1 FLNA CACNB3
GO_CELLULAR_RESPONSE_TO_PROSTAGLANDIN_STIMULUS	0.0540541	0.38643	0.566672	1.48709	16	PTGFR AKT1 PRKAA1 ADCY6 TNC
GO_CELL_PROLIFERATION_INVOLVED_IN_HEART_MORPHOGENESIS	0.0540541	0.38643	0.567448	1.48913	16	RBPJ PIM1 BMP10 HES1 CTNNB1 BMP4 SMAD4 TBX5 NOTCH1 HAND2 SOX9 PITX2
GO_NEGATIVE_REGULATION_OF_INTRACELLULAR_PROTEIN_TRANSPORT	0.0539568	0.38643	-0.457852	-1.4068	36	PKIA UBE2J1 SP100 DERL2 RANGAP1 MDFIC LRRK2 BARD1 YOD1
GO_PHAGOCYTOSIS	0.0539773	0.38643	-0.314776	-1.27961	211	RAC1 ABCA1 VAMP7 SPHK1 RUBCN NCK1 CDC42SE1 WASF2 THBS1 TLR4 SNX3 TGM2 PTX3 MYO18A ITGAV PIK3CB APPL1 LYN CYFIP1 SYT11 HSP90AB1 BCR LYAR CCL2 BAIAP2 PRKCE ARPC1A ARPC4 PTK2 YES1 GSN TREX1 IGHM AXL MEGF10 CDC42 IRF8 ARHGAP12 RAB11FIP2 DYSF SRC VAV2 ANXA3 ATG5 LYST IL15RA CD47 ABCA7 RARA HMGB1
GO_PHOSPHATE_ION_TRANSMEMBRANE_TRANSPORT	0.0539499	0.38643	-0.62839	-1.502	12	XPR1 SLC20A2 SLC37A4
GO_REGULATION_OF_PHOSPHORUS_METABOLIC_PROCESS	0.0538462	0.38643	-0.246325	-1.14371	1334	CALM3 RB1 GMFB CCNE2 PEBP1 CSNK2B HIPK3 PTPA LRP8 GNAQ RAC1 CCNB2 CSF1 CACUL1 NF2 PRMT1 NPTN CCNK ARPP19 URI1 F2R PKIA AK4 SPHK1 TGFBR1 RUBCN NCK1 AAAS CBL PTPRB PRKAR2A CXCL10 OSBPL8 HRC BCL10 NUP35 KCTD20 ANXA2 THBS1 ERBB3 BCL2 TNIK TLR4 CCNB1 SLC39A10 YWHAB BMPR2 PTGS2 ITGA6 HMGCR IQGAP1 IBTK RBL1 PPP6R3 GADD45B DUSP3 MAP3K1 PFKFB3 AJUBA MGAT5 CDK2AP1 PDK1 CDC25C CSNK1D PRKDC HUS1 EDA2R CCNT1 …
GO_POSITIVE_REGULATION_OF_VASCULAR_ASSOCIATED_SMOOTH_MUSCLE_CELL_DIFFERENTIATION	0.0541082	0.386451	0.778783	1.52517	5	MYOCD CTH
GO_B_CELL_MEDIATED_IMMUNITY	0.0542763	0.387284	-0.390151	-1.35315	66	FGL2 BCL10 NSD2 MSH6 STAT6 TREX1 IGHM SERPING1 PARP3 CD28 RIF1 EXO1 KMT5C RNF168 ATAD5 CLU PRKCD LIG4 PTPN6 CFI FCGR2B CD40
GO_ACETYL_COA_BIOSYNTHETIC_PROCESS	0.0546218	0.387427	0.521163	1.46987	21	PDK2 ACSS1 PDHA1 PDPR ACAT1 PDK3 PDHX GSTZ1 DLAT MPC2
GO_ADAPTIVE_IMMUNE_RESPONSE_BASED_ON_SOMATIC_RECOMBINATION_OF_IMMUNE_RECEPTORS_BUILT_FROM_IMMUNOGLOBULIN_SUPERFAMILY_DOMAINS	0.0544919	0.387427	-0.330724	-1.29764	154	FGL2 BCL10 RORA TLR4 PVR KLHL6 DLG1 NSD2 EMP2 TRAF6 MSH6 STAT6 TREX1 IGHM IL6 ZBTB1 ADAM17 STARD7 SERPING1 PARP3 CD28 RIF1 EXO1 KMT5C SMAD7 RSAD2 HMGB1 B2M RNF168 ATAD5 IL23A CLU GZMM PRKCD LIG4 PTPN6 CFI IL7R IL33 FCGR2B CD274 CD40 TCIRG1 APLF RORC HAVCR2 TRAF2 RC3H1 GATA3 THOC1 FADD POU2F2 LOXL3 IL20RB BCL6 RFTN1
GO_CYCLIC_NUCLEOTIDE_BIOSYNTHETIC_PROCESS	0.0545073	0.387427	0.555531	1.47823	17	ADCY5 NPR2 ADCY7 GUCY1A1 ADCY9 ADCY6
GO_CYTOPLASMIC_SEQUESTERING_OF_NF_KAPPAB	0.0545809	0.387427	-0.738555	-1.48558	6	G3BP2 FAF1 PSMD10 NFKBIA
GO_GROWTH	0.0546299	0.387427	0.22894	1.12369	722	RYK MAP2K4 HSP90AA1 SDCBP AKT1 SLIT2 NKX2-5 SERTAD2 SMARCA4 HEG1 APOE EXTL3 YEATS4 RBPJ DDX3X CAMK2D DAG1 PTGFRN GAS1 SEMA6D BCL2L11 EREG RTF1 PPP3CA MYOCD SEMA5A PIM1 MEG3 FLCN TMED2 SEMA6C NDRG4 LATS2 SFRP2 SYT17 TGFB2 COPS2 CARM1 SH3BP4 LTBP4 CPNE5 AKAP6 CREB1 GHR PDLIM5 LRP12 GATA6 RAPH1 NCBP1 BAP1 SMURF1 PHB ACVR1B GAS6 SORBS2 SEMA3C CDKN1B EIF4G2 PPP2R1A HIF1A NTN1 VEGFA IGFBP5 NRP1 SELENOM…
GO_NEGATIVE_REGULATION_OF_CALCIUM_ION_TRANSMEMBRANE_TRANSPORT	0.0547445	0.387427	-0.498198	-1.46392	28	CALM3 SRI TRDN GSTM2 GSTO1 GEM DYSF YWHAE CALM1
GO_NEGATIVE_REGULATION_OF_PLASMINOGEN_ACTIVATION	0.054902	0.387427	-0.822275	-1.48613	4	THBS1 SERPINE1
GO_POSITIVE_REGULATION_OF_MITOTIC_NUCLEAR_DIVISION	0.0549828	0.387427	-0.428618	-1.39476	48	RB1 SPHK1 ESPL1 NUSAP1 SLF2 NSMCE2 PHIP UBE2C CD28 PDGFB CDT1 CUL3 DLGAP5 UBXN2B SMC5 CDCA5
GO_REGULATION_OF_COLLAGEN_FIBRIL_ORGANIZATION	0.054902	0.387427	-0.814453	-1.472	4	RB1 COLGALT1 EMILIN1 AEBP1
GO_REGULATION_OF_LUNG_BLOOD_PRESSURE	0.054902	0.387427	-0.814524	-1.47213	4	BMPR2 SMAD3 NAMPT GCH1
GO_REGULATION_OF_SYNAPTIC_GROWTH_AT_NEUROMUSCULAR_JUNCTION	0.054902	0.387427	-0.815808	-1.47445	4	SIX4
GO_REGULATION_OF_TRANSPORTER_ACTIVITY	0.0550162	0.387427	0.287962	1.2352	189	CACNA2D1 DAPK1 ATP1B1 STK39 NETO2 CAMK2D KCNIP2 PPIF WNK1 PIM1 RYR2 NIPSNAP2 STIM1 KCNJ11 AKAP6 PINK1 GLRX WNK2 FGF13 CAB39 NEDD4 AKAP9 RNF207 ANK3 WNK4 AMIGO1 CALM2 S100A1 NDFIP2 PPARGC1A NEDD4L UBQLN1 SHANK3 FKBP1A TACO1 TWIST1 CACNA1D OXSR1 CTSS CASQ1 JPH2 NLGN2 RANGRF CBARP TREM2 WNK3 KLHL24 GRIA1 PHB2 CACNG4
GO_SOMATIC_DIVERSIFICATION_OF_IMMUNE_RECEPTORS_VIA_SOMATIC_MUTATION	0.0550098	0.387427	-0.618113	-1.50323	13	MCM3AP SAMHD1 MSH6 ADAR EXO1 PMS2
GO_STEROID_HORMONE_MEDIATED_SIGNALING_PATHWAY	0.0544959	0.387427	0.319664	1.28552	110	SMARCA4 RBFOX2 RNF14 CBFB TAF7 LBH CARM1 PARP1 PHB NR3C2 TADA3 NEDD4 CRY2 ZMIZ1 PPARGC1B TCF21 CALCOCO1 UFL1 TMF1 FKBP4 PPARA BMP4 SAFB2 CRY1 DDX54 PHB2 ESRRA SAFB
GO_CELLULAR_RESPONSE_TO_REACTIVE_OXYGEN_SPECIES	0.0552486	0.388137	0.304271	1.26171	136	CRK AKT1 PDK2 PPIF SIRPA PRKAA1 KDM6B MET PINK1 MAP1LC3A CAMKK2 TPM1 STK26 KLF4 EGFR MAPK7 PPARGC1B AQP1 PRDX5 ANKZF1 FBLN5 MMP2 STK25 HDAC2 MAPK1 CCS PCGF2 SOD3 PRDX3 PXN EZH2 SZT2 SIRT3 ENDOG KLF2 ROMO1 FANCC
GO_NEGATIVE_REGULATION_OF_GLYCOPROTEIN_METABOLIC_PROCESS	0.0553435	0.388137	-0.59704	-1.50233	15	ITM2C PTX3 HBEGF ACER2 ABCA7 TMEM59 AGO2
GO_POSITIVE_REGULATION_OF_SMALL_GTPASE_MEDIATED_SIGNAL_TRANSDUCTION	0.0552677	0.388137	-0.415765	-1.37557	54	RAC1 CSF1 F2R NET1 ADGRG1 LPAR1 CDON KRAS LYN MAPRE2 ARRB1 SRC
GO_REGULATION_OF_CYTOPLASMIC_MRNA_PROCESSING_BODY_ASSEMBLY	0.0553435	0.388137	-0.686126	-1.5367	9	CNOT6
GO_SECOND_MESSENGER_MEDIATED_SIGNALING	0.0553746	0.388137	0.264485	1.204	270	PTGFR FHL2 ADCY5 ATP1B1 PDK2 APOE CAMK2D NPR2 ADRA1B CACNA1C PPP3CA TNNI3 PDE7B MYOZ2 ATP2A2 PRKAA1 RYR2 ADCY7 GUCY1A1 ADCYAP1R1 AKAP6 ADCY9 ADGRL2 MCU PPP2R1A ADCY6 RASD1 CAMKK2 VEGFA PLCG1 MGRN1 DDAH2 TPCN2 UBE2B SELENOK GNA13 NFATC1 ADGRB2 ACKR4 EGFR MAPK7 GNAI1 CALM2 RCAN2 AQP1 EDNRB HOMER3 RAPGEF2 PLEK LPAR3 HDAC4 ADM FKBP1A HOMER2 SELE CASQ1 JPH2 RCAN3 PPP3R1 GSK3B GCGR CHERP TREM2 S1PR1 PT…
GO_CELLULAR_RESPONSE_TO_INSULIN_LIKE_GROWTH_FACTOR_STIMULUS	0.0561331	0.38911	0.715937	1.51295	7	CRK FBN1 CREB1
GO_LEUKOCYTE_ACTIVATION_INVOLVED_IN_INFLAMMATORY_RESPONSE	0.0556553	0.38911	-0.467851	-1.41399	33	SPHK1 ATM LRRK2 SYT11 IL6 CCL3 NAMPT NR1D1 CX3CL1 CLU JUN LDLR GRN
GO_PANCREATIC_JUICE_SECRETION	0.0557851	0.38911	0.698436	1.51027	8	STK39 WNK4 AQP1 COPA WNK3 NR1H2
GO_PHYSIOLOGICAL_CARDIAC_MUSCLE_HYPERTROPHY	0.0561331	0.38911	0.497129	1.44543	23	MAP2K4 AKAP6 PDLIM5 SORBS2 PPARA MIR24-1
GO_POSITIVE_REGULATION_OF_ACROSOME_REACTION	0.0560166	0.38911	0.842984	1.41219	3	CACNA1H PLCB1
GO_POSITIVE_REGULATION_OF_CARDIAC_VASCULAR_SMOOTH_MUSCLE_CELL_DIFFERENTIATION	0.0560166	0.38911	0.977943	1.29474	1	MYOCD
GO_POSITIVE_REGULATION_OF_CATECHOLAMINE_SECRETION	0.0561331	0.38911	0.716671	1.5145	7	GRK2 PINK1 CXCL12
GO_REGULATION_OF_CARDIOBLAST_DIFFERENTIATION	0.0561331	0.38911	0.712275	1.50521	7	NKX2-5 TGFB2 GATA6 PRICKLE1 DHX36 TBX5
GO_RETROGRADE_TRANS_SYNAPTIC_SIGNALING	0.0561331	0.38911	0.712306	1.50528	7	DAG1 GUCY1A1 PLCB1 FABP5
GO_SIGNAL_TRANSDUCTION_IN_RESPONSE_TO_DNA_DAMAGE	0.0557276	0.38911	-0.343792	-1.31266	122	CNOT6 PRMT1 PMAIP1 CCNB1 SP100 CDC25C PRKDC ATM DTL PLK2 CHEK1 BTG2 FOXM1 ACER2 BRCC3 BRCA1 CNOT7 PCNA TREX1 CDK1 MDM4 E2F1 TRIAP1 CD44 MDM2 ZMPSTE24 DYRK1A ANKRD1 CDC5L PSMD10
GO_SPINDLE_ASSEMBLY_INVOLVED_IN_MEIOSIS	0.055666	0.38911	-0.77072	-1.47898	5	WASHC5 FBXO5
GO_TELOMERE_MAINTENANCE_VIA_TELOMERE_LENGTHENING	0.0559211	0.38911	-0.37998	-1.34055	72	CCT5 DCP2 HNRNPA1 TNKS2 RPA1 TINF2 ATM RAD51 HSP90AB1 TNKS RAD50 GNL3L NEK2 NAF1 SRC MAP3K4 CCT6A STN1 NEK7
GO_NUCLEOTIDE_SUGAR_TRANSMEMBRANE_TRANSPORT	0.0564202	0.390024	-0.654955	-1.52695	11	SLC35A4 SLC35D1 SLC35A5
GO_POSITIVE_REGULATION_OF_SEQUESTERING_OF_CALCIUM_ION	0.0564202	0.390024	-0.655809	-1.52894	11	CALM3 SRI TRDN GSTM2 GSTO1
GO_REGULATION_OF_PROTEIN_STABILITY	0.0564175	0.390024	-0.303157	-1.25422	249	USP28 CCT5 GNAQ NF2 CTSA BCL2 ASPH CDC73 CRYAB NLK PRKDC NAA15 HIP1R CHFR NAPG TBL1X LAMP2 VPS35 B4GALT5 LRRK2 CMTM6 KRAS LMNA SMAD3 BAG2 HSP90AB1 HTT MCM8 SUGT1 STXBP4 CDKN2AIP PRNP GSN AAK1 TREX1 GNL3L COG7 MDM4 RTN4 MDM2 FBXL3 NR1D1 SRC DNLZ USP2 USP33 CCT6A SMAD7 PEX2 RABL3 CCNH CUL3 CCDC88C HYPK
GO_NON_MOTILE_CILIUM_ASSEMBLY	0.056701	0.391606	-0.426284	-1.38716	48	IFT172 CSNK1D CEP135 PCM1 RPGRIP1L POC1A HAP1 BBS4 MKKS TMEM17 C2CD3 IFT88 CEP250 MAP4 TTC8 EXOC5 DNM2 IFT74
GO_GAS_TRANSPORT	0.0569106	0.391661	0.808188	1.48258	4	MB AQP1 MYC
GO_POSITIVE_REGULATION_OF_CGMP_MEDIATED_SIGNALING	0.0569106	0.391661	0.804461	1.47574	4	NPR2 NPR1
GO_POSITIVE_REGULATION_OF_PENILE_ERECTION	0.0569106	0.391661	0.910775	1.3666	2	P2RY1 EDNRB
GO_POSITIVE_REGULATION_OF_SISTER_CHROMATID_COHESION	0.0569688	0.391661	-0.708586	-1.587	9	RAD21 SLF2 NSMCE2 FEN1
GO_REGULATION_OF_CHROMATIN_SILENCING	0.0569688	0.391661	-0.707374	-1.58428	9	ATAD2 MIER1 CDC45
GO_ARP2_3_COMPLEX_MEDIATED_ACTIN_NUCLEATION	0.0574506	0.392433	-0.466284	-1.40925	33	GMFB WASF2 ABI2 HIP1R CYFIP1 ARPC1A ARPC4 ARPC5L JMY
GO_ENDOTHELIAL_CELL_FATE_COMMITMENT	0.0572597	0.392433	0.740052	1.52628	6	RBPJ NRP1 ACVR1
GO_FATTY_ACID_CATABOLIC_PROCESS	0.0576441	0.392433	0.340058	1.32265	90	ACOX1 AKT1 AKT2 PEX7 ACADL CPT2 ETFBKMT ECHS1 CRAT ACADS ACAT1 ACADVL ACACB AUH ACOX3 PCK2 TWIST1 SCP2 PPARA LIPE
GO_MACROPHAGE_COLONY_STIMULATING_FACTOR_SIGNALING_PATHWAY	0.0576541	0.392433	-0.768238	-1.47422	5	CSF1
GO_MIRNA_LOADING_ONTO_RISC_INVOLVED_IN_GENE_SILENCING_BY_MIRNA	0.0575816	0.392433	-0.724803	-1.51944	7	AGO1 ADAR AGO3 AGO2
GO_MODULATION_OF_AGE_RELATED_BEHAVIORAL_DECLINE	0.0576541	0.392433	-0.768862	-1.47542	5	PICALM PRNP B2M
GO_POSITIVE_REGULATION_OF_SMOOTH_MUSCLE_CELL_APOPTOTIC_PROCESS	0.057377	0.392433	0.633698	1.51187	11	MAP2K4 MFN2 PDCD4 MIR24-1
GO_POST_EMBRYONIC_CAMERA_TYPE_EYE_DEVELOPMENT	0.0572597	0.392433	0.740075	1.52633	6	VEGFA KLF4 BAX BAK1 FZD5
GO_REGULATION_OF_COHESIN_LOADING	0.0576541	0.392433	-0.768551	-1.47482	5	RB1 WAPL CDCA5
GO_REGULATION_OF_MAST_CELL_CYTOKINE_PRODUCTION	0.0576541	0.392433	-0.768041	-1.47384	5	BCL10 HMOX1
GO_SPLICEOSOMAL_SNRNP_ASSEMBLY	0.057554	0.392433	-0.456692	-1.40324	36	TGS1 SART3 SMN1 GEMIN6 PRMT5 AAR2 WDR77 SNRPC PRPF3 COIL CLNS1A SRSF10 DDX20 GEMIN2
GO_REGULATION_OF_NEUROBLAST_PROLIFERATION	0.057971	0.394234	0.530192	1.44745	19	HIF1A VEGFA SMO FZD3 PTN GLI3 CTNNB1 NOTCH1
GO_APOPTOTIC_PROCESS_INVOLVED_IN_HEART_MORPHOGENESIS	0.0581162	0.394668	0.773128	1.51409	5	NKX2-5 TGFB2 HAND2 FOXC2
GO_POSITIVE_REGULATION_OF_NOTCH_SIGNALING_PATHWAY	0.0581395	0.394668	0.422957	1.4073	39	RBPJ TGFB2 KAT2B HES1 ZMIZ1 PRKCI ROBO1 JAG1 TSPAN5
GO_ANTIGEN_PROCESSING_AND_PRESENTATION_OF_EXOGENOUS_PEPTIDE_ANTIGEN_VIA_MHC_CLASS_I	0.0588235	0.396454	-0.38336	-1.34304	68	MFSD6 TAPBP PSMD7 ITGAV PSMD12 PSMD8 PSMD1 PSME1 PSMA4 VAMP3 PSMD10 PSMF1 B2M IKBKB PSMD11 PSMB9 PSMA6 PSMA3 CD36 PSMB8 TAP1 PSMB4 PSMD6 PSME3 TAP2 PSMB2 CALR NCF2 PSMC3 CYBB PSMA5 LNPEP PSMB5
GO_ELECTRON_TRANSPORT_CHAIN	0.0588235	0.396454	0.299771	1.2538	155	NDUFS1 GSR TXNRD3 COX7A1 IDH3B MT-ND5 NDUFA8 NDUFA1 PINK1 SDHC MT-ND2 MT-CO1 GLRX NDUFA9 UQCRFS1 COX6C COX7C NDUFA2 NDUFS2 COX6A2 CYB561 UQCRQ GLRX5 NDUFAB1 SDHA ISCU UQCR11 NDUFB3 GPD2 COX15 SDHB SLC25A12 COX7A2 NDUFS8 NDUFB11 TAZ NDUFS3 PPARGC1A NDUFV1 MT-ND1 COX7A2L NDUFA11 NDUFB4 MT-ND4 NDUFS5 NDUFC2 MT-CO3 COX5A COX4I2 CYBA
GO_NEGATIVE_REGULATION_OF_ANION_TRANSPORT	0.0588235	0.396454	0.518901	1.46349	21	AKT1 STK39 AKT2
GO_POSITIVE_REGULATION_OF_ENDOTHELIAL_CELL_CHEMOTAXIS	0.0585774	0.396454	0.562941	1.44682	15	SMOC2 SEMA5A MET VEGFA FGF16 P2RX4
GO_REGULATION_OF_CENTROMERE_COMPLEX_ASSEMBLY	0.0588235	0.396454	-0.80616	-1.45701	4	RB1 RNF4
GO_REGULATION_OF_PRESYNAPTIC_CYTOSOLIC_CALCIUM_ION_CONCENTRATION	0.0585774	0.396454	0.669398	1.48585	9	NCS1 P2RY1 CACNA1D
GO_REGULATION_OF_TELOMERE_MAINTENANCE_VIA_TELOMERE_LENGTHENING	0.0585198	0.396454	-0.413322	-1.36971	55	CCT5 DCP2 HNRNPA1 TNKS2 TINF2 ATM TNKS GNL3L NEK2 NAF1 SRC MAP3K4 CCT6A STN1 NEK7
GO_SMOOTH_MUSCLE_CELL_MATRIX_ADHESION	0.0588235	0.396454	-0.808543	-1.46132	4	PLAU SERPINE1
GO_MULTICELLULAR_ORGANISMAL_SIGNALING	0.0589888	0.39719	0.303902	1.25327	132	CACNA2D1 HCN4 NKX2-5 ATP1B1 CAMK2D NPR2 KCNIP2 CACNA1G TMEM65 CACNA1C CACNA1H GJC1 SLC4A3 ATP2A2 RYR2 KCNJ2 STIM1 KCNJ11 MEF2A AKAP9 RNF207 ANK3 CALM2 KCND2
GO_POSITIVE_REGULATION_OF_G1_S_TRANSITION_OF_MITOTIC_CELL_CYCLE	0.0590909	0.39719	0.437748	1.41564	35	AKT1 TFDP1 DDX3X CCND1 ADAMTS1 CUL4A EGFR PLCB1 LSM11
GO_VESICLE_LOCALIZATION	0.0590778	0.39719	-0.317221	-1.27562	193	KIFAP3 GOSR2 PICALM SNAP91 VAMP7 MREG KLHL12 SEC24B PPP6R3 SNAPIN CSNK1D PPP6C TRAPPC6B AP3S1 LRRK2 MX2 WDR11 PDCD6 SYT11 HTT SNAP29 ACTN4 MX1 STARD3NL PCLO AP3M1 MYO1E SEC24C KIF3B SCFD1 TFG BLOC1S2 CDH3 DYNC1H1 HAP1 BBS4 TRAPPC4 MKKS FNBP1L NDE1 FYCO1 SHROOM2 F8 BET1 CUL3
GO_INTERLEUKIN_1_BETA_PRODUCTION	0.059322	0.398388	-0.418242	-1.38404	52	ABCA1 F2R SPHK1 TLR4 GBP5 SMAD3 MNDA LGALS9 IL6 CCL3
GO_POSITIVE_REGULATION_OF_ACTIN_FILAMENT_BUNDLE_ASSEMBLY	0.0594228	0.398709	-0.416776	-1.38373	53	RAC1 NF2 TGFBR1 ARHGEF10L RHOC LPAR1 SMAD3 SYNPO CDC42 RHOA CD47 CX3CL1 ARHGEF10
GO_REGULATION_OF_CELL_POPULATION_PROLIFERATION	0.0595506	0.399211	-0.248186	-1.14411	1132	RB1 CNOT6 TIPIN IFT172 CSNK2B KIFAP3 BCL2L1 KLHL41 CSF1 CACUL1 NF2 CDH13 PRMT1 OGN HTRA1 F2R SPHK1 TGFBR1 NCK1 PLAU CXCL10 CXADR ANXA2 THBS1 IL13RA1 ERBB3 UHRF1 BCL2 TLR4 TMEM127 BCHE CCNB1 SLC39A10 ASPH BMPR2 CDC73 PTGS2 CHST11 ADAM10 HMGCR ING5 TGM2 PGGT1B HMOX1 VCAM1 PRKDC LRRC32 FBXO5 NDUFS4 CFDP1 SIX4 ADGRG1 DERL2 SHCBP1 PBRM1 PTGES CCNA2 OSMR GNAI2 NAP1L1 TINF2 NLRC3 ATM PLXNB1 ZFP36L1 PRKG…
GO_FAS_SIGNALING_PATHWAY	0.0596421	0.39947	-0.767229	-1.47228	5	SP100 ZDHHC7 TMBIM1 CASP8AP2
GO_CELL_PROJECTION_ORGANIZATION	0.0597916	0.39976	0.215243	1.1051	1181	RYK GPC1 RHOQ CRK ABLIM3 DNM1L HSP90AA1 SDCBP AKT1 SLIT2 GRB10 UNC119B NFIB APOE EMP1 DENND5A RBFOX2 SSX2IP NCS1 B4GALT6 DAG1 ACTR1A MTSS1 SEMA6D ITGA8 KIF1A CTHRC1 LINGO1 TOP2B RGMA SLITRK5 MATN2 BHLHB9 CDH11 ZSWIM4 PPP3CA RTN4RL1 NSMF SEMA5A EPHA4 PALLD ETV1 EHD1 CFAP20 SEMA6C NDRG4 MICALL1 MAPK6 ATMIN SFRP2 VIM FHDC1 PTPRD SYT17 EFNB3 CARM1 IFT52 ACTR3 CPNE5 NTN4 PARVA CREB1 PDLIM5 LRP12 TNFRS…
GO_POSITIVE_REGULATION_OF_DEVELOPMENTAL_GROWTH	0.0597826	0.39976	0.304209	1.25408	127	AKT1 RBPJ SEMA5A PIM1 SYT17 CPNE5 AKAP6 CREB1 GHR GATA6 SMURF1 NTN1 VEGFA NRP1 BMP10 BASP1 MTM1 SMO TGFBR2 SEMA4D INSR PLCB1 CHD7 ACACB LPAR3 NEDD4L EZR
GO_INTRINSIC_APOPTOTIC_SIGNALING_PATHWAY_IN_RESPONSE_TO_HYDROGEN_PEROXIDE	0.0601202	0.400986	0.769093	1.50619	5	PINK1 STK25 PDCD10
GO_MITOCHONDRIAL_RESPIRASOME_ASSEMBLY	0.0601202	0.400986	0.76933	1.50666	5	COX7A1 COX7A2 COX7A2L HIGD2A HIGD1A
GO_MUCOPOLYSACCHARIDE_METABOLIC_PROCESS	0.0601504	0.400986	0.337882	1.3119	89	VCAN ANGPT1 AKT1 B4GALT6 PRELP CHPF PIM1 B4GALT2 IL15 DSEL B4GALT4 NDST1 CHSY1 CHSY3 GLCE LUM UST FMOD TGFB1 CSPG5 CEMIP CHST7 ST3GAL3
GO_POSITIVE_REGULATION_OF_DNA_REPAIR	0.0602007	0.400986	-0.401075	-1.36844	62	EYA3 SPIRE1 GTF2I SLF2 PRKDC DTX3L FOXM1 BRCC3 BRCA1 PCNA CEBPG PARP3 TIMELESS RIF1 KMT5C HMGB1 RNF168
GO_SOMATIC_DIVERSIFICATION_OF_IMMUNE_RECEPTORS	0.060241	0.400986	-0.41238	-1.36659	55	MCM3AP PRKDC ATM NSD2 SAMHD1 MSH6 STAT6 ADAR PARP3 CD28 RIF1 EXO1 KMT5C PMS2 HMGB1 RNF168 ATAD5
GO_REGULATION_OF_RESPONSE_TO_EXTERNAL_STIMULUS	0.0603136	0.401115	-0.26054	-1.17166	688	RB1 FGL2 CDK19 TTLL12 POLR3G LRP8 RAC1 CSF1 CDH13 HTRA1 VAMP7 F2R SPHK1 AP1G1 PLAU CXCL10 TNR BCL10 ANXA2 TFPI THBS1 RORA TLR4 SERPINE1 BMPR2 PTGS2 PVR MOSPD2 ADAM10 HMGCR TGM2 GBP5 DUSP3 PRKDC CASP12 UNC13B OSMR PSMD7 LPAR1 NLRC3 ERAP1 ATM PRKG1 VPS35 PGF XIAP LRRK2 MPP1 PSMD12 KRAS APPL1 EPPK1 DTX3L PUM2 LYN SMAD3 IFIT1 CCL7 SYT11 SBNO2 HSP90AB1 FANCD2 BCR MNDA TNIP1 PSMD8 SAMHD1 LGALS9 PSMD1 C…
GO_MODULATION_OF_MOLECULAR_FUNCTION_IN_OTHER_ORGANISM	0.0604288	0.401527	-0.730902	-1.47018	6	ANXA2 PTX3 SUGT1
GO_MESENCHYME_DEVELOPMENT	0.0610169	0.404171	0.280327	1.232	220	ACTC1 SDCBP NKX2-5 RBPJ DAG1 SEMA6D CITED2 SEMA5A SEMA6C SFRP2 TGFB2 SEMA3C HIF1A NRP1 SOX11 BASP1 TEAD2 ADAM15 HES1 SMO TRIM62 NEDD4 TGFBR2 ACVR1 SEMA4D ROBO1 JAG1 CUL7 VASN TGFB3 OLFM1 SPRY2 WWTR1 EDNRB POFUT2 NRTN TCF21 PDCD4 WNT5A IL17RD TGFB1 TWIST1 NOLC1 HDAC2 CTNNB1 BMP4 MAPK1 GSK3B MYC SMAD4 EZH2 SEMA3B SPRY1 AKNA DDX5 CRELD1 ROBO2 ACTG2 SEMA4B HNRNPAB HEY1 TBX5 NOTCH1 HAND2 ACVRL1 SEMA4C
GO_NEGATIVE_REGULATION_OF_TELOMERE_MAINTENANCE	0.0610413	0.404171	-0.462023	-1.39638	33	DCP2 HNRNPA1 TNKS2 TINF2 ATM TNKS RAD50 GNL3L SRC STN1
GO_REGULATION_OF_GLUCOSE_IMPORT	0.0609756	0.404171	0.420059	1.39814	41	RHOQ AKT1 GRB10 PRKAG2 SORBS1 SELENOS AKT2 MEF2A PRKCI INSR
GO_RESPONSE_TO_PROSTAGLANDIN	0.0609244	0.404171	0.514453	1.45095	21	PTGFR AKT1 PRKAA1 ADCY6 TNC
GO_CARDIAC_MUSCLE_CELL_CARDIAC_MUSCLE_CELL_ADHESION	0.0614203	0.405611	-0.714608	-1.49806	7	CXADR PKP2 DSC2 DSP JUP
GO_PROTEIN_K6_LINKED_UBIQUITINATION	0.0614203	0.405611	-0.713634	-1.49602	7	BARD1 BRCA1 RNF4 UBE2S UBE2T
GO_SYNAPTIC_VESICLE_LOCALIZATION	0.0613288	0.405611	-0.421051	-1.37809	49	PICALM SNAP91 SNAPIN AP3S1 LRRK2 MX2 MX1 PCLO AP3M1 BLOC1S2
GO_3_PHOSPHOADENOSINE_5_PHOSPHOSULFATE_METABOLIC_PROCESS	0.0619658	0.406364	0.653509	1.49654	10	BPNT1 SLC26A2 PAPSS2 ENPP1 TPST1 PAPSS1
GO_BODY_FLUID_SECRETION	0.0618812	0.406364	0.368027	1.3248	62	GOT2 STK39 CCND1 PAM USF2 CREB1 HIF1A VEGFA CELSR2 NCOA1 WNK4 AQP1 COPA DDR1 CYBA WNK3 GPAT4
GO_CARDIAC_MUSCLE_CELL_CONTRACTION	0.0618812	0.406364	0.361648	1.30745	64	CACNA2D1 HCN4 CAMK2D CACNA1G CACNA1C GJC1 ATP2A2 RYR2 KCNJ2 FGF13 AKAP9 RNF207 NEDD4L CACNA1D RANGRF
GO_NEGATIVE_REGULATION_OF_RESPONSE_TO_BIOTIC_STIMULUS	0.0617696	0.406364	-0.395871	-1.3564	63	FGL2 TTLL12 HTRA1 NLRC3 SAMHD1 LGALS9 CNOT7 TREX1 ACOD1 ADAR SERPING1 PRDX2
GO_POSITIVE_REGULATION_OF_DNA_BIOSYNTHETIC_PROCESS	0.0617696	0.406364	-0.395172	-1.35401	63	CCT5 HNRNPA1 TNKS2 ATM HSP90AB1 TNKS RFC3 PCNA NEK2 RFC5 NAF1 PDGFB SRC FGF2 MAP3K4 HGF CCT6A NEK7 DDX39B HMBOX1 RFC4 PTK2B
GO_RESPONSE_TO_VITAMIN_E	0.0619658	0.406364	0.653827	1.49727	10	CCND1 HMGCS1 FKBP1B
GO_SPERM_MOTILITY	0.0618337	0.406364	0.485687	1.41863	24	ASH1L TTLL1 UBE2B CCNYL1 TMF1 ING2 NPHP4 ADCY3 IQCG SLIRP CATSPER2 GAS8 PLTP VPS13A ARMC2
GO_TELOMERASE_RNA_LOCALIZATION	0.061657	0.406364	-0.546887	-1.45205	19	CCT5 DCP2
GO_POSITIVE_REGULATION_OF_RELEASE_OF_CYTOCHROME_C_FROM_MITOCHONDRIA	0.0623701	0.408659	0.490436	1.42597	23	DNM1L PPIF BCL2L11 PINK1 MLLT11 MFF FAM162A
GO_NEGATIVE_REGULATION_OF_ANION_TRANSMEMBRANE_TRANSPORT	0.0625	0.4088	0.5716	1.45224	14	AKT1 STK39 AKT2 RGS2 IRS2
GO_TRANSCRIPTION_COUPLED_NUCLEOTIDE_EXCISION_REPAIR	0.0625	0.4088	-0.378149	-1.33409	72	POLR2B RPA1 CUL4B RPA2 POLR2A RFC3 GPS1 POLD3 PCNA XPA POLK RFC5 TCEA1 POLR2L COPS7B CCNH POLD4 ERCC5 COPS5 POLD1 RFC4
GO_CELLULAR_LIPID_METABOLIC_PROCESS	0.0631704	0.409053	-0.258196	-1.16768	759	SAMD8 CSNK2B PIGU PTGR2 PIGS LRP8 AGPAT3 ITGB8 LPGAT1 IP6K3 ACBD5 LYPLA1 PON2 GDPD1 HADHB SPHK1 GALC RUBCN PIGN CTSA DPAGT1 PRKAB1 OSBPL8 ADIPOR2 ECI2 EFR3B FAM126B ERLIN1 PTGS2 LTA4H SOAT1 HMGCR INPP4B THRSP GK AJUBA IDI1 PDK1 ACACA ALDH1A1 PTGES MPPE1 SGPL1 HEXA PRKAR2B PIP4K2C ATM ERLIN2 B4GALT5 ABHD5 GPAT3 SERINC2 GAL3ST3 PIK3CB PLBD1 ST6GALNAC4 INPP5J GLA SORL1 LYN SOCS7 PIK3IP1 CPNE3 SPTLC2…
GO_CELLULAR_RESPONSE_TO_ALCOHOL	0.0629723	0.409053	0.348672	1.28753	70	PTGFR AKT1 ADCY5 DAG1 DNMT3A XRN1 PRKAA1 ADCY7 HMGCS1 ADCY6 ADAM15 SMO KLF4 GNAI1 TNC GRAMD1C
GO_CELLULAR_RESPONSE_TO_UV_C	0.0634615	0.409053	-0.858375	-1.41847	3	POLH MDM2 IMPACT
GO_CHOLINE_CATABOLIC_PROCESS	0.0634615	0.409053	-0.853638	-1.41064	3	ALDH7A1 SARDH SLC44A1
GO_CYTOKINESIS	0.0630915	0.409053	-0.337462	-1.28875	126	CALM3 CETN2 BCL2L1 SPIRE1 ESPL1 NUSAP1 WASHC5 RHOC CHMP5 PLK2 STMN1 INCENP CDC6 ECT2 PRKCE PRPF40A CNTROB KIF3B CDC42 GIT1 AHCTF1 UNC119 RHOA BBS4 RACGAP1 ZFYVE26 CENPA CFL1 KIF20A ANLN PLK4 UVRAG KLHL13 KIF20B CUL3 CALM1
GO_GLUCOSE_IMPORT	0.0626506	0.409053	0.400643	1.37793	49	RHOQ AKT1 GRB10 PRKAG2 SORBS1 SELENOS AKT2 MEF2A PRKCI INSR SLC2A3
GO_INOSITOL_PHOSPHATE_MEDIATED_SIGNALING	0.062954	0.409053	0.412673	1.38112	43	FHL2 PPP3CA MYOZ2 AKAP6 NFATC1 ADGRB2 MAPK7 RCAN2 HOMER3 HOMER2 RCAN3 PPP3R1 GSK3B CHERP
GO_INTERMEDIATE_FILAMENT_BUNDLE_ASSEMBLY	0.0634615	0.409053	-0.853564	-1.41052	3	PKP2 EPPK1
GO_NEGATIVE_REGULATION_OF_INSULIN_LIKE_GROWTH_FACTOR_RECEPTOR_SIGNALING_PATHWAY	0.0630081	0.409053	0.80019	1.46791	4	TRIM72 IGFBP5
GO_OLIGODENDROCYTE_DIFFERENTIATION	0.0629723	0.409053	0.350192	1.29315	70	B4GALT6 DAG1 IL34 ID2 TNFRSF21 PTPRZ1 WDR1 SOX11 HES1 PTN TNFRSF1B HDAC10 SOX13 HDAC2 GLI3 CTNNB1 ERBB2 WASF3 CSK
GO_REGULATION_OF_ACTIN_FILAMENT_BASED_MOVEMENT	0.0634146	0.409053	0.414452	1.37947	41	HCN4 MYBPC3 CAMK2D CACNA1C ATP2A2 RYR2 KCNJ2 FGF13 AKAP9 RNF207
GO_REGULATION_OF_MUSCLE_ADAPTATION	0.0634518	0.409053	0.352035	1.306	72	CAMK2D DAG1 PPP3CA ATP2A2 FBXO32 AKAP6 TRIM63 PARP1 IGFBP5 BMP10 MEF2A CAMK2G KLF4 TNFRSF1B PPARGC1A HDAC4 PPARA CASQ1 CDK9 TRPC3 ROCK1 SMAD4
GO_REGULATION_OF_NADP_METABOLIC_PROCESS	0.0627451	0.409053	-0.802135	-1.44974	4	ME1
GO_REGULATION_OF_PSEUDOPODIUM_ASSEMBLY	0.0629771	0.409053	-0.678054	-1.51862	9	KLHL41 CDC42
GO_REGULATION_OF_RECEPTOR_INTERNALIZATION	0.0632603	0.409053	0.418844	1.39645	42	SDCBP ANGPT1 USP46 EFNB2 VEGFA SCYL2 ATAD1 INSR MTMR2 ARF1 SCRIB
GO_RESPONSE_TO_PROTOZOAN	0.0633397	0.409053	-0.579747	-1.4762	16	GBP7 GBP4 GBP2 IRF8 LYST
GO_SKELETAL_MUSCLE_SATELLITE_CELL_DIFFERENTIATION	0.0633397	0.409053	-0.710912	-1.49031	7	SIX4 CDON MEGF10 MYLK2
GO_OSTEOBLAST_PROLIFERATION	0.0637066	0.410046	-0.525968	-1.43822	22	BCL2 PLXNB1 ITGAV SMAD3 TMEM119 EIF2AK2 FGFR2 RHOA FIGNL1 ATRAID NPR3
GO_SULFUR_COMPOUND_METABOLIC_PROCESS	0.0637245	0.410046	0.268664	1.21876	269	VCAN ANGPT1 GSR PDK2 BPNT1 B4GALT6 PRELP CHPF ELOVL6 ACSS1 B4GALT2 MAT2B GHR PDHA1 PDPR HMGCS1 ISCA1 ACSL1 MAT2A DSEL SLC26A2 B4GALT4 NDST1 CHSY1 NFS1 CHSY3 CTH ACAT1 MCCC1 PAPSS2 GLCE MVD ISCU LUM CTNS PDK3 DLST UST ACACB SMS FMOD PDHX GSTM5 CSPG5 DGAT2 ADI1 GSTZ1 SUCLA2 CHST7 CSAD ST3GAL3 TECR ACOT2 HAGH GPAT4 SLC19A2 COMT NDNF
GO_LEUKOCYTE_HOMEOSTASIS	0.0638655	0.410403	-0.399754	-1.35847	61	CCNB2 PMAIP1 BCL10 BCL2 SKIL PIK3CB LYN LGALS9 AXL IL6 ADAM17
GO_TUBE_FORMATION	0.0638889	0.410403	0.302309	1.24519	128	PRKACB SOX4 NFIB TCAP DLC1 FZD6 IRX3 CTHRC1 BCL2L11 TMED2 SFRP2 TGFB2 IFT52 HIF1A VEGFA SOX11 TEAD2 FZD3 SCRIB WNT5A ADM SKI IFT122 TGFB1 NPHP3 TWIST1 CTNNB1 BMP4
GO_MUSCLE_CELL_APOPTOTIC_PROCESS	0.064133	0.41127	0.383361	1.35406	55	MAP2K4 NKX2-5 CAMK2D MFN2 MYOCD SFRP2
GO_TYPE_I_PNEUMOCYTE_DIFFERENTIATION	0.0641283	0.41127	0.765925	1.49999	5	NFIB CREB1 THRB KLF2
GO_MAINTENANCE_OF_PROTEIN_LOCATION	0.0644628	0.413024	-0.370826	-1.32159	80	VPS13D TAPT1 SRI ANKRD13C VPS13C HK2 YWHAB ARL2 SP100 G3BP2 CHCHD10 RANGAP1 SORL1 FAF1 TSPO BARD1 GSN TWF2 BBS4 GJA1
GO_N_TERMINAL_PROTEIN_AMINO_ACID_ACETYLATION	0.0645161	0.413024	0.569157	1.44603	14	SOX4 NAA50 KAT2B NAA40 NAA35 NAA25 NAA10
GO_POSITIVE_REGULATION_OF_INTERLEUKIN_8_PRODUCTION	0.0646853	0.413755	-0.442655	-1.38054	39	F2R BCL10 TLR4 SERPINE1 DDIT3 LGALS9 IL6 HMGB1 TLR5 SYK RIPK1 PYCARD FADD TLR9 MYD88 NLRP10 LBP RELA DDX58
GO_CELLULAR_RESPONSE_TO_CAMP	0.0648148	0.414083	0.422683	1.39609	38	HCN4 AKAP6 IGFBP5 AKAP9 HCN1 AQP1 RAPGEF2 EZR HCN2 RAP1A SLC8A1 EEF2K
GO_MONOSACCHARIDE_METABOLIC_PROCESS	0.0648464	0.414083	0.278408	1.21945	218	GOT2 MDH2 AKT1 GOT1 PDK2 MAN2A1 SORBS1 SELENOS AKT2 EPM2AIP1 PPP1CB FOXK2 PRKAA1 KCNJ11 RANBP2 PDHA1 KAT2B INPPL1 PPP1R3B GALT PPP1R3D GAA CLK2 ABHD10 PFKL INSR SLC2A3 GPD2 PDK3 MAEA SLC25A12 POFUT2 ACACB PPARGC1A IGFBP4 PCK2 WDTC1 PPARA RUBCNL PGAM1 DGAT2 MAN2A2 GSK3B GALK2 GCGR
GO_LYMPHOCYTE_HOMEOSTASIS	0.0650685	0.414447	-0.425136	-1.37382	46	CCNB2 PMAIP1 BCL10 BCL2 SKIL LYN LGALS9
GO_NEGATIVE_REGULATION_OF_PROTEIN_ACETYLATION	0.0649895	0.414447	0.544394	1.44859	17	TAF7 CTBP1 HINT2 TWIST1 HDAC2 GSK3B SET
GO_RESPONSE_TO_PROSTAGLANDIN_D	0.0650407	0.414447	0.89614	1.34464	2	PTGFR TNC
GO_CELLULAR_RESPONSE_TO_HORMONE_STIMULUS	0.0651347	0.414518	0.242478	1.16482	473	RHOQ PTGFR CRK AKT1 SLIT2 ADCY5 GRB10 GOT1 TRIM72 PRKACB SMARCA4 PDK2 GAS2L1 RBFOX2 RNF14 SORBS1 FBN1 SELENOS AKT2 CACNA1H BCL2L11 CBFB NSMF TAF7 LBH LATS2 ZFP36L2 PRKAA1 FBXO32 RAB31 ADCY7 CARM1 RAB12 ADCY9 CREB1 GHR PARP1 KAT2B GATA6 FOXO6 YWHAG HMGCS1 PHB GRB2 ACSL1 ADCY6 LEPROT NCOA5 NR3C2 TADA3 NEDD4 NCOA1 CRY2 ZMIZ1 PRKCI INSR CBX3 GAB1 EGFR PPARGC1B AQP1 FOXO4 TCF21 CALCOCO1 UFL1 PPARGC1A …
GO_INDOLE_CONTAINING_COMPOUND_BIOSYNTHETIC_PROCESS	0.0653846	0.415057	-0.966207	-1.28263	1	DDC
GO_NEGATIVE_REGULATION_OF_PROTEOLYSIS	0.0653409	0.415057	-0.310209	-1.25931	208	ARL6IP1 CAST PEBP1 PICALM ANXA2 TFPI UBE2Z THBS1 SERPINE1 PTGS2 RPS6KA3 CRYAB UBE2J1 DERL2 XIAP LRRK2 TIMP1 SORL1 WNT9A KLHL40 HSP90AB1 BIRC5 CSNK2A1 CHAC1 PBK CD109 GPC3 PRNP YOD1 PTPN3 SERPING1 TRIAP1 WAC CD44 MDM2 ARRB1 DNAJC1 SPINT1 SRC PROS1 HGF YWHAE SMARCC1 SERPINB8 MICAL1 RECK CSTB PSMF1 TMEM59 RAF1
GO_POSITIVE_REGULATION_OF_INTERLEUKIN_10_PRODUCTION	0.0653358	0.415057	-0.496441	-1.44708	27	TLR4 LGALS9 IL6 CD28 HGF HMGB1 IL23A SYK CD274 PYCARD TLR9 IL20RB
GO_PENTOSE_CATABOLIC_PROCESS	0.0656064	0.415609	-0.764806	-1.46764	5	RPE RBKS DHDH
GO_PROTEIN_LOCALIZATION_TO_CHROMOSOME_CENTROMERIC_REGION	0.0656371	0.415609	-0.524584	-1.43443	22	RB1 KNL1 MIS12 HASPIN CENPQ CDK1 CENPA CDT1
GO_REGULATION_OF_CENTRIOLE_REPLICATION	0.0656371	0.415609	-0.523858	-1.43245	22	CEP120 PLK2 CEP76 BRCA1 CDK5RAP2 CEP295 TRIM37 PLK4 CHMP2A ALMS1
GO_REGULATION_OF_SYMBIOTIC_PROCESS	0.0656934	0.415617	-0.322665	-1.27958	166	CCNK ANXA2 POLR2B BCL2 TOP2A SNX3 TRIM8 CHD1 MID2 CCNT1 PTX3 MDFIC ITGAV IFITM3 IFIT1 POLR2A TNIP1 LGALS9 MX1 PARP10 EIF2AK2 STAT1 OAS3 CNOT7 GSN ADAR CCL3 FUCA2 CD28 CAV2 CFL1 ZFP36 ISG15 POLR2L
GO_PROGESTERONE_BIOSYNTHETIC_PROCESS	0.0661323	0.415949	0.7631	1.49446	5	STARD3 PPARGC1A ADM EGR1 DGKQ
GO_PROTEIN_TARGETING_TO_LYSOSOME	0.0659134	0.415949	-0.531411	-1.4299	20	NCOA4 LAMP2 SORL1 AP3M1 SCARB2 SNX16 CLU GCC2 HSPA8 HGS
GO_REGULATION_OF_CILIUM_ASSEMBLY	0.0659898	0.415949	-0.433482	-1.38412	42	TAPT1 CEP120 CEP135 HTT CDKL5 CNTROB CEP97 HAP1 BBS4 MNS1 ATG5 SYNE2 TCTEX1D2 IFT88 ATG3 TBC1D30 MAP4 CCDC88A SDCCAG8 DNM2
GO_REGULATION_OF_SECONDARY_HEART_FIELD_CARDIOBLAST_PROLIFERATION	0.0661157	0.415949	0.690878	1.49392	8	HES1 CTNNB1 TBX5 NOTCH1 HAND2
GO_REGULATION_OF_THYMOCYTE_APOPTOTIC_PROCESS	0.0661157	0.415949	0.688997	1.48985	8	HIF1A WNT5A BMP4 JAK3
GO_RESPONSE_TO_INTERLEUKIN_7	0.0660793	0.415949	0.455476	1.38739	28	YBX1 SMARCA4 HSPD1 CISH IL7 CRLF2 JAK3 CRKL ATIC IRS2
GO_VENOUS_BLOOD_VESSEL_MORPHOGENESIS	0.0661157	0.415949	0.687292	1.48617	8	HEG1 EFNB2 VEGFA NOTCH1 TBX20
GO_REGULATION_OF_LYASE_ACTIVITY	0.0662252	0.416163	0.478787	1.40602	25	TIMP2 CACNA1C CAP2 STIM1 GNAI3 AKAP9 ISCU EDNRB CACNA1D
GO_ZINC_ION_IMPORT_ACROSS_PLASMA_MEMBRANE	0.0662768	0.416163	-0.725951	-1.46022	6	SLC39A10 SLC30A1
GO_REGULATION_OF_GENE_SILENCING	0.066335	0.416182	-0.356138	-1.28801	89	AGO1 ATAD2 AAAS NUP35 POLR2B AJUBA MIER1 NDC1 PUM2 POLR2A CDC45 IL6 ADAR NUP50 ZMPSTE24 NUP133 NUP107 ZFP36 POLR2L NUP160
GO_REGULATION_OF_CELL_AGING	0.0664336	0.416453	-0.442464	-1.37995	39	NEK6 RBL1 PRKDC FBXO5 PLK2 KRAS LMNA NUAK1 FOXM1 NEK4 ZMPSTE24 NAMPT AKT3
GO_GLAND_MORPHOGENESIS	0.0666667	0.416874	0.332135	1.31209	95	NFIB DAG1 ETV5 SULF2 TGFB2 NTN4 TBX3 SEMA3C NTN1 IGFBP5 NRP1 FBXW7 BTRC TGFBR2 EGFR PTN TGFB3 SCRIB FRS2 WNT5A TNC TGFB1 GLI3 BMP4 RPS6KA1 DDR1 PHB2 TWSG1 KDM5B GLI2 NOTCH1 CFLAR FGF1 SFRP1 CEACAM1
GO_NEGATIVE_REGULATION_BY_HOST_OF_VIRAL_GENOME_REPLICATION	0.0666667	0.416874	-0.796344	-1.43927	4	CCNK
GO_POSITIVE_REGULATION_OF_CATALYTIC_ACTIVITY	0.0665914	0.416874	-0.246917	-1.13678	1118	CALM3 GMFB LIMS1 SH3PXD2A PTPA LRP8 GNAQ CSF1 CACUL1 PICALM PMAIP1 DAP CCNK F2R CYB5B TGFBR1 RP2 ARHGEF10L CTSA PRKAR2A OSBPL8 RAPGEF6 NET1 BCL10 TBC1D8B THBS1 ERBB3 UHRF1 RIN2 BCL2 TNIK TLR4 CCNB1 SLC39A10 ASPH RGS12 YWHAB MMP15 ITGA6 ARHGAP17 IQGAP1 FAM13A SNX13 GADD45B DYNLL2 MAP3K1 DNAJC9 AJUBA ARHGDIA CCNT1 ADAM9 HIP1R MOB1B AGFG1 ALDH1A1 ARHGAP18 RHOC GNAI2 TOR1AIP2 PRKAR2B LPAR1 ARHGAP1 RA…
GO_INTRA_S_DNA_DAMAGE_CHECKPOINT	0.0667976	0.417001	-0.607425	-1.47724	13	TIPIN HUS1 MDC1 FANCD2 ATF2
GO_POSITIVE_REGULATION_OF_ENDOPLASMIC_RETICULUM_STRESS_INDUCED_INTRINSIC_APOPTOTIC_SIGNALING_PATHWAY	0.0667939	0.417001	-0.675893	-1.51378	9	PMAIP1 NCK1 DDIT3
GO_CELLULAR_RESPONSE_TO_IONIZING_RADIATION	0.0668896	0.41723	-0.396043	-1.35128	62	BCL2L1 NET1 CRYAB HUS1 BLM ATM RAD51 ECT2 INO80 TREX1 MDM2 RAD51AP1 ZMPSTE24 NAMPT FIGNL1
GO_CARDIAC_MUSCLE_CELL_MYOBLAST_DIFFERENTIATION	0.0669456	0.417233	0.66604	1.4784	9	RBPJ MYOCD PRICKLE1 NOTCH1 SRF
GO_LIPID_METABOLIC_PROCESS	0.0671296	0.417649	-0.251766	-1.1505	971	ME1 RB1 TXNRD1 SAMD8 CSNK2B PIGU PTGR2 PIGS LRP8 AGPAT3 ABCA1 ITGB8 LPGAT1 GOLM1 IP6K3 ACBD5 LYPLA1 PON2 GDPD1 HADHB SPHK1 GALC RUBCN PIGN CTSA DPAGT1 PRKAB1 OSBPL8 ADIPOR2 ECI2 EFR3B RORA PLCXD2 FAM126B ERLIN1 PTGS2 LTA4H SOAT1 HMGCR RBL1 JAZF1 TPP1 INPP4B THRSP GK AJUBA IDI1 PDK1 ACACA ALDH1A1 NFYB PTGES MPPE1 SGPL1 HEXA PRKAR2B CYB5R3 TGS1 PIP4K2C ATM TBL1X H6PD ERLIN2 B4GALT5 NPC1 ABHD5 GPAT3…
GO_NEGATIVE_REGULATION_OF_LOW_DENSITY_LIPOPROTEIN_PARTICLE_CLEARANCE	0.0670732	0.417649	0.793563	1.45575	4	MIR27B CSK MYLIP KHSRP
GO_POSITIVE_REGULATION_OF_B_CELL_RECEPTOR_SIGNALING_PATHWAY	0.0671785	0.417649	-0.703685	-1.47517	7	SLC39A10 CMTM3
GO_MONOCYTE_CHEMOTAXIS	0.0676157	0.418059	-0.457309	-1.39144	34	CXCL10 SERPINE1 MOSPD2 LYN CCL7 CCL2 IL6 CCL3 PDGFB HMGB1 CX3CL1 ANO6 CCL20 CCL5 CCL25 LGMN AIF1
GO_MONONUCLEAR_CELL_MIGRATION	0.0673575	0.418059	-0.407836	-1.34934	54	CSF1 CXCL10 THBS1 SERPINE1 MOSPD2 LYN CCL7 CCL2 PTK2 IL6 CCL3 PDGFB CD47 HMGB1 CX3CL1 ANO6 RARRES2 CCL20 CCL5 CCL25 MDK LGMN BMP5 AIF1
GO_MORPHOGENESIS_OF_AN_EPITHELIUM	0.0674024	0.418059	0.239878	1.14222	426	RYK SLIT2 NKX2-5 PRKACB PSME4 SOX4 TCAP RBPJ DLC1 FZD6 DAG1 MTSS1 IRX3 LIN7C CTHRC1 EPHA4 ETV5 ARHGEF19 TMED2 NDRG4 SFRP2 RYR2 TGFB2 IFT52 FST NTN4 MET TBX3 SMURF1 GRB2 SEMA3C EFNB2 HIF1A NTN1 VEGFA GPC4 IGFBP5 NRP1 WDR1 SOX11 CELSR2 TEAD2 ALDH1A3 BTRC HES1 SMO PSMB1 GNA13 FZD3 TGFBR2 ACVR1 RNF207 KLF4 IFT20 JAG1 WNK4 EGFR SCRIB SPRY2 FRS2 TCF21 WNT5A CTNNBIP1 RAB10 TNC ADM SKI IFT122 AP2S1 TGFB1…
GO_NEGATIVE_REGULATION_OF_LIPID_KINASE_ACTIVITY	0.0675944	0.418059	-0.758991	-1.45648	5	RUBCN PIK3IP1
GO_POSITIVE_REGULATION_OF_EXOCYTOSIS	0.0676329	0.418059	0.363669	1.30405	59	DNM1L SDCBP NCS1 CACNA1G CACNA1H SYT7 ARF1 ATP13A2 PDCD6IP RAB3A CACNA1D RAB5A SNX4
GO_REGULATION_OF_CORE_PROMOTER_BINDING	0.0674847	0.418059	0.731125	1.50787	6	ID2 KLF4 CTNNB1
GO_REGULATION_OF_OOCYTE_MATURATION	0.0674847	0.418059	0.729391	1.5043	6	NPR2 PPP2R1A SIRT2 AURKA
GO_ACTIVATION_OF_PROTEIN_KINASE_A_ACTIVITY	0.0686071	0.420054	0.549003	1.44072	16	ADCY5 PRKACB PRRC1 ADCY7 ADCY9 ADCY6
GO_CARDIAC_EPITHELIAL_TO_MESENCHYMAL_TRANSITION	0.0687361	0.420054	0.452549	1.36492	27	RBPJ TGFB2 ADAM15 TGFBR2 ACVR1 JAG1 OLFM1 PDCD4 TWIST1 SMAD4 SPRY1 HEY1 NOTCH1
GO_CD4_POSITIVE_CD25_POSITIVE_ALPHA_BETA_REGULATORY_T_CELL_DIFFERENTIATION	0.0686275	0.420054	-0.903964	-1.35853	2	LGALS9
GO_DNA_DOUBLE_STRAND_BREAK_PROCESSING	0.0684411	0.420054	-0.527121	-1.43332	21	BLM ATM BRIP1 RAD50 SMARCAD1 BARD1 BRCA1
GO_ENDOCRINE_SYSTEM_DEVELOPMENT	0.0685279	0.420054	0.357775	1.29422	66	AKT1 NKX2-5 SOX4 RBPJ CITED2 CREB1 GATA6 HES1 SMO INSR WNT5A BMP4 MAPK1 GSK3B MAP2K1 PBX1 GLI2 ETS1 CRKL DKK3 SRF WNT11 SOX9 PITX2 MSX1
GO_ENDOTHELIAL_CELL_ACTIVATION	0.0687023	0.420054	-0.663906	-1.48693	9	TGFBR1 CXCL10 PRMT5 TCIM
GO_GOLGI_TO_PLASMA_MEMBRANE_PROTEIN_TRANSPORT	0.0683453	0.420054	-0.452576	-1.39059	36	GGA2 KRT18 LYPLA1 VAMP7
GO_REGULATION_OF_ANDROGEN_RECEPTOR_SIGNALING_PATHWAY	0.0682303	0.420054	0.480765	1.40425	24	SMARCA4 RNF14 PHB TCF21 SAFB2 DDX5 PRMT2 ZBTB7A SFRP1
GO_REGULATION_OF_DEVELOPMENTAL_GROWTH	0.0684932	0.420054	0.2653	1.1965	254	RYK AKT1 NKX2-5 APOE RBPJ SEMA6D BCL2L11 SEMA5A PIM1 SEMA6C LATS2 SFRP2 SYT17 CARM1 CPNE5 AKAP6 CREB1 GHR GATA6 SMURF1 SEMA3C CDKN1B NTN1 VEGFA NRP1 BMP10 BASP1 AFG3L2 FGF13 MTM1 RAI1 SMO TGFBR2 SEMA4D INSR PLCB1 OLFM1 CHD7 WNT5A ACACB LPAR3 NEDD4L EZR BCL11A RTN4R PPARA BMP4 IL7 PTPRS MAPK1 GSK3B KCNK2 MAPK11 DBN1 SH3PXD2B
GO_REGULATION_OF_GUANYL_NUCLEOTIDE_EXCHANGE_FACTOR_ACTIVITY	0.0681818	0.420054	0.684135	1.47934	8	EPHA4 GPSM1 MET
GO_REGULATION_OF_SUPEROXIDE_DISMUTASE_ACTIVITY	0.0684647	0.420054	0.83936	1.40612	3	SZT2 SIRT3 PARK7
GO_SCHWANN_CELL_DIFFERENTIATION	0.0685841	0.420054	0.435162	1.38866	32	GPC1 AKT1 DAG1 AKT2 SLC25A46 LAMB2 SKI
GO_SECONDARY_HEART_FIELD_SPECIFICATION	0.0686071	0.420054	0.699396	1.47799	7	RBPJ WNT5A BMP4 WNT11 AXIN2
GO_WNT_SIGNALING_PATHWAY_INVOLVED_IN_HEART_DEVELOPMENT	0.0681818	0.420054	0.684754	1.48068	8	RBPJ WNT5A CTNNB1 VANGL2 WNT11 SOX17 ALPK2
GO_REGULATION_OF_LEUKOCYTE_DEGRANULATION	0.0690909	0.42188	-0.466155	-1.3931	32	VAMP7 AP1G1 HMOX1 LYN BCR LGALS9
GO_CHORIONIC_TROPHOBLAST_CELL_DIFFERENTIATION	0.0695825	0.422485	-0.755445	-1.44967	5	HTRA1 MAP3K4 E2F8
GO_HISTONE_DEPHOSPHORYLATION	0.0695825	0.422485	-0.758391	-1.45533	5	EYA3
GO_KERATINOCYTE_APOPTOTIC_PROCESS	0.0695825	0.422485	-0.754663	-1.44817	5	ZFP36L1 GSN ZFP36
GO_MITOCHONDRIAL_ELECTRON_TRANSPORT_UBIQUINOL_TO_CYTOCHROME_C	0.0693642	0.422485	-0.617193	-1.47524	12	UQCRC2 UQCRH
GO_REGULATION_OF_CYSTEINE_TYPE_ENDOPEPTIDASE_ACTIVITY	0.0693642	0.422485	-0.318061	-1.26502	173	ARL6IP1 CAST PMAIP1 DAP F2R BCL10 THBS1 ASPH PTGS2 RPS6KA3 CRYAB HIP1R XIAP WNT9A SMAD3 PDCD6 BIRC5 ACER2 CSNK2A1 LGALS9 FIS1 GSN XDH TRIAP1 RHOA CD44 MDM2 ARRB1 SRC HGF YWHAE
GO_REGULATION_OF_FIBRINOLYSIS	0.0695825	0.422485	-0.756195	-1.45111	5	THBS1 SERPINE1
GO_REGULATION_OF_LIPOPHAGY	0.0695825	0.422485	-0.757685	-1.45397	5	SPTLC2 HTT ADRB2 SPTLC1
GO_HEAD_DEVELOPMENT	0.0700935	0.425058	0.230606	1.12064	544	RYK SLC17A7 CRK SLIT2 NFIB MDGA1 RBFOX2 RBPJ POU6F1 DLC1 FZD6 SEMA6D ITGA8 KIF1A TOP2B BCL2L11 SLITRK5 PPP3CA RTN4RL1 SEMA5A ZDHHC16 NDRG4 SFRP2 KDM6B B4GALT2 ADGRL2 CREB1 ID2 ABR MT-CO1 GNAI3 CSNK2A2 TTLL1 HMGCS1 TBX3 GLUD1 TTBK2 SRR DDX10 HIF1A ARF4 NRP1 SLC25A46 CKB SCYL2 NDST1 CELSR2 BASP1 UQCRQ ACAT1 FGF13 ALDH1A3 HES1 SMO NCOA1 COL3A1 ZMIZ1 FZD3 MYH10 TGFBR2 ARCN1 ROBO1 ITSN1 EXT1 TACC1 EGF…
GO_POSITIVE_REGULATION_OF_GTPASE_ACTIVITY	0.0701513	0.425058	-0.283792	-1.20374	318	LIMS1 GNAQ PICALM F2R RP2 ARHGEF10L RAPGEF6 NET1 TBC1D8B RIN2 RGS12 ITGA6 ARHGAP17 IQGAP1 FAM13A SNX13 ARHGDIA AGFG1 ALDH1A1 ARHGAP18 ARHGAP1 RAB3GAP2 PLXNB1 ARHGAP27 RANGAP1 ARHGAP11A ARHGAP23 LRRK2 PREX2 CCL7 BCR EPHA2 KALRN ECT2 CDKL5 CCL2 RIC1 CHML ASAP2 EVI5 TBC1D8 ARHGEF16 GDI2 DEPDC5 GIT1 CCL3 RAP1GDS1 MAPRE2 ARHGAP44 BNIP2 ARHGAP12 RAB11FIP2 CAV2 ARRB1 RGS17 TBCK RACGAP1 OCRL SRGAP2 ASAP1…
GO_REGULATION_OF_PROTEIN_LOCALIZATION_TO_CHROMATIN	0.0701754	0.425058	-0.719388	-1.44702	6	RB1
GO_CELL_CELL_JUNCTION_ORGANIZATION	0.0705706	0.426323	-0.327639	-1.27517	151	LIMS1 NF2 CDH13 XIRP2 F2R TJP2 TGFBR1 CXADR ARL2 PVR ADAM10 MPP7 MICALL2 PKP2 RHOC DLG1 SMAD3 EPHA2 ACTN4 ECT2 ARVCF
GO_NEGATIVE_REGULATION_OF_NEUROTRANSMITTER_TRANSPORT	0.0706107	0.426323	-0.662563	-1.48392	9	GPM6B SLC30A1 SYT11 RAP1B
GO_PEPTIDE_MODIFICATION	0.0705394	0.426323	0.972994	1.28818	1	PAM
GO_PRIMARY_AMINO_COMPOUND_BIOSYNTHETIC_PROCESS	0.0705882	0.426323	-0.902208	-1.35589	2	DDC
GO_DEFENSE_RESPONSE_TO_GRAM_NEGATIVE_BACTERIUM	0.0710383	0.427535	-0.487771	-1.39823	25	TLR4 SERPINE1 IGHM IL6 RARRES2 IL23A NOS2 PYCARD TLR9 NLRP10 LBP
GO_MULTICELLULAR_ORGANISM_AGING	0.0710173	0.427535	-0.509021	-1.41309	23	CRYAB DDC ATM LRRK2 SERP1 MSH6 TREX1 TFCP2L1 ZMPSTE24
GO_POSITIVE_REGULATION_OF_CYCLASE_ACTIVITY	0.0709939	0.427535	0.587136	1.45376	13	TIMP2 CACNA1C STIM1 CACNA1D ORAI1
GO_REGULATION_OF_ENDOPLASMIC_RETICULUM_UNFOLDED_PROTEIN_RESPONSE	0.0710383	0.427535	-0.487551	-1.40296	26	TMEM33 NCK1 ATF6 PPP1R15A WFS1 DNAJB9 COPS5 ERN1 ATF6B PPP1R15B PIK3R1
GO_PYRIMIDINE_NUCLEOSIDE_TRIPHOSPHATE_BIOSYNTHETIC_PROCESS	0.0711462	0.427632	-0.601965	-1.48511	14	CMPK2 UCK2
GO_REGULATION_OF_ENDOPLASMIC_RETICULUM_STRESS_INDUCED_INTRINSIC_APOPTOTIC_SIGNALING_PATHWAY	0.0711679	0.427632	-0.482894	-1.41895	28	BCL2L1 PMAIP1 NCK1 DDIT3 LRRK2 TXNDC12 HYOU1
GO_CHEMOKINE_C_C_MOTIF_LIGAND_5_PRODUCTION	0.0715746	0.429049	0.721958	1.48897	6	DDX3X SIRPA MAVS
GO_REGULATION_OF_ATRIAL_CARDIAC_MUSCLE_CELL_ACTION_POTENTIAL	0.0715746	0.429049	0.717217	1.47919	6	RYR2 RNF207 GJA5 FLNA ANK2
GO_TISSUE_MORPHOGENESIS	0.0715324	0.429049	0.243203	1.17864	507	RYK ACTC1 SLIT2 NKX2-5 PRKACB PSME4 HEG1 SOX4 MYBPC3 TCAP RBPJ DLC1 FZD6 DAG1 MTSS1 ITGA8 IRX3 LIN7C CTHRC1 EGLN1 TNNI3 EPHA4 ETV5 ARHGEF19 TMED2 NDRG4 SFRP2 RYR2 TGFB2 KDM6B IFT52 FST NTN4 MET MYL3 MYLK TBX3 SMURF1 GRB2 SEMA3C EFNB2 HIF1A NTN1 VEGFA GPC4 IGFBP5 NRP1 WDR1 BMP10 SOX11 CELSR2 TEAD2 TPM1 ALDH1A3 BTRC HES1 SMO PSMB1 GNA13 COL3A1 FZD3 TGFBR2 ACVR1 RNF207 KLF4 ROBO1 IFT20 JAG1 WNK4 EGF…
GO_REGULATION_OF_ANIMAL_ORGAN_MORPHOGENESIS	0.0716724	0.429293	0.286072	1.23893	203	RYK PSME4 NFIB RBPJ FZD6 CTHRC1 CITED2 PIM1 ETV5 ARHGEF19 SULF2 SFRP2 TGFB2 CARM1 NTN4 SMURF1 SEMA3C VEGFA GPC4 BMP10 CELSR2 BASP1 FBXW7 HES1 SMO PSMB1 FZD3 TGFBR2 ACVR1 RNF207 ROBO1 JAG1 PTN FRS2 WNT5A AP2S1 NPHP3 TWIST1 CTNNB1 BMP4 APCDD1 MYC PHB2 SMAD4 THRB PARD6A SPRY1 PRICKLE1 VANGL2 ROBO2 VANGL1 TBX5 NOTCH1 HAND2 PSMB7 CFLAR PSMD3 FGF1 ROR2 CELSR1 AP2B1 SFRP1 CEACAM1 PSMA7 GPC6 BCOR BTBD7 W…
GO_POSITIVE_REGULATION_OF_SKELETAL_MUSCLE_CELL_DIFFERENTIATION	0.0721443	0.431777	0.758112	1.48469	5	GPC1 MEF2C
GO_B_CELL_PROLIFERATION_INVOLVED_IN_IMMUNE_RESPONSE	0.072549	0.432743	-0.794313	-1.4356	4	TLR4
GO_B_CELL_RECEPTOR_SIGNALING_PATHWAY	0.072758	0.432743	-0.421787	-1.36493	45	BCL2 SLC39A10 KLHL6 BCAR1 LYN MNDA CMTM3 IGHM BLNK SH2B2 LAT2 PTPN6 SYK FCGR2B
GO_HINDBRAIN_DEVELOPMENT	0.0727273	0.432743	0.321064	1.27748	100	CRK NFIB RBFOX2 DLC1 B4GALT2 MT-CO1 TTLL1 TTBK2 SLC25A46 CKB UQCRQ HES1 SMO NCOA1 MYH10 ARCN1 PTN SCRIB PPARGC1A MT-ND4 TRNP1 CTNNB1 PTPRS MAFB EZH2 MAP2K1 FLNA SMAD1 GLI2 GNPAT TTC21B CRKL SEMA4C ATIC SERPINE2
[truncated: 6,273 more rows]

## Sheet: Raw counts
Gene	siNC pair1	siSphk1 pair1	siNC pair2	siSphk1 pair2	siNC pair3	siSphk1 pair3
[truncated: 56,262 more rows]
